# Supplementary material for: Short-term transcriptional memory and association-forming ability of tomato plants in response to ultrasound and drought stress stimuli
Source: Plant Signal Behav. 2025 Sep 12;20(1):2556982. doi: 10.1080/15592324.2025.2556982 (PMC12456219; doi:10.1080/15592324.2025.2556982)
Supplement: Supplementary material — Supplementary Table 1. Comprehensive data set of RT-qPCR measurements. [file KPSB_A_2556982_SM0002.xlsx]

## Sheet: Sheet 1
	DEG	DEG_num	DMG_CpG	DMG_CpG_num	DMG&DEG_CpG	DMG&DEG_CpG_num	DMG_CHG	DMG_CHG_num	DMG&DEG_CHG	DMG&DEG_CHG_num	DMG_CHH	DMG_CHH_num	DMG&DEG_CHH	DMG&DEG_CHH_num	DEG_TargetGenes	DEG_TargetGenesName	DMG_CpG_TargetGenes	DMG_CHG_TargetGenes	DMG_CHH_TargetGenes
C vs D	Solyc06g036555;Solyc08g005760;Solyc12g094440;Solyc03g019820;Solyc06g066700;Solyc09g082100;Solyc05g010800;Solyc01g014100;Solyc02g085150;Solyc10g078770;Solyc03g026050;Solyc01g108800;Solyc12g098900;Solyc06g068160;Solyc02g085590;Solyc03g065200;Solyc01g087180;Solyc03g098780;Solyc06g067980;Solyc02g077970;Solyc02g085630;Solyc08g083130;Solyc06g066420;Solyc08g078160;Solyc12g005640;Solyc03g079880;Solyc08g0…	410	Solyc03g112030;Solyc03g112013;Solyc03g112017;Solyc08g079180;Solyc04g054950;Solyc01g095110;Solyc01g095120;Solyc07g008590;Solyc03g114930;Solyc03g114920;Solyc06g051540;Solyc01g105580;Solyc03g114970;Solyc09g089580;Solyc01g101250;Solyc02g082375;Solyc03g114870;Solyc03g114880;Solyc03g114960;Solyc10g073357;Solyc02g069055;Solyc03g114870;Solyc03g114880;Solyc03g114870;Solyc03g114880;Solyc09g089580;Solyc08g0…	100	Solyc01g111040	1	Solyc11g065380;Solyc03g065355;Solyc05g053650;Solyc11g019970;Solyc06g053420;Solyc06g053420;Solyc03g114930;Solyc03g114920;Solyc00g500151;Solyc00g500153;Solyc00g500154;Solyc00g500155;Solyc00g500156;Solyc08g150109;Solyc00g500150;Solyc00g500149;Solyc00g500152;Solyc00g500153;Solyc00g500146;Solyc00g500146;Solyc03g046591;Solyc03g013600;Solyc08g016792;Solyc08g016792;Solyc08g150111;Solyc03g046591;Solyc00g5…	66	Solyc09g072860	1	Solyc01g067760;Solyc01g067760;Solyc07g008320;Solyc01g106250;Solyc08g077600	5		0	Solyc03g019820;Solyc09g065620;Solyc05g053150	TIP;CHL2;MYB
C vs US	Solyc06g083700;Solyc12g008600;Solyc09g007840;Solyc10g074540;Solyc01g112000;Solyc10g052470;Solyc01g106690;Solyc08g077210;Solyc05g009310;Solyc04g008220;Solyc05g021580;Solyc01g109690;Solyc07g041730;Solyc06g007620;Solyc06g072620;Solyc04g008210;Solyc07g007250;Solyc08g006590;Solyc01g079530;Solyc11g071940;Solyc08g082210;Solyc05g051240;Solyc05g009180;Solyc09g065620;Solyc05g055540;Solyc10g076300;Solyc07g0…	86	Solyc03g112030;Solyc03g112013;Solyc03g112017;Solyc12g040800;Solyc02g080350;Solyc02g080360;Solyc07g008590;Solyc03g120460;Solyc03g114940;Solyc02g082375;Solyc03g114860;Solyc03g114970;Solyc10g045220;Solyc02g069055;Solyc06g007610;Solyc06g007600;Solyc03g114940;Solyc03g114930;Solyc00g500151;Solyc00g500153;Solyc00g500154;Solyc00g500155;Solyc00g500156;Solyc09g050067;Solyc09g050065;Solyc09g050066;Solyc00g5…	60		0	Solyc11g019970;Solyc11g020470;Solyc11g065380;Solyc00g500143;Solyc11g021233;Solyc11g021217;Solyc11g021220;Solyc11g021230;Solyc00g500391;Solyc00g500401;Solyc00g500012;Solyc00g500013;Solyc00g500147;Solyc08g016792;Solyc04g082990;Solyc11g021310;Solyc11g021260;Solyc11g021270;Solyc11g021280;Solyc03g013600;Solyc05g004007;Solyc05g004003;Solyc00g500180;Solyc08g016796;Solyc09g015880;Solyc02g075630;Solyc01g1…	41		0	Solyc02g084490;Solyc03g083120;Solyc04g039950;Solyc08g068390;Solyc11g021120;Solyc11g021090;Solyc11g021100;Solyc11g021110;Solyc11g021120;Solyc03g046592;Solyc07g064810;Solyc00g500345;Solyc03g114820;Solyc03g114810;Solyc00g500370;Solyc00g500370;Solyc05g150130;Solyc05g021570;Solyc11g021110;Solyc11g021120;Solyc03g114810;Solyc03g114800;Solyc06g063170;Solyc03g046592;Solyc11g021310;Solyc11g021270;Solyc11g0…	32		0	Solyc09g089930;Solyc09g065620;Solyc10g074540;Solyc12g096570	EREB;CHL2;EX;ARGOS
C vs US+D	Solyc09g089540;Solyc03g098790;Solyc07g041740;Solyc09g084490;Solyc12g010020;Solyc09g008670;Solyc07g064600;Solyc03g098795;Solyc06g083700;Solyc09g084450;Solyc12g010030;Solyc11g021060;Solyc09g083435;Solyc09g084460;Solyc03g098780;Solyc11g022590;Solyc07g007250;Solyc12g008600;Solyc07g053540;Solyc03g097050;Solyc09g007840;Solyc09g092520;Solyc07g041920;Solyc04g008220;Solyc10g086690;Solyc10g074540;Solyc07g0…	148	Solyc08g076190;Solyc03g112030;Solyc03g112013;Solyc03g112017;Solyc04g054950;Solyc12g040800;Solyc08g078270;Solyc07g008590;Solyc02g090900;Solyc01g095110;Solyc01g095120;Solyc04g025320;Solyc08g079180;Solyc03g114870;Solyc03g114880;Solyc10g045220;Solyc01g101250;Solyc03g114960;Solyc00g500147;Solyc00g500148;Solyc00g500147;Solyc03g114970;Solyc03g114980;Solyc09g089580;Solyc10g045220;Solyc03g114950;Solyc06g0…	85	Solyc09g025270	1	Solyc11g019970;Solyc03g065355;Solyc03g114960;Solyc11g044937;Solyc11g044920;Solyc08g150109;Solyc00g500146;Solyc00g500146;Solyc10g045230;Solyc03g114930;Solyc12g033020;Solyc12g032990;Solyc00g500012;Solyc00g500013;Solyc00g500143;Solyc00g500144;Solyc00g500145;Solyc09g055950;Solyc00g500282;Solyc00g500283;Solyc00g500180;Solyc03g046593;Solyc00g500356;Solyc00g500122;Solyc08g077610;Solyc08g077620;Solyc08g0…	42		0	Solyc08g077580;Solyc08g077590;Solyc02g090680;Solyc07g008320;Solyc12g082797;Solyc01g098070;Solyc03g150119;Solyc05g010440;Solyc00g500089;Solyc08g077610;Solyc11g004000;Solyc01g106260;Solyc01g106250;Solyc01g106260;Solyc01g034213;Solyc06g071620;Solyc08g077610;Solyc00g500294;Solyc00g500293;Solyc00g500295	20		0	Solyc09g089930;Solyc09g065620;Solyc10g074540;Solyc12g096570	EREB;CHL2;EX;ARGOS
US vs D	Solyc03g078580;Solyc08g036620;Solyc06g005090;Solyc11g072310;Solyc11g065010;Solyc04g015610;Solyc04g078325;Solyc05g010330;Solyc11g066700;Solyc05g047680;Solyc09g097760;Solyc12g057060;Solyc03g034150;Solyc08g066400;Solyc02g069730;Solyc02g089620;Solyc04g007140;Solyc08g075320;Solyc12g008600;Solyc06g076800;Solyc06g065820;Solyc12g011023;Solyc01g106460;Solyc03g097170;Solyc10g074540;Solyc06g083130;Solyc07g0…	692	Solyc08g079180;Solyc06g051540;Solyc01g095110;Solyc01g095120;Solyc04g054950;Solyc02g088860;Solyc03g111950;Solyc01g101250;Solyc03g114940;Solyc11g066870;Solyc09g089580;Solyc03g114870;Solyc03g114880;Solyc01g067760;Solyc08g065370;Solyc09g015860;Solyc09g015880;Solyc00g500142;Solyc00g500143;Solyc02g075630;Solyc01g111040;Solyc01g111050;Solyc01g106220;Solyc00g500259;Solyc00g500068;Solyc09g061465;Solyc10g0…	55	Solyc02g075610;Solyc01g111040;Solyc06g051540	3	Solyc01g102790;Solyc01g102770;Solyc01g102800;Solyc05g053650;Solyc11g065380;Solyc01g068297;Solyc03g065355;Solyc11g065380;Solyc12g033105;Solyc06g068840;Solyc00g500161;Solyc11g070175;Solyc01g111020;Solyc00g500282;Solyc00g500089;Solyc06g150106;Solyc11g021310;Solyc11g021260;Solyc11g021270;Solyc11g021280;Solyc08g077610;Solyc08g077620;Solyc12g055683;Solyc08g077630;Solyc08g016792;Solyc10g045230;Solyc08g0…	44		0	Solyc12g082796;Solyc04g058205;Solyc01g080640;Solyc04g058205;Solyc03g046592;Solyc12g088160;Solyc12g088170;Solyc00g500014;Solyc09g010060;Solyc09g010050;Solyc11g021310;Solyc11g021270;Solyc11g021280;Solyc02g021180;Solyc01g060080;Solyc12g033105;Solyc00g022080;Solyc11g070175;Solyc05g021480;Solyc06g052147;Solyc05g150130;Solyc05g021570;Solyc03g046591;Solyc00g023700;Solyc11g004005;Solyc08g077600;Solyc02g0…	33	Solyc12g088170;Solyc09g082660;Solyc05g150130	3	Solyc09g089930;Solyc10g074540;Solyc12g096570	EREB;EX;ARGOS
US vs US+D	Solyc03g078580;Solyc08g036620;Solyc01g058705;Solyc06g072670;Solyc11g072310;Solyc06g005090;Solyc04g078325;Solyc12g057060;Solyc08g066400;Solyc01g095080;Solyc02g089620;Solyc01g059940;Solyc07g015987;Solyc11g065010;Solyc03g093410;Solyc03g097050;Solyc04g071083;Solyc08g075320;Solyc01g095140;Solyc02g005070;Solyc09g097760;Solyc03g005320;Solyc12g008600;Solyc07g064600;Solyc03g097170;Solyc06g065820;Solyc09g0…	727	Solyc08g076190;Solyc08g078270;Solyc01g095110;Solyc01g095120;Solyc11g028217;Solyc04g054950;Solyc04g025320;Solyc02g088860;Solyc01g101250;Solyc09g089580;Solyc09g015880;Solyc09g015860;Solyc09g015880;Solyc10g068350;Solyc02g075630;Solyc02g075610;Solyc03g097670;Solyc09g061460;Solyc02g080630;Solyc00g500282;Solyc00g500283;Solyc00g500282;Solyc02g075620;Solyc10g068350;Solyc10g068350;Solyc06g068840;Solyc02g0…	48	Solyc09g025270	1	Solyc01g102790;Solyc01g102770;Solyc01g102800;Solyc01g068297;Solyc06g068840;Solyc00g500161;Solyc01g038236;Solyc03g114960;Solyc12g055683;Solyc08g016796;Solyc00g500259;Solyc06g150106;Solyc08g016792;Solyc08g077630;Solyc00g500383;Solyc02g084490;Solyc08g077610;Solyc08g077610;Solyc08g077630;Solyc03g046592;Solyc08g077610;Solyc03g114960;Solyc08g077610;Solyc08g077610	24		0	Solyc00g500180;Solyc01g080640;Solyc11g021310;Solyc11g021270;Solyc11g021280;Solyc05g150130;Solyc05g021570;Solyc03g120700;Solyc08g074780;Solyc12g082797;Solyc03g042560;Solyc05g010440;Solyc11g004000;Solyc08g080770;Solyc11g004005;Solyc01g107230;Solyc06g007580;Solyc00g500190;Solyc00g500191;Solyc06g071620;Solyc01g038231;Solyc00g500294;Solyc00g500293;Solyc00g500295;Solyc07g064810	25	Solyc06g007580	1	Solyc09g089930;Solyc10g074540;Solyc12g096570	EREB;EX;ARGOS
D vs US+D	Solyc09g089930;Solyc05g055540;Solyc08g061490;Solyc06g074500;Solyc06g072630;Solyc04g005920;Solyc02g032800;Solyc01g079360;Solyc11g069570;Solyc02g086660;Solyc06g069070;Solyc03g120990;Solyc12g010030;Solyc12g010020	14	Solyc08g076190;Solyc12g010890;Solyc03g036477;Solyc11g028217;Solyc05g052870;Solyc11g018470;Solyc11g018470;Solyc08g077790;Solyc06g043010;Solyc04g050850;Solyc04g050840;Solyc04g050850;Solyc10g045220;Solyc02g075610;Solyc02g075610;Solyc06g043010;Solyc03g150130;Solyc03g061657;Solyc11g021310;Solyc11g021260;Solyc11g021270;Solyc11g021280;Solyc02g075620;Solyc03g114850;Solyc01g106250;Solyc00g500141;Solyc00g5…	68		0	Solyc11g017170;Solyc00g500259;Solyc00g500143;Solyc11g018470;Solyc10g045230;Solyc01g038236;Solyc08g029400;Solyc08g029410;Solyc12g055683;Solyc01g038236;Solyc00g500259;Solyc01g111020;Solyc02g084450;Solyc00g500259;Solyc00g500180;Solyc03g114950;Solyc03g150119;Solyc02g075610;Solyc03g046591;Solyc02g084490;Solyc04g055255;Solyc04g055257;Solyc03g114960;Solyc12g033105;Solyc05g053650;Solyc11g065380;Solyc11g0…	27		0	Solyc01g038231;Solyc01g106250;Solyc08g077610;Solyc11g004000;Solyc04g055255;Solyc05g021480;Solyc01g106260;Solyc01g106250;Solyc01g106260;Solyc08g074780;Solyc06g071620;Solyc00g500093;Solyc04g011440;Solyc04g011450	14		0	Solyc09g089930	EREB
