# Supplementary material for: Short-term transcriptional memory and association-forming ability of tomato plants in response to ultrasound and drought stress stimuli
Source: Plant Signal Behav. 2025 Sep 12;20(1):2556982. doi: 10.1080/15592324.2025.2556982 (PMC12456219; doi:10.1080/15592324.2025.2556982)
Supplement: Supplementary material — Supplementary Table 2. Significantly differentially over- and under-expressed genes (DEGs) 2 d after single or combined application of ultrasound and drought stimuli to tomato plants, in pairwise comparisons. [file KPSB_A_2556982_SM0003.xlsx]

## Sheet: RefFinder deltaCq 48h
UBI	ELO	SEC	GAPDH
19.64	21.2	16.84	36.62								Genes average of STDEV
19.91	25.3	17.82	37.14								UBI	14.72											Gene name	Stability value
19.42	21.96	18.31	39.99								ELO	17.06											UBI | ELO	8.646
19.65	20.87	18.05	36.84								SEC	17.22											SEC	14.646
19.34	17.95	38.24	31.21								GAPDH	19.71											GAPDH	17.177
19.87	21	34.59	38.37
19.85	17.91	37.16	39.97
19.24	20.19	39.96	37.65
19.78	18.77	39.88	33.62
19.45	21.97	37.85	35.95
19.67	18.87	21.99	35.53								CP data of housekeeping Genes by BEST KEEPER
19.89	20.99	38.72	33.83									UBI	ELO	SEC	GAPDH
	21.2	36.16	14.74								n	24	24	24	24
	25.3	36.79	33.46								geo Mean [CP]	20.06											Gene name	Stability value
	21.96	34.67	32.87								AR Mean [CP]	20.11	24.59	20	18.2								UBI	6.177
	20.87	38.23	39.45								min [CP]	17.91	0	0	0								SEC	11.085
	17.95		32.22								max [CP]	25.3	38.23	39.96	39.99								ELO	13.767
	21		36.28								std dev [+/- CP]	1.05	6.9	14.52	18.2								GAPDH	16.813
	17.91		35.83								CV [% CP]	5.21	28.05	72.59	100
	20.19		19.33								min [x-fold]	-4.44	-1	-1	-1
	18.77		25.4								max [x-fold]	37.78	3.22386e+11	1.06945e+12	1.09192e+12
	21.97		20.43								std dev [+/- x-fold]	2.07	119.12	23442.5	300429
	18.87		27.73
	20.99										Pearson correlation coefficient ( r ) by BEST KEEPER
												UBI	ELO	SEC	GAPDH
											ELO	0.204	-	-	-
											p-value	0.34	-	-	-								Genes	Geomean of ranking values
											SEC	0.188	-0.032	-	-								UBI	1
											p-value	0.379	0.881	-	-								ELO	2.06
											GAPDH	-0.313	-0.456	0.598	-								SEC	2.45
											p-value	0.137	0.025	0.002	-								GAPDH	4
											Pearson correlation coefficient ( r )
											BestKeeper vs.	UBI	ELO	SEC	GAPDH
											coeff. of corr. [r]	0.001	0.001	0.925	0.001
											p-value	0.989	0.303	0.001	0.76

## Sheet: 2days (S1)
spss	sample name	Housekeeping UBI Cq (∆R)	Target ARGOS Cq (∆R)	Target CHL2 Cq (∆R)	Target EX Cq (∆R)	Target MYB Cq (∆R)	Target TIP Cq (∆R)	average ∆Cq UBI-ARGOS	average ∆Cq UBI-CHL2	average ∆Cq UBI-EX	average ∆Cq UBI-MYB	average ∆Cq UBI-TIP	Target ARGOS ΔΔCq	Target CHL2 ΔΔCq	Target EX ΔΔCq	Target MYB ΔΔCq	Target TIP ΔΔCq	Target ARGOS 2^(-ΔΔCq)	LFC	SD (LFC)	Target CHL2 2^(-ΔΔCq)	LFC	SD (LFC)	Target EX 2^(-ΔΔCq)	LFC	SD (LFC)	Target MYB 2^(-ΔΔCq)	LFC	SD (LFC)	Target TIP 2^(-ΔΔCq)	LFC	SD (LFC)
1	C	19.64	22.71	23.34	23.77	24.71	26.84	3.07	3.7	4.13	5.07	7.2
1	C	19.91	22.25	23.16	23.48	24.13	24.8	2.34	3.25	3.57	4.22	4.89
1	C	19.42	22.94	23.46	23.75	24.13	23.2	3.52	4.04	4.33	4.71	3.78
	C average	19.6567	22.6333	23.32	23.6667	24.3233	24.9467	2.97667	3.66333	4.01	4.66667	5.29	0	0	0	0	0	1	0		1	0		1	0		1	0		1	0
2	US	19.65	24.61	24.15	22.84	25.01	25.35	4.96	4.5	3.19	5.36	5.7	1.98333	0.836667	-0.82	0.693333	0.41	0.252905	-0.597043		0.559936	-0.251862		1.76541	0.246845		0.618423	-0.208714		0.752623	-0.123422
2	US	19.34	24.21	23.59	22.23	24.49	25.2	4.87	4.25	2.89	5.15	5.86	1.89333	0.586667	-1.12	0.483333	0.57	0.269184	-0.56995		0.66588	-0.176604		2.17347	0.337154		0.715323	-0.145498		0.673617	-0.171587
2	US	19.87	24.82	24.69	23.46	25.58	25.36	4.95	4.82	3.59	5.71	5.49	1.97333	1.15667	-0.42	1.04333	0.2	0.254664	-0.594033		0.448548	-0.348191		1.33793	0.126433		0.485205	-0.314075		0.870551	-0.060206
	US average	19.62	24.5467	24.1433	22.8433	25.0267	25.3033	4.92667	4.52333	3.22333	5.40667	5.68333	1.95	0.86	-0.786667	0.74	0.393333	0.258816	-0.587008	0.0121245	0.550953	-0.258886	0.070226	1.72508	0.23681	0.0863186	0.598739	-0.222762	0.0695344	0.761368	-0.118405	0.0456093
3	D	19.85	22.23	24.35	24.47	29.87	23.04	2.38	4.5	4.62	10.02	3.19	-0.596667	0.836667	0.61	5.35333	-2.1	1.51222	0.179615		0.559936	-0.251862		0.655197	-0.183628		0.0244617	-1.61151		4.28709	0.632163
3	D	19.24	22.21	24.08	24.46	29.24	23.8	2.97	4.84	5.22	10	4.56	-0.00666667	1.17667	1.21	5.33333	-0.73	1.00463	0.00200687		0.442372	-0.354212		0.432269	-0.364246		0.0248031	-1.60549		1.65864	0.219752
3	D	19.78	22.85	24.14	24.35	29.12	23.34	3.07	4.36	4.57	9.34	3.56	0.0933333	0.696667	0.56	4.67333	-1.73	0.937354	-0.0280961		0.616996	-0.209718		0.678302	-0.168577		0.039191	-1.40681		3.31728	0.520782
	D average	19.6233	22.43	24.19	24.4267	29.41	23.3933	2.80667	4.56667	4.80333	9.78667	3.77	-0.17	0.903333	0.793333	5.12	-1.52	1.12506	0.0511751	0.0916481	0.53465	-0.27193	0.0606725	0.577009	-0.238817	0.0889044	0.0287559	-1.54127	0.0951094	2.86791	0.457566	0.174199
4	US+D	19.45	24.71	24.18	22.56	25.14	25.75	5.26	4.73	3.11	5.69	6.3	2.28333	1.06667	-0.9	1.02333	1.01	0.205423	-0.687352		0.477421	-0.321099		1.86607	0.270927		0.491978	-0.308054		0.496546	-0.30404
4	US+D	19.67	24.25	24.12	22.63	24.56	25.16	4.58	4.45	2.96	4.89	5.49	1.60333	0.786667	-1.05	0.223333	0.2	0.329116	-0.482651		0.579682	-0.23681		2.07053	0.316081		0.856584	-0.06723		0.870551	-0.060206
4	US+D	19.89	24.47	24.25	23.36	25.23	25.63	4.58	4.36	3.47	5.34	5.74	1.60333	0.696667	-0.54	0.673333	0.45	0.329116	-0.482651		0.616996	-0.209718		1.45397	0.162556		0.627056	-0.202694		0.732043	-0.135463
	US+D average	19.67	24.4767	24.1833	22.85	24.9767	25.5133	4.80667	4.51333	3.18	5.30667	5.84333	1.83	0.85	-0.83	0.64	0.553333	0.281265	-0.550885	0.0964967	0.554785	-0.255875	0.0474275	1.77769	0.249855	0.0644232	0.641713	-0.192659	0.0985717	0.681444	-0.16657	0.101946
							mRNA-seq data
		RT-qPCR (LFC)	SD	Tukey's B homogenous groups			ID	product	log2FoldChange
argos	US	-0.587008	0.0121245	b					US vs C	D vs C	US+D vs C
	D	0.0511751	0.0916481	a			LOC101251154	TIP3	0	5.00285	0
	US+D	-0.550885	0.0964967	b			LOC101265579	CHL2	1.79554	2.07328	1.95178
chl	US	-0.258886	0.070226	a			LOC101248880	MYB	0	-6.68403	0
	D	-0.27193	0.0606725	a			LOC101252337	EX	3.11709	0	2.83418
	US+D	-0.255875	0.0474275	a			LOC100316893	ARGOS	-3.52671	0	-4.93111
ex	US	0.23681	0.0863186	a
	D	-0.238817	0.0889044	b
	US+D	0.249855	0.0644232	a			Pearson r 48h RNA seq vs 48h PCR
myb	US	-0.222762	0.0695344	a			r				0.881
	D	-1.54127	0.0951094	b			95% confidence interval				0.6720 to 0.9600
	US+D	-0.192659	0.0985717	a			R squared				0.7761
tip	US	-0.118405	0.0456093	b
	D	0.457566	0.174199	a			P value
	US+D	-0.16657	0.101946	b			P (two-tailed)				<0.0001
							P value summary				****
							Significant? (alpha = 0.05)				Yes
							Number of XY Pairs				15

## Sheet: 5days (S2)
spss	sample name	Housekeeping UBI Cq (∆R)	Target ARGOS Cq (∆R)	Target CHL2 Cq (∆R)	Target EX Cq (∆R)	Target MYB Cq (∆R)	Target TIP Cq (∆R)	average ∆Cq UBI-ARGOS	average ∆Cq UBI-CHL2	average ∆Cq UBI-EX	average ∆Cq UBI-MYB	average ∆Cq UBI-TIP	Target ARGOS ΔΔCq	Target CHL2 ΔΔCq	Target EX ΔΔCq	Target MYB ΔΔCq	Target TIP ΔΔCq	Target ARGOS 2^(-ΔΔCq)	LFC	SD (LFC)	Target CHL2 2^(-ΔΔCq)	LFC	SD (LFC)	Target EX 2^(-ΔΔCq)	LFC	SD (LFC)	Target MYB 2^(-ΔΔCq)	LFC	SD (LFC)	Target TIP 2^(-ΔΔCq)	LFC	SD (LFC)
1	C	17.23	23.74	22.34	22.67	27.58	23.74	6.51	5.11	5.44	10.35	6.51
1	C	17.51	23.33	22.91	22.98	27.27	23.61	5.82	5.4	5.47	9.76	6.1
1	C	17.97	23.25	22.05	22.73	27.18	23.57	5.28	4.08	4.76	9.21	5.6
	C average	17.57	23.44	22.4333	22.7933	27.3433	23.64	5.87	4.86333	5.22333	9.77333	6.07	0	0	0	0	0	1	0		1	0		1	0		1	0		1	0
2	US	17.63	24.69	21.65	19.96	25.78	25.49	7.06	4.02	2.33	8.15	7.86	1.19	-0.843333	-2.89333	-1.62333	1.79	0.438303	-0.358226		1.79419	0.253869		7.42985	0.87098		3.08086	0.488672		0.289172	-0.538844
2	US	17.57	24.51	21.77	19.33	25.01	25.91	6.94	4.2	1.76	7.44	8.34	1.07	-0.663333	-3.46333	-2.33333	2.27	0.476319	-0.322102		1.58374	0.199683		11.0298	1.04257		5.03968	0.702403		0.20733	-0.683338
2	US	17.66	24.5	21.33	19.42	25.24	25.47	6.84	3.67	1.76	7.58	7.81	0.97	-1.19333	-3.46333	-2.19333	1.74	0.510506	-0.291999		2.2868	0.359229		11.0298	1.04257		4.57361	0.660259		0.29937	-0.523792
	US average	17.62	24.5667	21.5833	19.57	25.3433	25.6233	6.94667	3.96333	1.95	7.72333	8.00333	1.07667	-0.9	-3.27333	-2.05	1.93333	0.474123	-0.324109	0.0270741	1.86607	0.270927	0.0662418	9.66878	0.985372	0.0808869	4.14106	0.617111	0.0924358	0.261824	-0.581991	0.0719259
3	D	17.44	23.7	21.68	22.38	31.92	22.41	6.26	4.24	4.94	14.48	4.97	0.39	-0.623333	-0.283333	4.70667	-1.1	0.76313	-0.117402		1.54043	0.187642		1.217	0.0852918		0.0382959	-1.41685		2.14355	0.331133
3	D	17.96	23.61	21.71	22.7	31.75	22.33	5.65	3.75	4.74	13.79	4.37	-0.22	-1.11333	-0.483333	4.01667	-1.7	1.16473	0.0662266		2.16345	0.335147		1.39797	0.145498		0.0617821	-1.20914		3.24901	0.511751
3	D	17.66	23.72	21.62	22.44	32.07	22.27	6.06	3.96	4.78	14.41	4.61	0.19	-0.903333	-0.443333	4.63667	-1.46	0.876606	-0.0571957		1.87038	0.27193		1.35974	0.133457		0.0401998	-1.39578		2.75108	0.439504
	D average	17.6867	23.6767	21.67	22.5067	31.9133	22.3367	5.99	3.98333	4.82	14.2267	4.65	0.12	-0.88	-0.403333	4.45333	-1.42	0.920188	-0.0361236	0.0764324	1.84038	0.264906	0.060423	1.32256	0.121415	0.026012	0.0456471	-1.34059	0.0933463	2.67586	0.427463	0.0742269
4	US+D	17.38	24.31	21.65	19.57	25.17	25.61	6.93	4.27	2.19	7.79	8.23	1.06	-0.593333	-3.03333	-1.98333	2.16	0.479632	-0.319092		1.50873	0.178611		8.18699	0.913124		3.95406	0.597043		0.223756	-0.650225
4	US+D	17.88	25.14	21.71	19.47	25.13	25.72	7.26	3.83	1.59	7.25	7.84	1.39	-1.03333	-3.63333	-2.52333	1.77	0.381565	-0.418432		2.04675	0.311064		12.4092	1.09374		5.74909	0.759599		0.293209	-0.532823
4	US+D	17.97	24.71	21.75	19.54	25.45	25.88	6.74	3.78	1.57	7.48	7.91	0.87	-1.08333	-3.65333	-2.29333	1.84	0.547147	-0.261896		2.11893	0.326116		12.5824	1.09976		4.90187	0.690362		0.279322	-0.553895
	US+D average	17.7433	24.72	21.7033	19.5267	25.25	25.7367	6.97667	3.96	1.78333	7.50667	7.99333	1.10667	-0.903333	-3.44	-2.26667	1.92333	0.464366	-0.33314	0.0646728	1.87038	0.27193	0.0662722	10.8528	1.03554	0.0865981	4.8121	0.682335	0.0666056	0.263645	-0.578981	0.0511062
			RT-qPCR (LFC)	SD	Tukey's B homogenous groups			Pearson r RNA-seq vs 5 days PCR							Pearson r 48h PCR vs 5days PCR
	argos	US	-0.324109	0.0270741	b			r			0.757				r			0.7482
		D	-0.0361236	0.0764324	a			95% confidence interval			0.3998 to 0.9146				95% confidence interval			0.3826 to 0.9112
		US+D	-0.33314	0.0646728	b			R squared			0.5731				R squared			0.5598
	chl	US	0.270927	0.0662418	a
		D	0.264906	0.060423	a			P value							P value
		US+D	0.27193	0.0662722	a			P (two-tailed)			0.0011				P (two-tailed)			0.0013
	ex	US	0.985372	0.0808869	a			P value summary			**				P value summary			**
		D	0.121415	0.026012	b			Significant? (alpha = 0.05)			Yes				Significant? (alpha = 0.05)			Yes
		US+D	1.03554	0.0865981	a
	myb	US	0.617111	0.0924358	a			Number of XY Pairs			15				Number of XY Pairs			15
		D	-1.34059	0.0933463	b
		US+D	0.682335	0.0666056	a
	tip	US	-0.581991	0.0719259	b
		D	0.427463	0.0742269	a
		US+D	-0.578981	0.0511062	b

## Sheet: 10days (S3)
spss	sample name	Housekeeping UBI Cq (∆R)	Target ARGOS Cq (∆R)	Target CHL2 Cq (∆R)	Target EX Cq (∆R)	Target MYB Cq (∆R)	Target TIP Cq (∆R)	average ∆Cq UBI-ARGOS	average ∆Cq UBI-CHL2	average ∆Cq UBI-EX	average ∆Cq UBI-MYB	average ∆Cq UBI-TIP	Target ARGOS ΔΔCq	Target CHL2 ΔΔCq	Target EX ΔΔCq	Target MYB ΔΔCq	Target TIP ΔΔCq	Target ARGOS 2^(-ΔΔCq)	LFC	SD (LFC)	Target CHL2 2^(-ΔΔCq)	LFC	SD (LFC)	Target EX 2^(-ΔΔCq)	LFC	SD (LFC)	Target MYB 2^(-ΔΔCq)	LFC	SD (LFC)	Target TIP 2^(-ΔΔCq)	LFC	SD (LFC)
1	C	20.15	26.34	23.96	21.71	29.97	24.17	6.19	3.81	1.56	9.82	4.02
1	C	20.21	26.66	23.51	21.37	29.84	25.11	6.45	3.3	1.16	9.63	4.9
1	C	20.26	27.05	23.6	21.51	28.58	24.59	6.79	3.34	1.25	8.32	4.33
	C average	20.2067	26.6833	23.69	21.53	29.4633	24.6233	6.47667	3.48333	1.32333	9.25667	4.41667	0	0	0	0	0	1	0		1	0		1	0		1	0		1	0
2	US	20.25	27.6	21.93	19.46	25.76	26.47	7.35	1.68	-0.79	5.51	6.22	0.873333	-1.80333	-2.11333	-3.74667	1.80333	0.545884	-0.2629		3.49026	0.542857		4.3269	0.636177		13.4233	1.12786		0.286512	-0.542857
2	US	20.47	27.47	22.65	19.35	26.01	27.25	7	2.18	-1.12	5.54	6.78	0.523333	-1.30333	-2.44333	-3.71667	2.36333	0.695762	-0.157539		2.46798	0.392342		5.43897	0.735517		13.147	1.11883		0.194342	-0.711434
2	US	20.14	27.71	22.14	19.32	25.98	26.5	7.57	2	-0.82	5.84	6.36	1.09333	-1.48333	-2.14333	-3.41667	1.94333	0.468677	-0.329126		2.79594	0.446528		4.41782	0.645208		10.6787	1.02852		0.260015	-0.585002
	US average	20.2867	27.5933	22.24	19.3767	25.9167	26.74	7.30667	1.95333	-0.91	5.63	6.45333	0.83	-1.53	-2.23333	-3.62667	2.03667	0.562529	-0.249855	0.0706548	2.88786	0.460576	0.0622452	4.70219	0.6723	0.0448525	12.3519	1.09174	0.0448525	0.243726	-0.613098	0.0716314
3	D	20.06	24.48	22.27	22.38	28.52	23.66	4.42	2.21	2.32	8.46	3.6	-2.05667	-1.27333	0.996667	-0.796667	-0.816667	4.16024	0.619118		2.41719	0.383312		0.501157	-0.300027		1.73708	0.239821		1.76133	0.245841
3	D	20.37	24.41	22.35	22.7	28.62	23.84	4.04	1.98	2.33	8.25	3.47	-2.43667	-1.50333	1.00667	-1.00667	-0.946667	5.41389	0.73351		2.83497	0.452548		0.497695	-0.303037		2.00926	0.303037		1.92741	0.284975
3	D	20.54	24.71	22.11	22.44	28.69	23.59	4.17	1.57	1.9	8.15	3.05	-2.30667	-1.91333	0.576667	-1.10667	-1.36667	4.94739	0.694376		3.76678	0.575971		0.670511	-0.173594		2.15348	0.33314		2.57874	0.411408
	D average	20.3233	24.5333	22.2433	22.5067	28.61	23.6967	4.21	1.92	2.18333	8.28667	3.37333	-2.26667	-1.56333	0.86	-0.97	-1.04333	4.8121	0.682335	0.0474699	2.95536	0.47061	0.079683	0.550953	-0.258886	0.060323	1.95884	0.291999	0.0388887	2.06098	0.314075	0.0706548
4	US+D	20.42	27.76	22.03	19.67	26.26	27.19	7.34	1.61	-0.75	5.84	6.77	0.863333	-1.87333	-2.07333	-3.41667	2.35333	0.549681	-0.259889		3.66378	0.56393		4.20858	0.624136		10.6787	1.02852		0.195693	-0.708424
4	US+D	20.34	27.9	22.73	19.47	26.21	27.28	7.56	2.39	-0.87	5.87	6.94	1.08333	-1.09333	-2.19333	-3.38667	2.52333	0.471937	-0.326116		2.13366	0.329126		4.57361	0.660259		10.459	1.01949		0.173941	-0.759599
4	US+D	20.11	27.76	22.31	19.54	26.13	27.14	7.65	2.2	-0.57	6.02	7.03	1.17333	-1.28333	-1.89333	-3.23667	2.61333	0.443396	-0.353209		2.43401	0.386322		3.71493	0.56995		9.42614	0.974334		0.163421	-0.786692
	US+D average	20.29	27.8067	22.3567	19.56	26.2	27.2033	7.51667	2.06667	-0.73	5.91	6.91333	1.04	-1.41667	-2.05333	-3.34667	2.49667	0.486327	-0.313071	0.0391982	2.66968	0.426459	0.0999714	4.15064	0.618115	0.0371135	10.173	1.00745	0.0237031	0.177186	-0.751572	0.032453
		RT-qPCR (LFC)	SD	Tukey's B homogenous groups			10 days vs 48h RNA-seq						10 days vs 48h PCR						10 days vs 5 days PCR
argos	US	-0.249855	0.0706548	b			Pearson r						Pearson r						Pearson r
	D	0.682335	0.0474699	a			r			0.2531			r			0.1924			r			0.6468
	US+D	-0.313071	0.0391982	b			95% confidence interval			-0.2978 to 0.6775			95% confidence interval			-0.3549 to 0.6414			95% confidence interval			0.2012 to 0.8706
chl	US	0.460576	0.0622452	a			R squared			0.06404			R squared			0.037			R squared			0.4184
	D	0.47061	0.079683	a
	US+D	0.426459	0.0999714	a			P value						P value						P value
ex	US	0.6723	0.0448525	a			P (two-tailed)			0.3628			P (two-tailed)			0.4922			P (two-tailed)			0.0092
	D	-0.258886	0.060323	b			P value summary			ns			P value summary			ns			P value summary			**
	US+D	0.618115	0.0371135	a			Significant? (alpha = 0.05)			No			Significant? (alpha = 0.05)			No			Significant? (alpha = 0.05)			Yes
myb	US	1.09174	0.0448525	a
	D	0.291999	0.0388887	b			Number of XY Pairs			15			Number of XY Pairs			15			Number of XY Pairs			15
	US+D	1.00745	0.0237031	a
tip	US	-0.613098	0.0716314	b
	D	0.314075	0.0706548	a
	US+D	-0.751572	0.032453	b
			RT-qPCR (LFC)	SD	Tukey's B homogenous groups
argos	48h	US	-0.587008	0.0121245	d
		D	0.0511751	0.0916481	b
		US+D	-0.550885	0.0964967	d
	5 days	US	-0.324109	0.0270741	c
		D	-0.0361236	0.0764324	b
		US+D	-0.33314	0.0646728	c
	10 days	US	-0.249855	0.0706548	c
		D	0.682335	0.0474699	a
		US+D	-0.313071	0.0391982	c
chl	48h	US	-0.258886	0.070226	b
		D	-0.27193	0.0606725	b
		US+D	-0.255875	0.0474275	b
	5 days	US	0.270927	0.0662418	a
		D	0.264906	0.060423	a
		US+D	0.27193	0.0662722	a
	10 days	US	0.460576	0.0622452	a
		D	0.47061	0.079683	a
		US+D	0.426459	0.0999714	a
ex	48h	US	0.23681	0.0863186	c
		D	-0.238817	0.0889044	d
		US+D	0.249855	0.0644232	c
	5 days	US	0.985372	0.0808869	a
		D	0.121415	0.026012	c
		US+D	1.03554	0.0865981	a
	10 days	US	0.6723	0.0448525	b
		D	-0.258886	0.060323	d
		US+D	0.618115	0.0371135	b
myb	48h	US	-0.222762	0.0695344	d
		D	-1.54127	0.0951094	e
		US+D	-0.192659	0.0985717	d
	5 days	US	0.617111	0.0924358	b
		D	-1.34059	0.0933463	e
		US+D	0.682335	0.0666056	b
	10 days	US	1.09174	0.0448525	a
		D	0.291999	0.0388887	c
		US+D	1.00745	0.0237031	a
tip	48h	US	-0.118405	0.0456093	b
		D	0.457566	0.174199	a
		US+D	-0.16657	0.101946	b
	5 days	US	-0.581991	0.0719259	c
		D	0.427463	0.0742269	a
		US+D	-0.578981	0.0511062	c
	10 days	US	-0.613098	0.0716314	c
		D	0.314075	0.0706548	a
		US+D	-0.751572	0.032453	c

## Sheet: 7days (S4)
C	sample name	Housekeeping UBI Cq (∆R)	Target ARGOS Cq (∆R)	Target CHL2 Cq (∆R)	Target EX Cq (∆R)	Target MYB Cq (∆R)	Target TIP Cq (∆R)	average ∆Cq UBI-ARGOS	average ∆Cq UBI-CHL2	average ∆Cq UBI-EX	average ∆Cq UBI-MYB	average ∆Cq UBI-TIP	Target ARGOS ΔΔCq	Target CHL2 ΔΔCq	Target EX ΔΔCq	Target MYB ΔΔCq	Target TIP ΔΔCq	Target ARGOS 2^(-ΔΔCq)	LFC	SD (LFC)	Target CHL2 2^(-ΔΔCq)	LFC	SD (LFC)	Target EX 2^(-ΔΔCq)	LFC	SD (LFC)	Target MYB 2^(-ΔΔCq)	LFC	SD (LFC)	Target TIP 2^(-ΔΔCq)	LFC	SD (LFC)
1	C and C	17.9	23.74	21.94	20.9	24.88	22.8	5.84	4.04	3	6.98	4.9
1	C and C	17.29	23.13	21.36	20.38	24.27	22.13	5.84	4.07	3.09	6.98	4.84
1	C and C	17.72	23.25	21.81	20.75	24.56	22.67	5.53	4.09	3.03	6.84	4.95
	C and C average	17.6367	23.3733	21.7033	20.6767	24.57	22.5333	5.73667	4.06667	3.04	6.93333	4.89667	0	0	0	0	0	1	0		1	0		1	0		1	0		1	0
2	C and D	17.12	23.69	22.63	22.64	25.45	23.7	6.57	5.51	5.52	8.33	6.58	0.833333	1.44333	2.48	1.39667	1.68333	0.561231	-0.250858		0.367717	-0.434487		0.179244	-0.746554		0.379806	-0.420439		0.311362	-0.506734
2	C and D	17.8	24.51	23.17	23.66	25.9	23.36	6.71	5.37	5.86	8.1	5.56	0.973333	1.30333	2.82	1.16667	0.663333	0.509328	-0.293003		0.405189	-0.392342		0.14161	-0.848905		0.445449	-0.351202		0.631418	-0.199683
2	C and D	17.92	24.5	23.55	23.55	26.09	23.38	6.58	5.63	5.63	8.17	5.46	0.843333	1.56333	2.59	1.23667	0.563333	0.557354	-0.253869		0.338368	-0.47061		0.166086	-0.779668		0.424352	-0.372274		0.676737	-0.16958
	C and D average	17.6133	24.2333	23.1167	23.2833	25.8133	23.48	6.62	5.50333	5.67	8.2	5.86667	0.883333	1.43667	2.63	1.26667	0.97	0.542113	-0.26591	0.0191968	0.36942	-0.43248	0.0319842	0.161544	-0.791709	0.042643	0.415619	-0.381305	0.0289782	0.510506	-0.291999	0.152337
3	C and US	17.23	23.7	23.03	20.18	27.07	21.81	6.47	5.8	2.95	9.84	4.58	0.733333	1.73333	-0.09	2.90667	-0.316667	0.601513	-0.220755		0.300756	-0.521785		1.06437	0.0270927		0.133354	-0.874994		1.24545	0.0953262
3	C and US	17.74	24.61	23.21	20.5	27.01	21.85	6.87	5.47	2.76	9.27	4.11	1.13333	1.40333	-0.28	2.33667	-0.786667	0.455861	-0.341167		0.378055	-0.422445		1.21419	0.0842884		0.197967	-0.703407		1.72508	0.23681
3	C and US	17.93	24.72	23.34	20.74	27.86	22.66	6.79	5.41	2.81	9.93	4.73	1.05333	1.34333	-0.23	2.99667	-0.166667	0.481854	-0.317085		0.394109	-0.404384		1.17283	0.0692369		0.125289	-0.902087		1.12246	0.0501717
	C and US average	17.6333	24.3433	23.1933	20.4733	27.3133	22.1067	6.71	5.56	2.84	9.68	4.47333	0.973333	1.49333	-0.2	2.74667	-0.423333	0.509328	-0.293003	0.0520239	0.355191	-0.449538	0.0516159	1.1487	0.060206	0.0242075	0.148995	-0.826829	0.0879708	1.34102	0.127436	0.0795059
US	sample name	Housekeeping UBI Cq (∆R)	Target ARGOS Cq (∆R)	Target CHL2 Cq (∆R)	Target EX Cq (∆R)	Target MYB Cq (∆R)	Target TIP Cq (∆R)	average ∆Cq UBI-ARGOS	average ∆Cq UBI-CHL2	average ∆Cq UBI-EX	average ∆Cq UBI-MYB	average ∆Cq UBI-TIP	Target ARGOS ΔΔCq	Target CHL2 ΔΔCq	Target EX ΔΔCq	Target MYB ΔΔCq	Target TIP ΔΔCq	Target ARGOS 2^(-ΔΔCq)	LFC	SD (LFC)	Target CHL2 2^(-ΔΔCq)	LFC	SD (LFC)	Target EX 2^(-ΔΔCq)	LFC	SD (LFC)	Target MYB 2^(-ΔΔCq)	LFC	SD (LFC)	Target TIP 2^(-ΔΔCq)	LFC	SD (LFC)
1	US and C	18.87	24.89	21.81	21.68	26.65	23.62	6.02	2.94	2.81	7.78	4.75
1	US and C	18.72	24.92	21.69	20.87	26.46	23.08	6.2	2.97	2.15	7.74	4.36
1	US and C	18.63	24.14	21.6	21.38	25.95	23.04	5.51	2.97	2.75	7.32	4.41
	US and C average	18.74	24.65	21.7	21.31	26.3533	23.2467	5.91	2.96	2.57	7.61333	4.50667	0	0	0	0	0	1	0		1	0		1	0		1	0		1	0
2	US and D	19.08	24.35	23.58	24.91	29.76	24.6	5.27	4.5	5.83	10.68	5.52	-0.64	1.54	3.26	3.06667	1.01333	1.55833	0.192659		0.343885	-0.463586		0.104386	-0.981358		0.119355	-0.923159		0.4954	-0.305044
2	US and D	18.79	23.86	23.49	24.74	28.98	24.59	5.07	4.7	5.95	10.19	5.8	-0.84	1.74	3.38	2.57667	1.29333	1.79005	0.252865		0.29937	-0.523792		0.0960547	-1.01748		0.167628	-0.775654		0.408007	-0.389332
2	US and D	18.23	23.24	23.21	24.46	28.49	24.09	5.01	4.98	6.23	10.26	5.86	-0.9	2.02	3.66	2.64667	1.35333	1.86607	0.270927		0.246558	-0.608081		0.0791098	-1.10177		0.159689	-0.796726		0.391387	-0.407394
	US and D average	18.7	23.8167	23.4267	24.7033	29.0767	24.4267	5.11667	4.72667	6.00333	10.3767	5.72667	-0.793333	1.76667	3.43333	2.76333	1.22	1.73307	0.238817	0.0334612	0.293887	-0.53182	0.0592621	0.0925686	-1.03354	0.0504518	0.147283	-0.831846	0.0651382	0.429283	-0.367257	0.0446048
3	Us and US	18.53	22.31	23.42	21.11	28.15	24.55	3.78	4.89	2.58	9.62	6.02	-2.13	1.93	0.01	2.00667	1.51333	4.37717	0.641194		0.262429	-0.580988		0.993092	-0.0030103		0.248847	-0.604067		0.350301	-0.455559
3	Us and US	18.98	22.34	23.88	21.98	28.52	24.98	3.36	4.9	3	9.54	6	-2.55	1.94	0.43	1.92667	1.49333	5.85634	0.767626		0.260616	-0.583998		0.742262	-0.129443		0.263036	-0.579984		0.355191	-0.449538
3	Us and US	18.6	21.98	23.41	21.97	28.31	23.93	3.38	4.81	3.37	9.71	5.33	-2.53	1.85	0.8	2.09667	0.823333	5.77572	0.761606		0.277392	-0.556905		0.574349	-0.240824		0.233798	-0.63116		0.565135	-0.247848
	US and US average	18.7033	22.21	23.57	21.6867	28.3267	24.4867	3.50667	4.86667	2.98333	9.62333	5.78333	-2.40333	1.90667	0.413333	2.01	1.27667	5.29024	0.723475	0.0582337	0.266708	-0.573964	0.0121245	0.750886	-0.124426	0.0971518	0.248273	-0.60507	0.0209042	0.412748	-0.384315	0.096528
D	sample name	Housekeeping UBI Cq (∆R)	Target ARGOS Cq (∆R)	Target CHL2 Cq (∆R)	Target EX Cq (∆R)	Target MYB Cq (∆R)	Target TIP Cq (∆R)	average ∆Cq UBI-ARGOS	average ∆Cq UBI-CHL2	average ∆Cq UBI-EX	average ∆Cq UBI-MYB	average ∆Cq UBI-TIP	Target ARGOS ΔΔCq	Target CHL2 ΔΔCq	Target EX ΔΔCq	Target MYB ΔΔCq	Target TIP ΔΔCq	Target ARGOS 2^(-ΔΔCq)	LFC	SD (LFC)	Target CHL2 2^(-ΔΔCq)	LFC	SD (LFC)	Target EX 2^(-ΔΔCq)	LFC	SD (LFC)	Target MYB 2^(-ΔΔCq)	LFC	SD (LFC)	Target TIP 2^(-ΔΔCq)	LFC	SD (LFC)
1	D and C	19.96	22.92	21.47	21.14	30.21	23.3	2.96	1.51	1.18	10.25	3.34
1	D and C	19.61	22.84	21.31	21.57	30.26	22.9	3.23	1.7	1.96	10.65	3.29
1	D and C	19.61	22.74	21.26	21.3	30.16	22.67	3.13	1.65	1.69	10.55	3.06
	D and C average	19.7267	22.8333	21.3467	21.3367	30.21	22.9567	3.10667	1.62	1.61	10.4833	3.23	0	0	0	0	0	1	0		1	0		1	0		1	0		1	0
2	D and D	19.63	22.52	22.37	20.76	30.29	24.94	2.89	2.74	1.13	10.66	5.31	-0.216667	1.12	-0.48	0.176667	2.08	1.16205	0.0652232		0.460094	-0.337154		1.39474	0.144494		0.884745	-0.053182		0.236514	-0.626142
2	D and D	19.94	22.66	22.52	20.53	30.04	25.42	2.72	2.58	0.59	10.1	5.48	-0.386667	0.96	-1.02	-0.383333	2.25	1.30737	0.116398		0.514057	-0.288989		2.02792	0.307051		1.30435	0.115395		0.210224	-0.677317
2	D and D	19.55	22.5	22.23	20.42	29.43	25.36	2.95	2.68	0.87	9.88	5.81	-0.156667	1.06	-0.74	-0.603333	2.58	1.11471	0.0471614		0.479632	-0.319092		1.67018	0.222762		1.51922	0.181621		0.167241	-0.776657
	D and D average	19.7067	22.56	22.3733	20.57	29.92	25.24	2.85333	2.66667	0.863333	10.2133	5.53333	-0.253333	1.04667	-0.746667	-0.27	2.30333	1.19196	0.0762609	0.0293236	0.484085	-0.315078	0.019867	1.67791	0.224769	0.0663785	1.20581	0.0812781	0.0988471	0.202594	-0.693372	0.0624874
3	D and US	19.92	24.08	22.58	19.9	31.24	23.72	4.16	2.66	-0.02	11.32	3.8	1.05333	1.04	-1.63	0.836667	0.57	0.481854	-0.317085		0.486327	-0.313071		3.09513	0.490679		0.559936	-0.251862		0.673617	-0.171587
3	D and US	19.81	24.27	22.18	19.66	31.23	23.31	4.46	2.37	-0.15	11.42	3.5	1.35333	0.75	-1.76	0.936667	0.27	0.391387	-0.407394		0.594604	-0.225772		3.38698	0.529813		0.522439	-0.281965		0.82932	-0.0812781
3	D and US	19.38	24.14	22.15	19.12	30.79	23.21	4.76	2.77	-0.26	11.41	3.83	1.65333	1.15	-1.87	0.926667	0.6	0.317905	-0.497703		0.450625	-0.346184		3.65533	0.562926		0.526072	-0.278954		0.659754	-0.180618
	D and US average	19.7033	24.1633	22.3033	19.56	31.0867	23.4133	4.46	2.6	-0.143333	11.3833	3.71	1.35333	0.98	-1.75333	0.9	0.48	0.391387	-0.407394	0.073737	0.50698	-0.295009	0.05079	3.37137	0.527806	0.0295289	0.535887	-0.270927	0.0135371	0.716978	-0.144494	0.0448525
US+D	sample name	Housekeeping UBI Cq (∆R)	Target ARGOS Cq (∆R)	Target CHL2 Cq (∆R)	Target EX Cq (∆R)	Target MYB Cq (∆R)	Target TIP Cq (∆R)	average ∆Cq UBI-ARGOS	average ∆Cq UBI-CHL2	average ∆Cq UBI-EX	average ∆Cq UBI-MYB	average ∆Cq UBI-TIP	Target ARGOS ΔΔCq	Target CHL2 ΔΔCq	Target EX ΔΔCq	Target MYB ΔΔCq	Target TIP ΔΔCq	Target ARGOS 2^(-ΔΔCq)	LFC	SD (LFC)	Target CHL2 2^(-ΔΔCq)	LFC	SD (LFC)	Target EX 2^(-ΔΔCq)	LFC	SD (LFC)	Target MYB 2^(-ΔΔCq)	LFC	SD (LFC)	Target TIP 2^(-ΔΔCq)	LFC	SD (LFC)
1	US+D and C	20.63	26.69	24.81	23.72	28.86	26.37	6.06	4.18	3.09	8.23	5.74
1	US+D and C	19.78	26.13	24.25	23.13	28.5	26.51	6.35	4.47	3.35	8.72	6.73
1	US+D and C	19.91	26.39	24.28	23.56	29.08	26.28	6.48	4.37	3.65	9.17	6.37
	US+D and C average	20.1067	26.4033	24.4467	23.47	28.8133	26.3867	6.29667	4.34	3.36333	8.70667	6.28	0	0	0	0	0	1	0		1	0		1	0		1	0		1	0
2	US+D and D	20.19	24.83	23.71	23.73	29.57	25.65	4.64	3.52	3.54	9.38	5.46	-1.65667	-0.82	0.176667	0.673333	-0.82	3.15287	0.498706		1.76541	0.246845		0.884745	-0.053182		0.627056	-0.202694		1.76541	0.246845
2	US+D and D	20.26	24.65	23.69	22.3	29.42	24.14	4.39	3.43	2.04	9.16	3.88	-1.90667	-0.91	-1.32333	0.453333	-2.4	3.74942	0.573964		1.87905	0.273937		2.50244	0.398363		0.730353	-0.136467		5.27803	0.722472
2	US+D and D	20.05	24.49	23.65	22.54	28.96	24.59	4.44	3.6	2.49	8.91	4.54	-1.85667	-0.74	-0.873333	0.203333	-1.74	3.6217	0.558912		1.67018	0.222762		1.83189	0.2629		0.868541	-0.0612094		3.34035	0.523792
	US+D and D average	20.1667	24.6567	23.6833	22.8567	29.3167	24.7933	4.49	3.51667	2.69	9.15	4.62667	-1.80667	-0.823333	-0.673333	0.443333	-1.65333	3.49833	0.543861	0.032515	1.76949	0.247848	0.0209042	1.59475	0.202694	0.189194	0.735433	-0.133457	0.0577998	3.1456	0.497703	0.195048
3	US+D and US	19.68	25.42	23.52	19.75	29.14	26.19	5.74	3.84	0.07	9.46	6.51	-0.556667	-0.5	-3.29333	0.753333	0.23	1.47087	0.167573		1.41421	0.150515		9.80375	0.991392		0.593231	-0.226776		0.852635	-0.0692369
3	US+D and US	20.67	25.83	23.83	21.7	29.38	25.81	5.16	3.16	1.03	8.71	5.14	-1.13667	-1.18	-2.33333	0.00333333	-1.14	2.19872	0.342171		2.26577	0.355215		5.03968	0.702403		0.997692	-0.00100343		2.20381	0.343174
3	US+D and US	19.89	25.65	23.67	21.69	29.05	25.32	5.76	3.78	1.8	9.16	5.43	-0.536667	-0.56	-1.56333	0.453333	-0.85	1.45062	0.161553		1.47427	0.168577		2.95536	0.47061		0.730353	-0.136467		1.8025	0.255875
	US+D and US average	20.08	25.6333	23.6733	21.0467	29.19	25.7733	5.55333	3.59333	0.966667	9.11	5.69333	-0.743333	-0.746667	-2.39667	0.403333	-0.586667	1.67404	0.223766	0.0837611	1.67791	0.224769	0.0925337	5.26585	0.721469	0.213035	0.756109	-0.121415	0.0927837	1.50177	0.176604	0.177452
					LFC	RT-qPCR (LFC)	SD	Tukey's B homogenous groups			LFC	RT-qPCR (LFC)	SD	Tukey's B homogenous groups			LFC	RT-qPCR (LFC)	SD	Tukey's B homogenous groups			LFC	RT-qPCR (LFC)	SD	Tukey's B homogenous groups			LFC	RT-qPCR (LFC)	SD	Tukey's B homogenous groups
				argos	C and D	-0.26591	0.0191968	c		chl	C and D	-0.43248	0.0319842	b,c		ex	C and D	-0.791709	0.042643	d		myb	C and D	-0.381305	0.0289782	c,d		tip	C and D	-0.291999	0.152337	c,d
					C and US	-0.293003	0.0520239	c			C and US	-0.449538	0.0516159	b,c			C and US	0.060206	0.0242075	c			C and US	-0.826829	0.0879708	e			C and US	0.127436	0.0795059	a,b
					US and D	0.238817	0.0334612	b			US and D	-0.53182	0.0592621	c			US and D	-1.03354	0.0504518	d			US and D	-0.831846	0.0651382	e			US and D	-0.367257	0.0446048	c,d
					US and US	0.723475	0.0582337	a			US and US	-0.573964	0.0121245	c			US and US	-0.124426	0.0971518	c			US and US	-0.60507	0.0209042	d,e			US and US	-0.384315	0.096528	c,d
					D and D	0.0762609	0.0293236	b			D and D	-0.315078	0.019867	b			D and D	0.224769	0.0663785	c,d			D and D	0.0812781	0.0988471	a			D and D	-0.693372	0.0624874	d
					D and US	-0.407394	0.073737	c			D and US	-0.295009	0.05079	b			D and US	0.527806	0.0295289	a,b			D and US	-0.270927	0.0135371	b,c			D and US	-0.144494	0.0448525	b,c
					US+D and D	0.543861	0.032515	a			US+D and D	0.247848	0.0209042	a			US+D and D	0.202694	0.189194	c,d			US+D and D	-0.133457	0.0577998	a,b			US+D and D	0.497703	0.195048	a
					US+D and US	0.223766	0.0837611	b			US+D and US	0.224769	0.0925337	a			US+D and US	0.721469	0.213035	a			US+D and US	-0.121415	0.0927837	a,b			US+D and US	0.176604	0.177452	a,b
spss	sample name	Housekeeping UBI Cq (∆R)	Target ARGOS Cq (∆R)	Target CHL2 Cq (∆R)	Target EX Cq (∆R)	Target MYB Cq (∆R)	Target TIP Cq (∆R)	average ∆Cq UBI-ARGOS	average ∆Cq UBI-CHL2	average ∆Cq UBI-EX	average ∆Cq UBI-MYB	average ∆Cq UBI-TIP	Target ARGOS ΔΔCq	Target CHL2 ΔΔCq	Target EX ΔΔCq	Target MYB ΔΔCq	Target TIP ΔΔCq	Target ARGOS 2^(-ΔΔCq)	LFC	SD (LFC)	Target CHL2 2^(-ΔΔCq)	LFC	SD (LFC)	Target EX 2^(-ΔΔCq)	LFC	SD (LFC)	Target MYB 2^(-ΔΔCq)	LFC	SD (LFC)	Target TIP 2^(-ΔΔCq)	LFC	SD (LFC)				LFC	SD	Tukey's B homogenous groups
1	C and C	17.9	23.74	21.94	20.9	24.88	22.8	5.84	4.04	3	6.98	4.9																						ARGOS	C and D	-0.26591	0.0191968	f
1	C and C	17.29	23.13	21.36	20.38	24.27	22.13	5.84	4.07	3.09	6.98	4.84																							C and US	-0.293003	0.0520239	f
1	C and C	17.72	23.25	21.81	20.75	24.56	22.67	5.53	4.09	3.03	6.84	4.95																							US and C	-0.0521785	0.0879708	e,f
	C and C average	17.6367	23.3733	21.7033	20.6767	24.57	22.5333	5.73667	4.06667	3.04	6.93333	4.89667	0	0	0	0	0	1	0		1	0		1	0		1	0		1	0				US and D	0.186639	0.0334612	c,d
2	C and D	17.12	23.69	22.63	22.64	25.45	23.7	6.57	5.51	5.52	8.33	6.58	0.833333	1.44333	2.48	1.39667	1.68333	0.561231	-0.250858		0.367717	-0.434487		0.179244	-0.746554		0.379806	-0.420439		0.311362	-0.506734				US and US	0.671297	0.0582337	a
2	C and D	17.8	24.51	23.17	23.66	25.9	23.36	6.71	5.37	5.86	8.1	5.56	0.973333	1.30333	2.82	1.16667	0.663333	0.509328	-0.293003		0.405189	-0.392342		0.14161	-0.848905		0.445449	-0.351202		0.631418	-0.199683				D and C	0.791709	0.0335513	a
2	C and D	17.92	24.5	23.55	23.55	26.09	23.38	6.58	5.63	5.63	8.17	5.46	0.843333	1.56333	2.59	1.23667	0.563333	0.557354	-0.253869		0.338368	-0.47061		0.166086	-0.779668		0.424352	-0.372274		0.676737	-0.16958				D and D	0.86797	0.0293236	a
	C and D average	17.6133	24.2333	23.1167	23.2833	25.8133	23.48	6.62	5.50333	5.67	8.2	5.86667	0.883333	1.43667	2.63	1.26667	0.97	0.542113	-0.26591	0.0191968	0.36942	-0.43248	0.0319842	0.161544	-0.791709	0.042643	0.415619	-0.381305	0.0289782	0.510506	-0.291999	0.152337			D and US	0.384315	0.073737	b
3	C and US	17.23	23.7	23.03	20.18	27.07	21.81	6.47	5.8	2.95	9.84	4.58	0.733333	1.73333	-0.09	2.90667	-0.316667	0.601513	-0.220755		0.300756	-0.521785		1.06437	0.0270927		0.133354	-0.874994		1.24545	0.0953262				US+D and C	-0.168577	0.0528496	f,g
3	C and US	17.74	24.61	23.21	20.5	27.01	21.85	6.87	5.47	2.76	9.27	4.11	1.13333	1.40333	-0.28	2.33667	-0.786667	0.455861	-0.341167		0.378055	-0.422445		1.21419	0.0842884		0.197967	-0.703407		1.72508	0.23681				US+D and D	0.375284	0.032515	b,c
3	C and US	17.93	24.72	23.34	20.74	27.86	22.66	6.79	5.41	2.81	9.93	4.73	1.05333	1.34333	-0.23	2.99667	-0.166667	0.481854	-0.317085		0.394109	-0.404384		1.17283	0.0692369		0.125289	-0.902087		1.12246	0.0501717				US+D and US	0.0551888	0.0837611	d,e
	C and US average	17.6333	24.3433	23.1933	20.4733	27.3133	22.1067	6.71	5.56	2.84	9.68	4.47333	0.973333	1.49333	-0.2	2.74667	-0.423333	0.509328	-0.293003	0.0520239	0.355191	-0.449538	0.0516159	1.1487	0.060206	0.0242075	0.148995	-0.826829	0.0879708	1.34102	0.127436	0.0795059		CHL	C and D	-0.43248	0.0319842	f
4	US and C	18.87	24.89	21.81	21.68	26.65	23.62	6.02	2.94	2.81	7.78	4.75	0.283333	-1.12667	-0.23	0.846667	-0.146667	0.82169	-0.0852918		2.18354	0.33916		1.17283	0.0692369		0.556068	-0.254872		1.10701	0.0441511				C and US	-0.449538	0.0516159	f
4	US and C	18.72	24.92	21.69	20.87	26.46	23.08	6.2	2.97	2.15	7.74	4.36	0.463333	-1.09667	-0.89	0.806667	-0.536667	0.725309	-0.139477		2.1386	0.33013		1.85318	0.267917		0.571701	-0.242831		1.45062	0.161553				US and C	0.33314	0.00425721	b
4	US and C	18.63	24.14	21.6	21.38	25.95	23.04	5.51	2.97	2.75	7.32	4.41	-0.226667	-1.09667	-0.29	0.386667	-0.486667	1.17013	0.0682335		2.1386	0.33013		1.22264	0.0872987		0.764895	-0.116398		1.4012	0.146501				US and D	-0.19868	0.0592621	d,e
	US and C average	18.74	24.65	21.7	21.31	26.3533	23.2467	5.91	2.96	2.57	7.61333	4.50667	0.173333	-1.10667	-0.47	0.68	-0.39	0.886791	-0.0521785	0.0879708	2.15348	0.33314	0.00425721	1.38511	0.141484	0.0897049	0.624165	-0.2047	0.0626322	1.31039	0.117402	0.0521592			US and US	-0.240824	0.0121245	e,f
5	US and D	19.08	24.35	23.58	24.91	29.76	24.6	5.27	4.5	5.83	10.68	5.52	-0.466667	0.433333	2.79	3.74667	0.623333	1.38191	0.140481		0.740549	-0.130446		0.144586	-0.839874		0.0744974	-1.12786		0.649169	-0.187642				D and C	0.73652	0.0242075	a
5	US and D	18.79	23.86	23.49	24.74	28.98	24.59	5.07	4.7	5.95	10.19	5.8	-0.666667	0.633333	2.91	3.25667	0.903333	1.5874	0.200687		0.644685	-0.190652		0.133046	-0.875997		0.104627	-0.980354		0.53465	-0.27193				D and D	0.421442	0.019867	b
5	US and D	18.23	23.24	23.21	24.46	28.49	24.09	5.01	4.98	6.23	10.26	5.86	-0.726667	0.913333	3.19	3.32667	0.963333	1.65481	0.218748		0.530957	-0.274941		0.109576	-0.960286		0.0996721	-1.00143		0.512871	-0.289992				D and US	0.441511	0.05079	b
	US and D average	18.7	23.8167	23.4267	24.7033	29.0767	24.4267	5.11667	4.72667	6.00333	10.3767	5.72667	-0.62	0.66	2.96333	3.44333	0.83	1.53688	0.186639	0.0334612	0.632878	-0.19868	0.0592621	0.128218	-0.892052	0.0504518	0.0919292	-1.03655	0.0651382	0.562529	-0.249855	0.0446048			US+D and C	-0.0822815	0.0362071	d
6	Us and US	18.53	22.31	23.42	21.11	28.15	24.55	3.78	4.89	2.58	9.62	6.02	-1.95667	0.823333	-0.46	2.68667	1.12333	3.88164	0.589015		0.565135	-0.247848		1.37554	0.138474		0.155322	-0.808767		0.459032	-0.338157				US+D and D	0.165566	0.0209042	c
6	Us and US	18.98	22.34	23.88	21.98	28.52	24.98	3.36	4.9	3	9.54	6	-2.37667	0.833333	-0.04	2.60667	1.10333	5.19335	0.715448		0.561231	-0.250858		1.02811	0.0120412		0.164178	-0.784685		0.46544	-0.332136				US+D and US	0.142488	0.0925337	c
6	Us and US	18.6	21.98	23.41	21.97	28.31	23.93	3.38	4.81	3.37	9.71	5.33	-2.35667	0.743333	0.33	2.77667	0.433333	5.12186	0.709427		0.597358	-0.223766		0.795536	-0.0993399		0.145928	-0.83586		0.740549	-0.130446			EX	C and D	-0.791709	0.042643	e
	US and US average	18.7033	22.21	23.57	21.6867	28.3267	24.4867	3.50667	4.86667	2.98333	9.62333	5.78333	-2.23	0.8	-0.0566667	2.69	0.886667	4.69134	0.671297	0.0582337	0.574349	-0.240824	0.0121245	1.04006	0.0170584	0.0971518	0.154963	-0.809771	0.0209042	0.540862	-0.266913	0.096528			C and US	0.060206	0.0242075	c,d
7	D and C	19.96	22.92	21.47	21.14	30.21	23.3	2.96	1.51	1.18	10.25	3.34	-2.77667	-2.55667	-1.86	3.31667	-1.55667	6.85267	0.83586		5.88347	0.769633		3.63008	0.559916		0.100365	-0.998416		2.94173	0.468603				US and C	0.141484	0.0897049	c,d
7	D and C	19.61	22.84	21.31	21.57	30.26	22.9	3.23	1.7	1.96	10.65	3.29	-2.50667	-2.36667	-1.08	3.71667	-1.60667	5.68305	0.754582		5.15748	0.712438		2.11404	0.325112		0.0760627	-1.11883		3.04547	0.483655				US and D	-0.892052	0.0504518	e
7	D and C	19.61	22.74	21.26	21.3	30.16	22.67	3.13	1.65	1.69	10.55	3.06	-2.60667	-2.41667	-1.35	3.61667	-1.83667	6.09095	0.784685		5.33936	0.727489		2.54912	0.40639		0.081522	-1.08873		3.57184	0.552892				US and US	0.0170584	0.0971518	d
	D and C average	19.7267	22.8333	21.3467	21.3367	30.21	22.9567	3.10667	1.62	1.61	10.4833	3.23	-2.63	-2.44667	-1.43	3.55	-1.66667	6.19026	0.791709	0.0335513	5.45155	0.73652	0.0242075	2.69447	0.430473	0.0973589	0.0853775	-1.06866	0.0511653	3.1748	0.501717	0.0367043			D and C	0.430473	0.0973589	b,c
8	D and D	19.63	22.52	22.37	20.76	30.29	24.94	2.89	2.74	1.13	10.66	5.31	-2.84667	-1.32667	-1.91	3.72667	0.413333	7.19336	0.856932		2.50822	0.399366		3.75809	0.574967		0.0755373	-1.12184		0.750886	-0.124426				D and D	0.655242	0.0663785	a,b
8	D and D	19.94	22.66	22.52	20.53	30.04	25.42	2.72	2.58	0.59	10.1	5.48	-3.01667	-1.48667	-2.45	3.16667	0.583333	8.09296	0.908107		2.80241	0.447531		5.46416	0.737523		0.111362	-0.953262		0.66742	-0.175601				D and US	0.958279	0.0295289	a
8	D and D	19.55	22.5	22.23	20.42	29.43	25.36	2.95	2.68	0.87	9.88	5.81	-2.78667	-1.38667	-2.17	2.94667	0.913333	6.90034	0.83887		2.61474	0.417428		4.50023	0.653235		0.129707	-0.887035		0.530957	-0.274941				US+D and C	-0.097333	0.0688797	d
	D and D average	19.7067	22.56	22.3733	20.57	29.92	25.24	2.85333	2.66667	0.863333	10.2133	5.53333	-2.88333	-1.4	-2.17667	3.28	0.636667	7.37853	0.86797	0.0293236	2.63902	0.421442	0.019867	4.52108	0.655242	0.0663785	0.102949	-0.987378	0.0988471	0.643197	-0.191656	0.0624874			US+D and D	0.10536	0.189194	c,d
9	D and US	19.92	24.08	22.58	19.9	31.24	23.72	4.16	2.66	-0.02	11.32	3.8	-1.57667	-1.40667	-3.06	4.38667	-1.09667	2.9828	0.474624		2.65124	0.423449		8.33973	0.921152		0.0478059	-1.32052		2.1386	0.33013				US+D and US	0.624136	0.213035	a,b
9	D and US	19.81	24.27	22.18	19.66	31.23	23.31	4.46	2.37	-0.15	11.42	3.5	-1.27667	-1.69667	-3.19	4.48667	-1.39667	2.42279	0.384315		3.24151	0.510748		9.12611	0.960286		0.0446045	-1.35062		2.63293	0.420439			MYB	C and D	-0.381305	0.0289782	a,b
9	D and US	19.38	24.14	22.15	19.12	30.79	23.21	4.76	2.77	-0.26	11.41	3.83	-0.976667	-1.29667	-3.3	4.47667	-1.06667	1.96791	0.294006		2.45661	0.390336		9.84916	0.993399		0.0449148	-1.34761		2.09459	0.321099				C and US	-0.826829	0.0879708	d,e,f
	D and US average	19.7033	24.1633	22.3033	19.56	31.0867	23.4133	4.46	2.6	-0.143333	11.3833	3.71	-1.27667	-1.46667	-3.18333	4.45	-1.18667	2.42279	0.384315	0.073737	2.76383	0.441511	0.05079	9.08404	0.958279	0.0295289	0.0457527	-1.33958	0.0135371	2.27626	0.357222	0.0448525			US and C	-0.2047	0.0626322	a
10	US+D and C	20.63	26.69	24.81	23.72	28.86	26.37	6.06	4.18	3.09	8.23	5.74	0.323333	0.113333	0.05	1.29667	0.843333	0.799221	-0.097333		0.92445	-0.0341167		0.965936	-0.0150515		0.407066	-0.390336		0.557354	-0.253869				US and D	-1.03655	0.0651382	e,f
10	US+D and C	19.78	26.13	24.25	23.13	28.5	26.51	6.35	4.47	3.35	8.72	6.73	0.613333	0.403333	0.31	1.78667	1.83333	0.653685	-0.184632		0.756109	-0.121415		0.806642	-0.0933193		0.289841	-0.53784		0.280616	-0.551888				US and US	-0.809771	0.0209042	d,e
10	US+D and C	19.91	26.39	24.28	23.56	29.08	26.28	6.48	4.37	3.65	9.17	6.37	0.743333	0.303333	0.61	2.23667	1.47333	0.597358	-0.223766		0.810378	-0.0913124		0.655197	-0.183628		0.212176	-0.673304		0.360149	-0.443518				D and C	-1.06866	0.0511653	f
	US+D and C average	20.1067	26.4033	24.4467	23.47	28.8133	26.3867	6.29667	4.34	3.36333	8.70667	6.28	0.56	0.273333	0.323333	1.77333	1.38333	0.678302	-0.168577	0.0528496	0.827406	-0.0822815	0.0362071	0.799221	-0.097333	0.0688797	0.292532	-0.533827	0.115556	0.383332	-0.416425	0.123165			D and D	-0.987378	0.0988471	e,f
11	US+D and D	20.19	24.83	23.71	23.73	29.57	25.65	4.64	3.52	3.54	9.38	5.46	-1.09667	-0.546667	0.5	2.44667	0.563333	2.1386	0.33013		1.46071	0.164563		0.707107	-0.150515		0.183434	-0.73652		0.676737	-0.16958				D and US	-1.33958	0.0135371	g
11	US+D and D	20.26	24.65	23.69	22.3	29.42	24.14	4.39	3.43	2.04	9.16	3.88	-1.34667	-0.636667	-1	2.22667	-1.01667	2.54324	0.405387		1.55473	0.191656		2	0.30103		0.213652	-0.670293		2.02324	0.306047				US+D and C	-0.533827	0.115556	b,c
11	US+D and D	20.05	24.49	23.65	22.54	28.96	24.59	4.44	3.6	2.49	8.91	4.54	-1.29667	-0.466667	-0.55	1.97667	-0.356667	2.45661	0.390336		1.38191	0.140481		1.46409	0.165566		0.254076	-0.595036		1.28046	0.107367				US+D and D	-0.667283	0.0577998	c,d
	US+D and D average	20.1667	24.6567	23.6833	22.8567	29.3167	24.7933	4.49	3.51667	2.69	9.15	4.62667	-1.24667	-0.55	-0.35	2.21667	-0.27	2.37293	0.375284	0.032515	1.46409	0.165566	0.0209042	1.27456	0.10536	0.189194	0.215138	-0.667283	0.0577998	1.20581	0.0812781	0.195048			US+D and US	-0.655242	0.0927837	c,d
12	US+D and US	19.68	25.42	23.52	19.75	29.14	26.19	5.74	3.84	0.07	9.46	6.51	0.00333333	-0.226667	-2.97	2.52667	1.61333	0.997692	-0.00100343		1.17013	0.0682335		7.83536	0.894059		0.173539	-0.760602		0.326842	-0.485662			TIP	C and D	-0.291999	0.152337	d,e
12	US+D and US	20.67	25.83	23.83	21.7	29.38	25.81	5.16	3.16	1.03	8.71	5.14	-0.576667	-0.906667	-2.01	1.77667	0.243333	1.4914	0.173594		1.87471	0.272934		4.02782	0.60507		0.291857	-0.53483		0.844791	-0.0732506				C and US	0.127436	0.0795059	a,b,c
12	US+D and US	19.89	25.65	23.67	21.69	29.05	25.32	5.76	3.78	1.8	9.16	5.43	0.0233333	-0.286667	-1.24	2.22667	0.533333	0.983957	-0.00702403		1.21982	0.0862953		2.36199	0.373277		0.213652	-0.670293		0.690956	-0.160549				US and C	0.117402	0.0521592	a,b,c
	US+D and US average	20.08	25.6333	23.6733	21.0467	29.19	25.7733	5.55333	3.59333	0.966667	9.11	5.69333	-0.183333	-0.473333	-2.07333	2.17667	0.796667	1.1355	0.0551888	0.0837611	1.38831	0.142488	0.0925337	4.20858	0.624136	0.213035	0.221186	-0.655242	0.0927837	0.575678	-0.239821	0.177452			US and D	-0.249855	0.0446048	c,d,e
																																			US and US	-0.266913	0.096528	c,d,e
																																			D and C	0.501717	0.0367043	a
																																			D and D	-0.191656	0.0624874	c,d,e
																																			D and US	0.357222	0.0448525	a,b
																																			US+D and C	-0.925166	0.0791123	e
																																			US+D and D	-0.189649	0.0548135	b,c,d
																																			US+D and US	-0.40037	0.0398099	c,d,e

## Sheet: 12days (S5)
C	sample name	Housekeeping UBI Cq (∆R)	Target ARGOS Cq (∆R)	Target CHL2 Cq (∆R)	Target EX Cq (∆R)	Target MYB Cq (∆R)	Target TIP Cq (∆R)	average ∆Cq UBI-ARGOS	average ∆Cq UBI-CHL2	average ∆Cq UBI-EX	average ∆Cq UBI-MYB	average ∆Cq UBI-TIP	Target ARGOS ΔΔCq	Target CHL2 ΔΔCq	Target EX ΔΔCq	Target MYB ΔΔCq	Target TIP ΔΔCq	Target ARGOS 2^(-ΔΔCq)	LFC	SD (LFC)	Target CHL2 2^(-ΔΔCq)	LFC	SD (LFC)	Target EX 2^(-ΔΔCq)	LFC	SD (LFC)	Target MYB 2^(-ΔΔCq)	LFC	SD (LFC)	Target TIP 2^(-ΔΔCq)	LFC	SD (LFC)
1	C and C	18.58	24.13	21.52	24.97	22.93	20.82	5.55	2.94	6.39	4.35	2.24
1	C and C	18.26	25.1	21.19	24.68	22.43	20.74	6.84	2.93	6.42	4.17	2.48
1	C and C	18.61	24.97	21.45	24.75	22.62	20.85	6.36	2.84	6.14	4.01	2.24
	C and C average	18.4833	24.7333	21.3867	24.8	22.66	20.8033	6.25	2.90333	6.31667	4.17667	2.32	0	0	0	0	0	1	0		1	0		1	0		1	0		1	0
2	C and D	18.62	21.07	24.65	26.54	26.17	17.47	2.45	6.03	7.92	7.55	-1.15	-3.8	3.12667	1.60333	3.37333	-3.47	13.9288	1.14391		0.114493	-0.94122		0.329116	-0.482651		0.0964996	-1.01547		11.0809	1.04457
2	C and D	18.49	20.88	24.95	26.51	26.24	17.51	2.39	6.46	8.02	7.75	-0.98	-3.86	3.55667	1.70333	3.57333	-3.3	14.5203	1.16198		0.0849839	-1.07066		0.307076	-0.512754		0.0840078	-1.07568		9.84916	0.993399
2	C and D	18.27	20.96	24.73	26.31	26.08	17.33	2.69	6.46	8.04	7.81	-0.94	-3.56	3.55667	1.72333	3.63333	-3.26	11.7942	1.07167		0.0849839	-1.07066		0.302848	-0.518775		0.0805856	-1.09374		9.57983	0.981358
	C and D average	18.46	20.97	24.7767	26.4533	26.1633	17.4367	2.51	6.31667	7.99333	7.70333	-1.02333	-3.74	3.41333	1.67667	3.52667	-3.34333	13.3614	1.12585	0.0390179	0.0938608	-1.02752	0.06102	0.312805	-0.504727	0.0158021	0.0867696	-1.06163	0.0334612	10.1495	1.00644	0.0274068
3	C and US	18.74	26.86	20.92	24.81	25.61	20.34	8.12	2.18	6.07	6.87	1.6	1.87	-0.723333	-0.246667	2.69333	-0.72	0.273573	-0.562926		1.65099	0.217745		1.18646	0.0742541		0.154606	-0.810774		1.64718	0.216742
3	C and US	18.16	26.24	20.47	24.16	24.74	20.41	8.08	2.31	6	6.58	2.25	1.83	-0.593333	-0.316667	2.40333	-0.07	0.281265	-0.550885		1.50873	0.178611		1.24545	0.0953262		0.189027	-0.723475		1.04972	0.0210721
3	C and US	18.49	26.65	20.76	24.57	24.88	20.43	8.16	2.27	6.08	6.39	1.94	1.91	-0.633333	-0.236667	2.21333	-0.38	0.266093	-0.574967		1.55114	0.190652		1.17827	0.0712438		0.215636	-0.66628		1.30134	0.114391
	C and US average	18.4633	26.5833	20.7167	24.5133	25.0767	20.3933	8.12	2.25333	6.05	6.61333	1.93	1.87	-0.65	-0.266667	2.43667	-0.39	0.273573	-0.562926	0.0098316	1.56917	0.195669	0.0163655	1.20303	0.0802747	0.0107137	0.18471	-0.73351	0.0594148	1.31039	0.117402	0.0799101
US	sample name	Housekeeping UBI Cq (∆R)	Target ARGOS Cq (∆R)	Target CHL2 Cq (∆R)	Target EX Cq (∆R)	Target MYB Cq (∆R)	Target TIP Cq (∆R)	average ∆Cq UBI-ARGOS	average ∆Cq UBI-CHL2	average ∆Cq UBI-EX	average ∆Cq UBI-MYB	average ∆Cq UBI-TIP	Target ARGOS ΔΔCq	Target CHL2 ΔΔCq	Target EX ΔΔCq	Target MYB ΔΔCq	Target TIP ΔΔCq	Target ARGOS 2^(-ΔΔCq)	LFC	SD (LFC)	Target CHL2 2^(-ΔΔCq)	LFC	SD (LFC)	Target EX 2^(-ΔΔCq)	LFC	SD (LFC)	Target MYB 2^(-ΔΔCq)	LFC	SD (LFC)	Target TIP 2^(-ΔΔCq)	LFC	SD (LFC)
1	US and C	18.36	24.53	25.38	25.12	23.28	19.96	6.17	7.02	6.76	4.92	1.6
1	US and C	18.9	24.24	25.55	25.78	23.44	20.86	5.34	6.65	6.88	4.54	1.96
1	US and C	18.11	24.11	25.7	25.41	23.16	19.95	6	7.59	7.3	5.05	1.84
	US and C average	18.4567	24.2933	25.5433	25.4367	23.2933	20.2567	5.83667	7.08667	6.98	4.83667	1.8	0	0	0	0	0	1	0		1	0		1	0		1	0		1	0
2	US and D	18.47	25.84	24.41	23.38	24.22	20.87	7.37	5.94	4.91	5.75	2.4	1.53333	-1.14667	-2.07	0.913333	0.6	0.345478	-0.461579		2.21402	0.345181		4.19887	0.623132		0.530957	-0.274941		0.659754	-0.180618
2	US and D	18.23	25.73	24.37	23.41	24.09	20.35	7.5	6.14	5.18	5.86	2.12	1.66333	-0.946667	-1.8	1.02333	0.32	0.315709	-0.500713		1.92741	0.284975		3.4822	0.541854		0.491978	-0.308054		0.80107	-0.0963296
2	US and D	18.71	25.53	24.22	23.37	24.52	21.08	6.82	5.51	4.66	5.81	2.37	0.983333	-1.57667	-2.32	0.973333	0.57	0.50581	-0.296013		2.9828	0.474624		4.99332	0.69839		0.509328	-0.293003		0.673617	-0.171587
	US and D average	18.47	25.7	24.3333	23.3867	24.2767	20.7667	7.23	5.86333	4.91667	5.80667	2.29667	1.39333	-1.22333	-2.06333	0.97	0.496667	0.380684	-0.419435	0.088723	2.33486	0.36826	0.079125	4.17951	0.621125	0.0639211	0.510506	-0.291999	0.0135371	0.708742	-0.149512	0.0377856
3	Us and US	18.37	27.06	24.21	23.61	27.34	20.97	8.69	5.84	5.24	8.97	2.6	2.85333	-1.24667	-1.74	4.13333	0.8	0.138376	-0.858939		2.37293	0.375284		3.34035	0.523792		0.0569827	-1.24426		0.574349	-0.240824
3	Us and US	18.58	27.43	24.35	23.93	27.87	21.32	8.85	5.77	5.35	9.29	2.74	3.01333	-1.31667	-1.63	4.45333	0.94	0.12385	-0.907104		2.4909	0.396356		3.09513	0.490679		0.0456471	-1.34059		0.521233	-0.282968
3	Us and US	18.43	27.21	24.47	23.97	27.88	21.15	8.78	6.04	5.54	9.45	2.72	2.94333	-1.04667	-1.44	4.61333	0.92	0.130007	-0.886032		2.06575	0.315078		2.71321	0.433483		0.0408553	-1.38875		0.528509	-0.276948
	US and US average	18.46	27.2333	24.3433	23.8367	27.6967	21.1467	8.77333	5.88333	5.37667	9.23667	2.68667	2.93667	-1.20333	-1.60333	4.4	0.886667	0.13061	-0.884025	0.0197143	2.30271	0.362239	0.0344398	3.03845	0.482651	0.0373029	0.0473661	-1.32453	0.0600721	0.540862	-0.266913	0.0186109
D	sample name	Housekeeping UBI Cq (∆R)	Target ARGOS Cq (∆R)	Target CHL2 Cq (∆R)	Target EX Cq (∆R)	Target MYB Cq (∆R)	Target TIP Cq (∆R)	average ∆Cq UBI-ARGOS	average ∆Cq UBI-CHL2	average ∆Cq UBI-EX	average ∆Cq UBI-MYB	average ∆Cq UBI-TIP	Target ARGOS ΔΔCq	Target CHL2 ΔΔCq	Target EX ΔΔCq	Target MYB ΔΔCq	Target TIP ΔΔCq	Target ARGOS 2^(-ΔΔCq)	LFC	SD (LFC)	Target CHL2 2^(-ΔΔCq)	LFC	SD (LFC)	Target EX 2^(-ΔΔCq)	LFC	SD (LFC)	Target MYB 2^(-ΔΔCq)	LFC	SD (LFC)	Target TIP 2^(-ΔΔCq)	LFC	SD (LFC)
1	D and C	20.83	26.23	21.98	23.33	27.25	26.28	5.4	1.15	2.5	6.42	5.45
1	D and C	20.66	26.4	21.66	23.31	26.18	26.6	5.74	1	2.65	5.52	5.94
1	D and C	20.91	26.88	21.94	21.09	25.72	24.63	5.97	1.03	0.18	4.81	3.72
	D and C average	20.8	26.5033	21.86	22.5767	26.3833	25.8367	5.70333	1.06	1.77667	5.58333	5.03667	0	0	0	0	0	1	0		1	0		1	0		1	0		1	0
2	D and D	20.69	26.11	20.81	23.27	21.63	19.23	5.42	0.12	2.58	0.94	-1.46	-0.283333	-0.94	0.803333	-4.64333	-6.49667	1.217	0.0852918		1.91853	0.282968		0.573024	-0.241827		24.9909	1.39778		90.3008	1.95569
2	D and D	20.75	26.01	20.92	23.02	21.42	19.31	5.26	0.17	2.27	0.67	-1.44	-0.443333	-0.89	0.493333	-4.91333	-6.47667	1.35974	0.133457		1.85318	0.267917		0.710382	-0.148508		30.1343	1.47906		89.0576	1.94967
2	D and D	20.82	26.23	20.87	23.05	21.45	19.47	5.41	0.05	2.23	0.63	-1.35	-0.293333	-1.01	0.453333	-4.95333	-6.38667	1.22547	0.0883021		2.01391	0.30404		0.730353	-0.136467		30.9815	1.4911		83.6716	1.92258
	D and D average	20.7533	26.1167	20.8667	23.1133	21.5	19.3367	5.36333	0.113333	2.36	0.746667	-1.41667	-0.34	-0.946667	0.583333	-4.83667	-6.45333	1.26576	0.10235	0.0220299	1.92741	0.284975	0.0148155	0.66742	-0.175601	0.0470866	28.5747	1.45598	0.0414456	87.6288	1.94265	0.014402
3	D and US	20.93	26.71	20.92	24.31	29.24	25.61	5.78	-0.01	3.38	8.31	4.68	0.0766667	-1.07	1.60333	2.72667	-0.356667	0.948246	-0.023079		2.09943	0.322102		0.329116	-0.482651		0.151075	-0.820808		1.28046	0.107367
3	D and US	20.71	26.88	20.85	24.1	29.15	25.56	6.17	0.14	3.39	8.44	4.85	0.466667	-0.92	1.61333	2.85667	-0.186667	0.723635	-0.140481		1.89212	0.276948		0.326842	-0.485662		0.138057	-0.859942		1.13813	0.0561923
3	D and US	20.84	26.71	20.62	24.17	28.91	25.76	5.87	-0.22	3.33	8.07	4.92	0.166667	-1.28	1.55333	2.48667	-0.116667	0.890899	-0.0501717		2.42839	0.385318		0.340722	-0.4676		0.178418	-0.748561		1.08423	0.0351202
	D and US average	20.8267	26.7667	20.7967	24.1933	29.1	25.6433	5.94	-0.03	3.36667	8.27333	4.81667	0.236667	-1.09	1.59	2.69	-0.22	0.848704	-0.0712438	0.0501917	2.12874	0.328123	0.0444465	0.332171	-0.478638	0.00790104	0.154963	-0.809771	0.0461361	1.16473	0.0662266	0.0303362
US+D	sample name	Housekeeping UBI Cq (∆R)	Target ARGOS Cq (∆R)	Target CHL2 Cq (∆R)	Target EX Cq (∆R)	Target MYB Cq (∆R)	Target TIP Cq (∆R)	average ∆Cq UBI-ARGOS	average ∆Cq UBI-CHL2	average ∆Cq UBI-EX	average ∆Cq UBI-MYB	average ∆Cq UBI-TIP	Target ARGOS ΔΔCq	Target CHL2 ΔΔCq	Target EX ΔΔCq	Target MYB ΔΔCq	Target TIP ΔΔCq	Target ARGOS 2^(-ΔΔCq)	LFC	SD (LFC)	Target CHL2 2^(-ΔΔCq)	LFC	SD (LFC)	Target EX 2^(-ΔΔCq)	LFC	SD (LFC)	Target MYB 2^(-ΔΔCq)	LFC	SD (LFC)	Target TIP 2^(-ΔΔCq)	LFC	SD (LFC)
1	US+D and C	19.78	26.15	22.57	23.99	29.05	23.01	6.37	2.79	4.21	9.27	3.23
1	US+D and C	19.12	26.1	21.84	23.35	28.46	22.92	6.98	2.72	4.23	9.34	3.8
1	US+D and C	19.27	25.72	22.14	23.86	29.2	22.73	6.45	2.87	4.59	9.93	3.46
	US+D and C average	19.39	25.99	22.1833	23.7333	28.9033	22.8867	6.6	2.79333	4.34333	9.51333	3.49667	0	0	0	0	0	1	0		1	0		1	0		1	0		1	0
2	US+D and D	19.31	26.33	22.09	23.69	28.06	22.74	7.02	2.78	4.38	8.75	3.43	0.42	-0.0133333	0.0366667	-0.763333	-0.0666667	0.747425	-0.126433		1.00928	0.00401373		0.974905	-0.0110378		1.69741	0.229786		1.04729	0.0200687
2	US+D and D	19.25	27.06	22.21	23.97	28.18	22.51	7.81	2.96	4.72	8.93	3.26	1.21	0.166667	0.376667	-0.583333	-0.236667	0.432269	-0.364246		0.890899	-0.0501717		0.770215	-0.113388		1.49831	0.175601		1.17827	0.0712438
2	US+D and D	19.64	26.91	22.17	23.91	27.96	22.3	7.27	2.53	4.27	8.32	2.66	0.67	-0.263333	-0.0733333	-1.19333	-0.836667	0.628507	-0.20169		1.20025	0.0792712		1.05214	0.0220755		2.2868	0.359229		1.78592	0.251862
	US+D and D average	19.4	26.7667	22.1567	23.8567	28.0667	22.5167	7.36667	2.75667	4.45667	8.66667	3.11667	0.766667	-0.0366667	0.113333	-0.846667	-0.38	0.587774	-0.23079	0.0992436	1.02574	0.0110378	0.0530777	0.92445	-0.0341167	0.0576603	1.79834	0.254872	0.077036	1.30134	0.114391	0.099426
3	US+D and US	19.69	26.16	22.32	23.15	28.72	24.94	6.47	2.63	3.46	9.03	5.25	-0.13	-0.163333	-0.883333	-0.483333	1.75333	1.09429	0.0391339		1.11987	0.0491682		1.84463	0.26591		1.39797	0.145498		0.296616	-0.527806
3	US+D and US	19.06	26.16	21.86	22.91	28.42	24.74	7.1	2.8	3.85	9.36	5.68	0.5	0.00666667	-0.493333	-0.153333	2.18333	0.707107	-0.150515		0.99539	-0.00200687		1.40769	0.148508		1.11214	0.0461579		0.220166	-0.657249
3	US+D and US	19.56	26.12	22.51	23.41	28.96	24.48	6.56	2.95	3.85	9.4	4.92	-0.04	0.156667	-0.493333	-0.113333	1.42333	1.02811	0.0120412		0.897095	-0.0471614		1.40769	0.148508		1.08172	0.0341167		0.37285	-0.428466
	US+D and US average	19.4367	26.1467	22.23	23.1567	28.7	24.72	6.71	2.79333	3.72	9.26333	5.28333	0.11	0	-0.623333	-0.25	1.78667	0.926588	-0.0331133	0.0837491	1	0	0.039352	1.54043	0.187642	0.0553437	1.18921	0.0752575	0.0499101	0.289841	-0.53784	0.0936693
			LFC	RT-qPCR (LFC)	SD	Tukey's B homogenous groups			LFC	RT-qPCR (LFC)	SD	Tukey's B homogenous groups			LFC	RT-qPCR (LFC)	SD	Tukey's B homogenous groups			LFC	RT-qPCR (LFC)	SD	Tukey's B homogenous groups			LFC	RT-qPCR (LFC)	SD	Tukey's B homogenous groups
		argos	C and D	1.12585	0.0390179	a		chl	C and D	-1.02752	0.06102	d		ex	C and D	-0.504727	0.0158021	e		myb	C and D	-1.06163	0.0334612	f		tip	C and D	1.00644	0.0274068	b
			C and US	-0.562926	0.0098316	e			C and US	0.195669	0.0163655	b			C and US	0.0802747	0.0107137	b,c			C and US	-0.73351	0.0594148	e			C and US	0.117402	0.0799101	c
			US and D	-0.419435	0.088723	d,e			US and D	0.36826	0.079125	a			US and D	0.621125	0.0639211	a			US and D	-0.291999	0.0135371	d			US and D	-0.149512	0.0377856	d
			US and US	-0.884025	0.0197143	f			US and US	0.362239	0.0344398	a			US and US	0.482651	0.0373029	a			US and US	-1.32453	0.0600721	g			US and US	-0.266913	0.0186109	d
			D and D	0.10235	0.0220299	b			D and D	0.284975	0.0148155	a,b			D and D	-0.175601	0.0470866	d			D and D	1.45598	0.0414456	a			D and D	1.94265	0.014402	a
			D and US	-0.0712438	0.0501917	b,c			D and US	0.328123	0.0444465	a,b			D and US	-0.478638	0.00790104	e			D and US	-0.809771	0.0461361	e			D and US	0.0662266	0.0303362	c
			US+D and D	-0.23079	0.0992436	c,d			US+D and D	0.0110378	0.0530777	c			US+D and D	-0.0341167	0.0576603	c,d			US+D and D	0.254872	0.077036	b			US+D and D	0.114391	0.099426	c
			US+D and US	-0.0331133	0.0837491	b,c			US+D and US	0	0.039352	c			US+D and US	0.187642	0.0553437	b			US+D and US	0.0752575	0.0499101	c			US+D and US	-0.53784	0.0936693	e
spss	sample name	Housekeeping UBI Cq (∆R)	Target ARGOS Cq (∆R)	Target CHL2 Cq (∆R)	Target EX Cq (∆R)	Target MYB Cq (∆R)	Target TIP Cq (∆R)	average ∆Cq UBI-ARGOS	average ∆Cq UBI-CHL2	average ∆Cq UBI-EX	average ∆Cq UBI-MYB	average ∆Cq UBI-TIP	Target ARGOS ΔΔCq	Target CHL2 ΔΔCq	Target EX ΔΔCq	Target MYB ΔΔCq	Target TIP ΔΔCq	Target ARGOS 2^(-ΔΔCq)	LFC	SD (LFC)	Target CHL2 2^(-ΔΔCq)	LFC	SD (LFC)	Target EX 2^(-ΔΔCq)	LFC	SD (LFC)	Target MYB 2^(-ΔΔCq)	LFC	SD (LFC)	Target TIP 2^(-ΔΔCq)	LFC	SD (LFC)				LFC	SD	Tukey's B homogenous groups
1	C and C	18.58	24.13	21.52	24.97	22.93	20.82	5.55	2.94	6.39	4.35	2.24																						ARGOS	C and D	1.12585	0.0390179	a
1	C and C	18.26	25.1	21.19	24.68	22.43	20.74	6.84	2.93	6.42	4.17	2.48																							C and US	-0.562926	0.0098316	f,g
1	C and C	18.61	24.97	21.45	24.75	22.62	20.85	6.36	2.84	6.14	4.01	2.24																							US and C	0.124426	0.107765	b,c
	C and C average	18.4833	24.7333	21.3867	24.8	22.66	20.8033	6.25	2.90333	6.31667	4.17667	2.32	0	0	0	0	0	1	0		1	0		1	0		1	0		1	0				US and D	-0.295009	0.088723	e
2	C and D	18.62	21.07	24.65	26.54	26.17	17.47	2.45	6.03	7.92	7.55	-1.15	-3.8	3.12667	1.60333	3.37333	-3.47	13.9288	1.14391		0.114493	-0.94122		0.329116	-0.482651		0.0964996	-1.01547		11.0809	1.04457				US and US	-0.759599	0.0197143	f
2	C and D	18.49	20.88	24.95	26.51	26.24	17.51	2.39	6.46	8.02	7.75	-0.98	-3.86	3.55667	1.70333	3.57333	-3.3	14.5203	1.16198		0.0849839	-1.07066		0.307076	-0.512754		0.0840078	-1.07568		9.84916	0.993399				D and C	0.164563	0.0704836	b
2	C and D	18.27	20.96	24.73	26.31	26.08	17.33	2.69	6.46	8.04	7.81	-0.94	-3.56	3.55667	1.72333	3.63333	-3.26	11.7942	1.07167		0.0849839	-1.07066		0.302848	-0.518775		0.0805856	-1.09374		9.57983	0.981358				D and D	0.266913	0.0220299	b
	C and D average	18.46	20.97	24.7767	26.4533	26.1633	17.4367	2.51	6.31667	7.99333	7.70333	-1.02333	-3.74	3.41333	1.67667	3.52667	-3.34333	13.3614	1.12585	0.0390179	0.0938608	-1.02752	0.06102	0.312805	-0.504727	0.0158021	0.0867696	-1.06163	0.0334612	10.1495	1.00644	0.0274068			D and US	0.0933193	0.0501917	b,c,d
3	C and US	18.74	26.86	20.92	24.81	25.61	20.34	8.12	2.18	6.07	6.87	1.6	1.87	-0.723333	-0.246667	2.69333	-0.72	0.273573	-0.562926		1.65099	0.217745		1.18646	0.0742541		0.154606	-0.810774		1.64718	0.216742				US+D and C	-0.10536	0.0814822	c,d,e
3	C and US	18.16	26.24	20.47	24.16	24.74	20.41	8.08	2.31	6	6.58	2.25	1.83	-0.593333	-0.316667	2.40333	-0.07	0.281265	-0.550885		1.50873	0.178611		1.24545	0.0953262		0.189027	-0.723475		1.04972	0.0210721				US+D and D	-0.33615	0.0992436	e,f
3	C and US	18.49	26.65	20.76	24.57	24.88	20.43	8.16	2.27	6.08	6.39	1.94	1.91	-0.633333	-0.236667	2.21333	-0.38	0.266093	-0.574967		1.55114	0.190652		1.17827	0.0712438		0.215636	-0.66628		1.30134	0.114391				US+D and US	-0.138474	0.0837491	d,e
	C and US average	18.4633	26.5833	20.7167	24.5133	25.0767	20.3933	8.12	2.25333	6.05	6.61333	1.93	1.87	-0.65	-0.266667	2.43667	-0.39	0.273573	-0.562926	0.0098316	1.56917	0.195669	0.0163655	1.20303	0.0802747	0.0107137	0.18471	-0.73351	0.0594148	1.31039	0.117402	0.0799101		CHL	C and D	-1.02752	0.06102	d
4	US and C	18.36	24.53	25.38	25.12	23.28	19.96	6.17	7.02	6.76	4.92	1.6	-0.08	4.11667	0.443333	0.743333	-0.72	1.05702	0.0240824		0.0576448	-1.23924		0.735433	-0.133457		0.597358	-0.223766		1.64718	0.216742				C and US	0.195669	0.0163655	c
4	US and C	18.9	24.24	25.55	25.78	23.44	20.86	5.34	6.65	6.88	4.54	1.96	-0.91	3.74667	0.563333	0.363333	-0.36	1.87905	0.273937		0.0744974	-1.12786		0.676737	-0.16958		0.777366	-0.109374		1.28343	0.108371				US and C	-1.25931	0.11639	e
4	US and C	18.11	24.11	25.7	25.41	23.16	19.95	6	7.59	7.3	5.05	1.84	-0.25	4.68667	0.983333	0.873333	-0.48	1.18921	0.0752575		0.0388305	-1.41083		0.50581	-0.296013		0.545884	-0.2629		1.39474	0.144494				US and D	-0.891049	0.079125	d
	US and C average	18.4567	24.2933	25.5433	25.4367	23.2933	20.2567	5.83667	7.08667	6.98	4.83667	1.8	-0.413333	4.18333	0.663333	0.66	-0.52	1.33176	0.124426	0.107765	0.0550416	-1.25931	0.11639	0.631418	-0.199683	0.0696935	0.632878	-0.19868	0.0651382	1.43396	0.156536	0.045054			US and US	-0.897069	0.0344398	d
5	US and D	18.47	25.84	24.41	23.38	24.22	20.87	7.37	5.94	4.91	5.75	2.4	1.12	3.03667	-1.40667	1.57333	0.08	0.460094	-0.337154		0.121863	-0.914128		2.65124	0.423449		0.336031	-0.473621		0.946058	-0.0240824				D and C	0.554899	0.019509	b
5	US and D	18.23	25.73	24.37	23.41	24.09	20.35	7.5	6.14	5.18	5.86	2.12	1.25	3.23667	-1.13667	1.68333	-0.2	0.420448	-0.376287		0.106088	-0.974334		2.19872	0.342171		0.311362	-0.506734		1.1487	0.060206				D and D	0.839874	0.0148155	a
5	US and D	18.71	25.53	24.22	23.37	24.52	21.08	6.82	5.51	4.66	5.81	2.37	0.57	2.60667	-1.65667	1.63333	0.05	0.673617	-0.171587		0.164178	-0.784685		3.15287	0.498706		0.322343	-0.491682		0.965936	-0.0150515				D and US	0.883021	0.0444465	a
	US and D average	18.47	25.7	24.3333	23.3867	24.2767	20.7667	7.23	5.86333	4.91667	5.80667	2.29667	0.98	2.96	-1.4	1.63	-0.0233333	0.50698	-0.295009	0.088723	0.128514	-0.891049	0.079125	2.63902	0.421442	0.0639211	0.323088	-0.490679	0.0135371	1.0163	0.00702403	0.0377856			US+D and C	0.0331133	0.0184479	c
6	Us and US	18.37	27.06	24.21	23.61	27.34	20.97	8.69	5.84	5.24	8.97	2.6	2.44	2.93667	-1.07667	4.79333	0.28	0.184284	-0.734513		0.13061	-0.884025		2.10916	0.324109		0.0360631	-1.44294		0.823591	-0.0842884				US+D and D	0.0441511	0.0530777	c
6	Us and US	18.58	27.43	24.35	23.93	27.87	21.32	8.85	5.77	5.35	9.29	2.74	2.6	2.86667	-0.966667	5.11333	0.42	0.164938	-0.782678		0.137103	-0.862953		1.95432	0.290996		0.0288891	-1.53927		0.747425	-0.126433				US+D and US	0.0331133	0.039352	c
6	Us and US	18.43	27.21	24.47	23.97	27.88	21.15	8.78	6.04	5.54	9.45	2.72	2.53	3.13667	-0.776667	5.27333	0.4	0.173139	-0.761606		0.113702	-0.944231		1.71317	0.2338		0.0258564	-1.58743		0.757858	-0.120412			EX	C and D	-0.504727	0.0158021	d
	US and US average	18.46	27.2333	24.3433	23.8367	27.6967	21.1467	8.77333	5.88333	5.37667	9.23667	2.68667	2.52333	2.98	-0.94	5.06	0.366667	0.173941	-0.759599	0.0197143	0.126745	-0.897069	0.0344398	1.91853	0.282968	0.0373029	0.029977	-1.52321	0.0600721	0.775572	-0.110378	0.0186109			C and US	0.0802747	0.0107137	b,c
7	D and C	20.83	26.23	21.98	23.33	27.25	26.28	5.4	1.15	2.5	6.42	5.45	-0.85	-1.75333	-3.81667	2.24333	3.13	1.8025	0.255875		3.37137	0.527806		14.0907	1.14893		0.211198	-0.675311		0.114229	-0.942224				US and C	-0.199683	0.0696935	c,d
7	D and C	20.66	26.4	21.66	23.31	26.18	26.6	5.74	1	2.65	5.52	5.94	-0.51	-1.90333	-3.66667	1.34333	3.62	1.42405	0.153525		3.74076	0.57296		12.6992	1.10378		0.394109	-0.404384		0.0813339	-1.08973				US and D	0.421442	0.0639211	b
7	D and C	20.91	26.88	21.94	21.09	25.72	24.63	5.97	1.03	0.18	4.81	3.72	-0.28	-1.87333	-6.13667	0.633333	1.4	1.21419	0.0842884		3.66378	0.56393		70.3592	1.84732		0.644685	-0.190652		0.378929	-0.421442				US and US	0.282968	0.0373029	b,c
	D and C average	20.8	26.5033	21.86	22.5767	26.3833	25.8367	5.70333	1.06	1.77667	5.58333	5.03667	-0.546667	-1.84333	-4.54	1.40667	2.71667	1.46071	0.164563	0.0704836	3.58838	0.554899	0.019509	23.2636	1.36668	0.340367	0.377182	-0.423449	0.19832	0.152125	-0.817798	0.286662			D and C	1.36668	0.340367	a
8	D and D	20.69	26.11	20.81	23.27	21.63	19.23	5.42	0.12	2.58	0.94	-1.46	-0.83	-2.78333	-3.73667	-3.23667	-3.78	1.77769	0.249855		6.88441	0.837867		13.3306	1.12485		9.42614	0.974334		13.737	1.13789				D and D	1.67373	0.274397	a
8	D and D	20.75	26.01	20.92	23.02	21.42	19.31	5.26	0.17	2.27	0.67	-1.44	-0.99	-2.73333	-5.65	-3.50667	-3.76	1.98618	0.29802		6.6499	0.822815		50.2134	1.70082		11.3661	1.05561		13.5479	1.13187				D and US	1.37069	0.00790104	a
8	D and D	20.82	26.23	20.87	23.05	21.45	19.47	5.41	0.05	2.23	0.63	-1.35	-0.84	-2.85333	-5.69	-3.54667	-3.67	1.79005	0.252865		7.22668	0.858939		51.6251	1.71286		11.6857	1.06765		12.7286	1.10478				US+D and C	1.07668	0.0525631	a
	D and D average	20.7533	26.1167	20.8667	23.1133	21.5	19.3367	5.36333	0.113333	2.36	0.746667	-1.41667	-0.886667	-2.79	-5.56	-3.43	-3.73667	1.8489	0.266913	0.0220299	6.9163	0.839874	0.0148155	47.1766	1.67373	0.274397	10.7779	1.03253	0.0414456	13.3306	1.12485	0.014402			US+D and D	1.04257	0.0576603	a
9	D and US	20.93	26.71	20.92	24.31	29.24	25.61	5.78	-0.01	3.38	8.31	4.68	-0.47	-2.91333	-4.54	4.13333	2.36	1.38511	0.141484		7.53357	0.877001		23.2636	1.36668		0.0569827	-1.24426		0.194791	-0.710431				US+D and US	1.26433	0.0553437	a
9	D and US	20.71	26.88	20.85	24.1	29.15	25.56	6.17	0.14	3.39	8.44	4.85	-0.08	-2.76333	-4.53	4.26333	2.53	1.05702	0.0240824		6.78963	0.831846		23.1029	1.36367		0.0520725	-1.28339		0.173139	-0.761606			MYB	C and D	-1.06163	0.0334612	e
9	D and US	20.84	26.71	20.62	24.17	28.91	25.76	5.87	-0.22	3.33	8.07	4.92	-0.38	-3.12333	-4.59	3.89333	2.6	1.30134	0.114391		8.71399	0.940217		24.0839	1.38173		0.0672961	-1.17201		0.164938	-0.782678				C and US	-0.73351	0.0594148	d
	D and US average	20.8267	26.7667	20.7967	24.1933	29.1	25.6433	5.94	-0.03	3.36667	8.27333	4.81667	-0.31	-2.93333	-4.55333	4.09667	2.49667	1.23971	0.0933193	0.0501917	7.63873	0.883021	0.0444465	23.4796	1.37069	0.00790104	0.0584495	-1.23322	0.0461361	0.177186	-0.751572	0.0303362			US and C	-0.19868	0.0651382	b
10	US+D and C	19.78	26.15	22.57	23.99	29.05	23.01	6.37	2.79	4.21	9.27	3.23	0.12	-0.113333	-3.71	5.09333	0.91	0.920188	-0.0361236		1.08172	0.0341167		13.0864	1.11682		0.0292923	-1.53325		0.532185	-0.273937				US and D	-0.490679	0.0135371	c,d
10	US+D and C	19.12	26.1	21.84	23.35	28.46	22.92	6.98	2.72	4.23	9.34	3.8	0.73	-0.183333	-3.69	5.16333	1.48	0.602904	-0.219752		1.1355	0.0551888		12.9063	1.1108		0.027905	-1.55432		0.358489	-0.445524				US and US	-1.52321	0.0600721	f
10	US+D and C	19.27	25.72	22.14	23.86	29.2	22.73	6.45	2.87	4.59	9.93	3.46	0.2	-0.0333333	-3.33	5.75333	1.14	0.870551	-0.060206		1.02337	0.0100343		10.0561	1.00243		0.0185385	-1.73193		0.45376	-0.343174				D and C	-0.423449	0.19832	b,c
	US+D and C average	19.39	25.99	22.1833	23.7333	28.9033	22.8867	6.6	2.79333	4.34333	9.51333	3.49667	0.35	-0.11	-3.57667	5.33667	1.17667	0.784584	-0.10536	0.0814822	1.07923	0.0331133	0.0184479	11.9312	1.07668	0.0525631	0.0247459	-1.6065	0.089108	0.442372	-0.354212	0.0704836			D and D	1.03253	0.0414456	a
11	US+D and D	19.31	26.33	22.09	23.69	28.06	22.74	7.02	2.78	4.38	8.75	3.43	0.77	-0.123333	-3.54	4.57333	1.11	0.586417	-0.231793		1.08925	0.037127		11.6318	1.06565		0.0420039	-1.37671		0.463294	-0.334143				D and US	-1.23322	0.0461361	e,f
11	US+D and D	19.25	27.06	22.21	23.97	28.18	22.51	7.81	2.96	4.72	8.93	3.26	1.56	0.0566667	-3.2	4.75333	0.94	0.339151	-0.469607		0.961483	-0.0170584		9.18959	0.963296		0.037077	-1.4309		0.521233	-0.282968				US+D and C	-1.6065	0.089108	f
11	US+D and D	19.64	26.91	22.17	23.91	27.96	22.3	7.27	2.53	4.27	8.32	2.66	1.02	-0.373333	-3.65	4.14333	0.34	0.493116	-0.307051		1.29534	0.112385		12.5533	1.09876		0.056589	-1.24727		0.790041	-0.10235				US+D and D	-1.35162	0.077036	f,g
	US+D and D average	19.4	26.7667	22.1567	23.8567	28.0667	22.5167	7.36667	2.75667	4.45667	8.66667	3.11667	1.11667	-0.146667	-3.46333	4.49	0.796667	0.461158	-0.33615	0.0992436	1.10701	0.0441511	0.0530777	11.0298	1.04257	0.0576603	0.0445016	-1.35162	0.077036	0.575678	-0.239821	0.099426			US+D and US	-1.53124	0.0499101	f
12	US+D and US	19.69	26.16	22.32	23.15	28.72	24.94	6.47	2.63	3.46	9.03	5.25	0.22	-0.273333	-4.46	4.85333	2.93	0.858565	-0.0662266		1.2086	0.0822815		22.0087	1.34259		0.034594	-1.461		0.131215	-0.882018			TIP	C and D	1.00644	0.0274068	a
12	US+D and US	19.06	26.16	21.86	22.91	28.42	24.74	7.1	2.8	3.85	9.36	5.68	0.85	-0.103333	-4.07	5.18333	3.36	0.554785	-0.255875		1.07425	0.0311064		16.7955	1.22519		0.0275208	-1.56034		0.0973956	-1.01146				C and US	0.117402	0.0799101	b,c
12	US+D and US	19.56	26.12	22.51	23.41	28.96	24.48	6.56	2.95	3.85	9.4	4.92	0.31	0.0466667	-4.07	5.22333	2.6	0.806642	-0.0933193		0.968171	-0.0140481		16.7955	1.22519		0.0267683	-1.57238		0.164938	-0.782678				US and C	0.156536	0.045054	b
	US+D and US average	19.4367	26.1467	22.23	23.1567	28.7	24.72	6.71	2.79333	3.72	9.26333	5.28333	0.46	-0.11	-4.2	5.08667	2.96333	0.726986	-0.138474	0.0837491	1.07923	0.0331133	0.039352	18.3792	1.26433	0.0553437	0.029428	-1.53124	0.0499101	0.128218	-0.892052	0.0936693			US and D	0.00702403	0.0377856	b,c,d
																																			US and US	-0.110378	0.0186109	b,c,d
																																			D and C	-0.817798	0.286662	e
																																			D and D	1.12485	0.014402	a
																																			D and US	-0.751572	0.0303362	e
																																			US+D and C	-0.354212	0.0704836	d
																																			US+D and D	-0.239821	0.099426	c,d
																																			US+D and US	-0.892052	0.0936693	e
