# Supplementary material for: Short-term transcriptional memory and association-forming ability of tomato plants in response to ultrasound and drought stress stimuli
Source: Plant Signal Behav. 2025 Sep 12;20(1):2556982. doi: 10.1080/15592324.2025.2556982 (PMC12456219; doi:10.1080/15592324.2025.2556982)
Supplement: Supplementary material — Supplementary Table 3. Gene ontology (GO) enrichment of transcriptionally up- or down-regulated genes 2 d after single or combined application of ultrasound and drought stimuli to tomato plants, in pairwise comparisons. [file KPSB_A_2556982_SM0004.xlsx]

## Sheet: D vs C DEG
ID	Note	log2FoldChange	padj	lfcSE	baseMean	stat	pvalue	padj.1	P1	P2	P3	P7	P8	P9	Parent	Alias	X_AED	Dbxref	Ontology_term
mRNA:Solyc06g036555.1.1	Pectate lyase (AHRD V3.3 *-* A0A2G2VBB9_CAPBA)	6.42303	0.000529256	1.321	12.6557	4.86223	1.16071e-06	0.000529256	0	1.34889	0	22.786	63.453	49.6821	gene:Solyc06g036555.1		0.62
mRNA:Solyc08g005760.1.1	Alcohol acyl transferase (AHRD V3.3 *** Q6QLX4_SOLLC)	5.98525	0.00395602	1.41788	27.0899	4.22127	2.42926e-05	0.00395602	1.0497	3.1474	0	51.9014	157.19	62.6941	gene:Solyc08g005760.1		0.40	InterPro:IPR003480;Pfam:PF02458	GO:0016747
mRNA:Solyc12g094440.2.1	High mobility group B protein 9 (AHRD V3.3 *** A0A2G2YA23_CAPAN)	5.41313	0.00219402	1.23011	93.0758	4.40051	1.07995e-05	0.00219402	1.0497	10.3415	6.04129	67.0921	633.087	60.3282	gene:Solyc12g094440.2		0.21		GO:0003677
mRNA:Solyc03g019820.3.1	tonoplast intrinsic protein 3.2	5.09496	0.00175002	1.13756	659.039	4.47883	7.50531e-06	0.00175002	76.6279	53.0562	41.3596	2307.71	1459.42	2071.27	gene:Solyc03g019820.3		0.43	InterPro:IPR000425;Pfam:PF00230	GO:0015267;GO:0016020;GO:0055085
mRNA:Solyc06g066700.1.1	serine-rich protein-like protein (AHRD V3.3 --* AT3G13227.1)	4.55332	0.0431023	1.37376	174.954	3.31449	0.000918101	0.0431023	8.39757	13.4889	50.6539	91.144	1476.72	141.949	gene:Solyc06g066700.1		0.42
mRNA:Solyc09g082100.3.1	Late embryogenesis abundant protein D-34 (AHRD V3.3 *** A0A2G3CT36_CAPCH)	4.40561	0.00164642	0.972902	29.4332	4.52832	5.94553e-06	0.00164642	6.29818	0.899257	6.04129	79.751	144.211	49.6821	gene:Solyc09g082100.3		0.37
mRNA:Solyc05g010800.3.1	3-methyladenine DNA glycosylase (AHRD V3.3 *** A0A1Y0KLG3_9PSED)	4.06519	0.0299398	1.16929	19.2328	3.47662	0.000507776	0.0299398	0	7.64368	1.39414	24.0519	98.0637	37.853	gene:Solyc05g010800.3		0.35	InterPro:IPR005019;Pfam:PF03352	GO:0006284;GO:0008725
mRNA:Solyc01g014100.3.1	CLE protein 1	4.04614	0.0114945	1.05162	33.5673	3.84752	0.00011932	0.0114945	14.6958	4.49628	0.929429	179.756	87.9689	50.865	gene:Solyc01g014100.3		0.11
mRNA:Solyc02g085150.4.1	Late embryogenesis abundant (LEA) protein (AHRD V3.3 *** A0A1P8B7I6_ARATH)	4.02853	3.45431e-11	0.511462	85.2552	7.87649	3.36694e-15	3.45431e-11	13.6461	18.8844	13.9414	369.639	184.59	209.374	gene:Solyc02g085150.4		0.37
mRNA:Solyc10g078770.2.1	11 kDa late embryogenesis abundant protein (AHRD V3.3 *-* A0A2G3BHR7_CAPCH)	4.02383	0.0131206	1.05758	95.0637	3.80474	0.000141955	0.0131206	2.09939	3.1474	44.6126	348.119	325.917	146.68	gene:Solyc10g078770.2		0.47	InterPro:IPR005513;Pfam:PF03760	GO:0009793
mRNA:Solyc03g026050.3.1	Terminal flower 1 (AHRD V3.3 *** F7J0V7_GENTR)	4.01795	8.30547e-05	0.758458	458.657	5.29752	1.17383e-07	8.30547e-05	70.3297	70.142	98.5195	1658.31	1140.71	1075.26	gene:Solyc03g026050.3		0.25	InterPro:IPR008914;Pfam:PF01161
mRNA:Solyc01g108800.4.1	3-hydroxyisobutyryl-CoA hydrolase 1 (AHRD V3.3 *** A0A2G3BVS1_CAPCH)	3.5302	0.000333081	0.708042	41.9936	4.98587	6.16848e-07	0.000333081	18.8945	12.14	2.32357	139.248	118.253	115.925	gene:Solyc01g108800.4		0.39	InterPro:IPR032259;Pfam:PF16113	GO:0003860
mRNA:Solyc12g098900.2.1	Late embryogenesis abundant protein D-29 (AHRD V3.3 *-* A0A2G3B563_CAPCH)	3.50978	0.00170695	0.779641	1399.24	4.50179	6.7383e-06	0.00170695	403.084	151.525	470.756	4963.55	3626.91	3086.2	gene:Solyc12g098900.2		0.17
mRNA:Solyc06g068160.3.1	SNF4	3.39513	0.0234375	0.948633	144.789	3.57897	0.000344955	0.0234375	50.3854	40.0169	26.4887	526.61	402.349	298.092	gene:Solyc06g068160.3		0.41
mRNA:Solyc02g085590.4.1	vicilin-like seed storage protein At2g18540 (AHRD V3.3 *-* A0A2I4F3W3_9ROSI)	3.36211	0.000453126	0.684843	98.0695	4.90931	9.13967e-07	0.000453126	23.0933	39.1177	16.265	286.091	250.928	272.069	gene:Solyc02g085590.4		0.24		GO:0045735
mRNA:Solyc03g065200.4.1	Protein ENHANCED DISEASE RESISTANCE 2-like (AHRD V3.3 *** A0A1J3E5X3_NOCCA)	3.06533	0.00139832	0.669182	130.239	4.58071	4.63404e-06	0.00139832	37.7891	35.9703	32.53	81.0169	674.909	133.668	gene:Solyc03g065200.4		0.31
mRNA:Solyc01g087180.4.1	Expressed protein (AHRD V3.3 *-* AT1G07985.1)	2.99461	0.00834123	0.753588	66.558	3.97381	7.07332e-05	0.00834123	23.0933	10.7911	37.6419	165.831	223.527	180.985	gene:Solyc01g087180.4		0.04
mRNA:Solyc03g098780.2.1	Aspartic protease inhibitor 1 (AHRD V3.3 *** API1_SOLTU)	2.98728	0.00054649	0.61574	39037.9	4.85153	1.22514e-06	0.00054649	3666.59	4739.53	8835.62	27473.6	59804.4	49451.4	gene:Solyc03g098780.2		0.28	InterPro:IPR002160;Pfam:PF00197	GO:0004866
mRNA:Solyc06g067980.3.1	repressed By RIM101 protein 1 (AHRD V3.3 --* XP_011091441.1)	2.98689	5.41845e-05	0.553677	765.672	5.39465	6.86581e-08	5.41845e-05	166.902	326.88	252.805	1792.5	2654.93	1478.63	gene:Solyc06g067980.3		0.19
mRNA:Solyc02g077970.4.1	Late embryogenesis abundant protein (AHRD V3.3 *** A0A200PQ87_9MAGN)	2.93215	0.0193508	0.80083	257.675	3.66138	0.000250856	0.0193508	36.7394	27.877	241.187	792.446	896.994	650.599	gene:Solyc02g077970.4		0.04
mRNA:Solyc02g085630.3.1	Homeobox-leucine zipper protein ATHB-21 (AHRD V3.3 *** A0A1U8FVX0_CAPAN)	2.85901	0.0277243	0.814357	29.1115	3.51076	0.000446826	0.0277243	8.39757	23.3807	1.39414	88.6122	102.39	52.0479	gene:Solyc02g085630.3		0.03		GO:0003677
mRNA:Solyc08g083130.4.1	Homeobox-leucine zipper protein HOX6 (AHRD V3.3 *** A0A2G3DAJ5_CAPCH)	2.79749	0.0128791	0.733946	1837.36	3.81157	0.000138087	0.0128791	1038.15	392.975	701.254	6785.16	4708.5	3326.33	gene:Solyc08g083130.4		0.38		GO:0003677
mRNA:Solyc06g066420.4.1	Oxidative stress 3 (AHRD V3.3 *-* A0A2K3PRT1_TRIPR)	2.74683	0.00011074	0.524356	3031.76	5.23848	1.61909e-07	0.00011074	1479.02	1313.36	533.957	7049.73	8906.49	6365.22	gene:Solyc06g066420.4		0.19
mRNA:Solyc08g078160.3.1	Oleosin (AHRD V3.3 *** A0A1U8GG58_CAPAN)	2.70876	0.0362453	0.798407	23.9203	3.39271	0.000692045	0.0362453	5.24848	7.19406	11.6179	59.4968	30.2844	69.7915	gene:Solyc08g078160.3		0.36	InterPro:IPR000136;Pfam:PF01277	GO:0012511;GO:0016021
mRNA:Solyc12g005640.2.1	R2R3MYB transcription factor 68	2.67766	0.00521885	0.649928	234.601	4.11994	3.7897e-05	0.00521885	100.771	125.446	81.7898	534.205	1072.93	364.335	gene:Solyc12g005640.2		0.12
mRNA:Solyc03g079880.4.1	Bifunctional inhibitor/plant lipid transfer protein/seed storage helical domain-containing protein (AHRD V3.3 *** A0A103YIU0_CYNCS)	2.67602	0.000577058	0.554254	97.6886	4.82816	1.37803e-06	0.000577058	36.7394	29.6755	14.8709	164.565	200.454	149.046	gene:Solyc03g079880.4		0.46	InterPro:IPR016140;Pfam:PF14368
mRNA:Solyc08g078870.3.1	Bifunctional inhibitor/lipid-transfer protein/seed storage 2S albumin superfamily protein (AHRD V3.3 *** A0A2U1PU47_ARTAN)	2.6625	0.00805546	0.667925	7181.86	3.98623	6.71321e-05	0.00805546	3601.51	3069.61	603.199	15114.7	21043.3	9892.65	gene:Solyc08g078870.3		0.54	InterPro:IPR027923;Pfam:PF14547
mRNA:Solyc02g091390.3.1	cold-regulated protein (AHRD V3.3 *** AT3G03341.1)	2.631	0.00112483	0.567203	45.2011	4.63856	3.50841e-06	0.00112483	18.8945	26.9777	9.759	169.629	90.8531	83.9864	gene:Solyc02g091390.3		0.46
mRNA:Solyc05g015800.3.1	Alcohol acyl transferase (AHRD V3.3 *** Q6QLX4_SOLLC)	2.60998	0.0212078	0.720801	2060.6	3.62094	0.000293533	0.0212078	529.047	438.837	961.03	2011.5	7281.23	2485.29	gene:Solyc05g015800.3		0.18	InterPro:IPR003480;Pfam:PF02458	GO:0016747
mRNA:Solyc12g038140.1.1	hypothetical protein (AHRD V3.3 *-* AT5G13620.1)	2.58114	0.041896	0.776276	14.7976	3.32503	0.000884105	0.041896	6.29818	3.1474	8.82958	60.7626	17.3054	30.7556	gene:Solyc12g038140.1		0.20
mRNA:Solyc04g009525.1.1	Unknown protein	2.55338	0.0285178	0.729861	177.843	3.49845	0.000467977	0.0285178	52.4848	51.7073	79.0015	184.82	719.614	172.704	gene:Solyc04g009525.1		0.44
mRNA:Solyc08g067510.1.1	Non-specific lipid-transfer protein (AHRD V3.3 *** A0A1U8HFE5_CAPAN)	2.51169	0.000116503	0.480887	1358.77	5.22304	1.76013e-07	0.000116503	305.462	830.014	328.088	2993.83	3091.89	2268.82	gene:Solyc08g067510.1		0.33	InterPro:IPR016140;Pfam:PF14368
mRNA:Solyc04g076440.1.1	hypothetical protein (AHRD V3.3 --* AT1G58225.1)	2.51002	0.0100806	0.642188	36.1118	3.90855	9.28518e-05	0.0100806	11.5467	16.6363	23.2357	67.0921	47.5897	180.985	gene:Solyc04g076440.1		1.00
mRNA:Solyc06g051680.1.1	Protein EARLY FLOWERING 4 (AHRD V3.3 *** A0A2G2Z8T4_CAPAN)	2.48665	6.84116e-05	0.465159	48.3637	5.3458	9.00196e-08	6.84116e-05	10.497	12.5896	18.5886	74.6874	85.0846	78.0718	gene:Solyc06g051680.1		0.15	InterPro:IPR009741;Pfam:PF07011
mRNA:Solyc07g007250.4.1	Metallocarboxypeptidase inhibitor (AHRD V3.3 *** A0A2G3BXM1_CAPCH)	2.46226	0.00175002	0.549309	85768.1	4.48246	7.37873e-06	0.00175002	10582	11909.3	24696.3	66589.5	92779.8	100676	gene:Solyc07g007250.4		0.43
mRNA:Solyc11g005340.3.1	Plastid-lipid associated protein PAP / fibrillin family protein (AHRD V3.3 *** F4KFC4_ARATH)	2.41906	0.0218463	0.670739	935.23	3.60655	0.000310295	0.0218463	263.474	521.119	288.123	1203.86	3468.28	1068.16	gene:Solyc11g005340.3		0.22	InterPro:IPR006843;Pfam:PF04755
mRNA:Solyc03g114705.1.1	Unknown protein	2.40141	0.000453126	0.489902	182.107	4.90181	9.4958e-07	0.000453126	46.1867	79.1346	84.1133	408.882	373.507	330.031	gene:Solyc03g114705.1		0.52
mRNA:Solyc06g066540.1.1	Ethylene-responsive transcription factor (AHRD V3.3 *-* A0A2G2XMU8_CAPBA)	2.38422	0.000586328	0.49488	183.406	4.81778	1.45167e-06	0.000586328	34.64	135.338	116.179	575.979	575.403	353.689	gene:Solyc06g066540.1		0.03		GO:0003700;GO:0006355
mRNA:Solyc10g052470.1.1	Protein RADIALIS-like 6 (AHRD V3.3 *** A0A1U8FNU6_CAPAN)	2.30936	0.0265711	0.654365	209.7	3.52915	0.000416891	0.0265711	55.6339	35.9703	66.4542	205.074	272.559	305.19	gene:Solyc10g052470.1		0.32
mRNA:Solyc08g067530.1.1	Non-specific lipid-transfer protein (AHRD V3.3 *** K4CLX9_SOLLC)	2.29956	0.0348828	0.674056	583.46	3.41152	0.000646009	0.0348828	115.467	540.903	111.067	1073.47	1651.22	1058.7	gene:Solyc08g067530.1		0.43	InterPro:IPR016140;Pfam:PF00234
mRNA:Solyc04g072370.3.1	Unknown protein	2.29137	9.70142e-06	0.399179	89.2118	5.74021	9.45604e-09	9.70142e-06	50.3854	25.1792	33.9242	197.479	125.464	203.46	gene:Solyc04g072370.3		0.46
mRNA:Solyc11g007945.1.1	Unknown protein	2.2774	0.00689259	0.563522	52.8267	4.04136	5.31415e-05	0.00689259	20.9939	25.1792	34.8536	141.779	175.938	78.0718	gene:Solyc11g007945.1		0.46
mRNA:Solyc03g150112.1.1	ATP-dependent DNA helicase (AHRD V3.3 *-* A0A2G3C774_CAPCH)	2.26397	0.00479012	0.545234	89.7411	4.15229	3.29162e-05	0.00479012	41.9879	36.8695	48.3303	207.606	265.349	138.4	gene:Solyc03g150112.1		0.45
mRNA:Solyc09g064820.1.1	EID1-like F-box protein 3 (AHRD V3.3 *** A0A2G3BFQ9_CAPCH)	2.2511	0.000852342	0.47643	342.195	4.72493	2.30193e-06	0.000852342	167.951	209.977	200.757	958.277	1277.71	521.662	gene:Solyc09g064820.1		0.06
mRNA:Solyc02g070070.1.1	FAD-binding Berberine family protein (AHRD V3.3 *** A0A1P8AT94_ARATH)	2.19848	0.00394367	0.520502	202.774	4.22377	2.40245e-05	0.00394367	50.3854	55.3043	158.003	398.755	560.982	256.691	gene:Solyc02g070070.1		0.25		GO:0016491;GO:0050660;GO:0055114
mRNA:Solyc09g092130.3.1	Sucrose phosphate synthase (AHRD V3.3 *** A0A0B5L7E2_LILDA)	2.1943	0.0402384	0.656176	493.31	3.34407	0.000825594	0.0402384	208.89	276.522	193.786	377.235	2357.85	374.981	gene:Solyc09g092130.3		0.07		GO:0005985;GO:0016157
mRNA:Solyc11g012590.3.1	CASP-like protein (AHRD V3.3 *** A0A328E4A6_9ASTE)	2.18384	1.58426e-16	0.233231	2757.95	9.3634	7.72095e-21	1.58426e-16	1461.18	1155.1	1270.99	6842.13	6035.24	4776.58	gene:Solyc11g012590.3		0.28	InterPro:IPR006702;Pfam:PF04535
mRNA:Solyc01g106510.2.1	F-box domain-containing protein/DUF295 domain-containing protein (AHRD V3.3 *** A0A1Q3CTB5_CEPFO)	2.17101	0.0102514	0.556571	57.7398	3.90068	9.59239e-05	0.0102514	46.1867	31.9236	23.7004	78.4851	93.7373	281.532	gene:Solyc01g106510.2		1.00
mRNA:Solyc03g118050.3.1	NFU1 iron-sulfur cluster protein (AHRD V3.3 *** AT5G07330.1)	2.15954	0.0165025	0.578735	65.874	3.73149	0.000190349	0.0165025	15.7455	22.4814	60.8776	154.438	180.264	113.559	gene:Solyc03g118050.3		0.41
mRNA:Solyc01g079300.4.1	Stachyose synthase (AHRD V3.3 *** S8CRI9_9LAMI)	2.14659	0.00303671	0.499339	78.1715	4.29887	1.71674e-05	0.00303671	36.7394	28.3266	64.1306	284.825	112.485	176.253	gene:Solyc01g079300.4		0.18	InterPro:IPR008811;Pfam:PF05691
mRNA:Solyc03g116270.3.1	2-oxoglutarate (2OG) and Fe(II)-dependent oxygenase superfamily protein (AHRD V3.3 *** A0A2U1QGX7_ARTAN)	2.13403	0.0319045	0.618889	324.785	3.44816	0.000564421	0.0319045	115.467	235.605	119.896	694.973	832.099	542.954	gene:Solyc03g116270.3		0.42		GO:0016491;GO:0055114
mRNA:Solyc04g081290.3.1	Cytokinin riboside 5'-monophosphate phosphoribohydrolase (AHRD V3.3 *** A0A2G2X1Q5_CAPBA)	2.13251	5.9389e-06	0.361791	998.296	5.8943	3.76265e-09	5.9389e-06	516.451	565.633	520.48	2287.46	2497.74	2242.79	gene:Solyc04g081290.3		0.20	InterPro:IPR031100;Pfam:PF03641
mRNA:Solyc01g079160.4.1	GDSL esterase/lipase (AHRD V3.3 *** A0A2G3AJV6_CAPAN)	2.12146	0.000546588	0.437665	46.092	4.84723	1.25199e-06	0.000546588	11.5467	12.14	19.518	60.7626	66.3372	63.877	gene:Solyc01g079160.4		0.23	InterPro:IPR001087;Pfam:PF00657	GO:0016788
mRNA:Solyc02g083520.2.1	self-pruning G-box protein	2.09842	0.000162844	0.408417	85.7229	5.13794	2.77769e-07	0.000162844	41.9879	49.0095	37.1772	227.86	204.78	117.108	gene:Solyc02g083520.2		0.39		GO:0003700;GO:0006355
mRNA:Solyc09g065620.3.1	Chlorophyllase (AHRD V3.3 *** B6DX58_CITLI);Pfam:PF12740	2.08914	0.000117145	0.400514	1256.67	5.21614	1.82692e-07	0.000117145	516.451	426.697	253.269	1559.57	1437.79	2086.65	gene:Solyc09g065620.3		0.11
mRNA:Solyc10g081840.3.1	Nuclear transcription factor Y subunit A (AHRD V3.3 *-* A0A2U1KQ27_ARTAN)	2.06615	0.000608701	0.429943	943.136	4.80564	1.54259e-06	0.000608701	651.862	380.835	409.413	2155.81	2075.2	1801.57	gene:Solyc10g081840.3		0.48		GO:0003700;GO:0006355
mRNA:Solyc03g045110.3.1	Ribosomal protein S5 (AHRD V3.3 *-* A8J2I5_CHLRE)	2.04557	0.000852342	0.432722	209.685	4.72721	2.27626e-06	0.000852342	94.4727	60.2502	155.215	416.477	493.203	371.433	gene:Solyc03g045110.3		0.43	InterPro:IPR023798;Pfam:PF00177
mRNA:Solyc01g008510.3.1	photosystem II 5 kDa protein; chloroplastic-like (AHRD V3.3 *-* A0A2I4GVV4_9ROSI)	1.98247	0.0110817	0.513538	970.561	3.86041	0.000113196	0.0110817	724.291	863.736	290.447	2026.69	3540.39	1854.8	gene:Solyc01g008510.3		0.23
mRNA:Solyc06g005680.4.1	Two-component response regulator (AHRD V3.3 *-* C0HE02_MAIZE)	1.97948	1.34842e-08	0.282933	76.633	6.99627	2.62863e-12	1.34842e-08	45.137	27.877	37.6419	167.097	113.927	146.68	gene:Solyc06g005680.4		0.38
mRNA:Solyc07g053360.4.1	Late embryogenesis abundant protein (AHRD V3.3 *-* A0A200QFG9_9MAGN)	1.94457	0.00175002	0.434042	182.645	4.48014	7.45936e-06	0.00175002	80.8267	84.5302	155.215	419.009	510.508	308.739	gene:Solyc07g053360.4		0.12
mRNA:Solyc07g008920.4.1	Oxysterol-binding protein-related protein 4B (AHRD V3.3 *** A0A2G3BZ80_CAPCH)	1.92785	0.00505114	0.466549	198.102	4.13214	3.59407e-05	0.00505114	69.28	163.215	70.6366	387.362	398.023	372.616	gene:Solyc07g008920.4		0.19	InterPro:IPR000648;Pfam:PF01237
mRNA:Solyc06g005910.4.1	Tubulin beta chain (AHRD V3.3 *** A0A1U8GXJ7_CAPAN)	1.91574	0.00803734	0.480309	2096.89	3.98856	6.64765e-05	0.00803734	980.417	730.646	1331.41	3317.89	5504.54	2657.99	gene:Solyc06g005910.4		0.18		GO:0003924
mRNA:Solyc04g063350.3.1	2-oxoisovalerate dehydrogenase subunit alpha 2; mitochondrial (AHRD V3.3 *** A0A2G3CL46_CAPCH)	1.91518	0.000199625	0.375953	1014.95	5.09419	3.50237e-07	0.000199625	342.201	816.076	540.463	2103.91	2344.88	1967.17	gene:Solyc04g063350.3		0.22	InterPro:IPR001017;Pfam:PF00676	GO:0016624
mRNA:Solyc04g005380.3.1	Ninja-family protein AFP3 (AHRD V3.3 *** A0A2G3CFM6_CAPCH)	1.89781	0.0148266	0.503701	993.282	3.76773	0.00016474	0.0148266	521.699	339.919	957.312	2697.61	2448.71	1633.59	gene:Solyc04g005380.3		0.38
mRNA:Solyc09g075270.1.1	DUF538 family protein (AHRD V3.3 *** B6SJU2_MAIZE)	1.86186	0.0243174	0.522133	52.9089	3.56587	0.000362646	0.0243174	14.6958	36.4199	32.0653	113.93	108.158	85.1693	gene:Solyc09g075270.1		0.45	InterPro:IPR007493;Pfam:PF04398
mRNA:Solyc02g077420.3.1	Phospholipase A1-II 1 (AHRD V3.3 *** A0A2G3D5J6_CAPCH)	1.82696	0.00789562	0.457128	950.488	3.99659	6.42609e-05	0.00789562	512.252	495.94	183.098	1415.26	1688.71	1119.03	gene:Solyc02g077420.3		0.04		GO:0006629
mRNA:Solyc06g048750.3.1	Unknown protein	1.81808	0.0024162	0.416132	255.791	4.369	1.24819e-05	0.0024162	184.747	101.616	138.95	665.857	418.213	410.469	gene:Solyc06g048750.3		0.19
mRNA:Solyc02g080580.1.1	senescence regulator (Protein of unknown function, DUF584) (AHRD V3.3 *** AT4G04630.1)	1.8148	1.82017e-09	0.248245	113.048	7.31052	2.6612e-13	1.82017e-09	67.1806	43.614	58.554	215.201	206.222	166.79	gene:Solyc02g080580.1		1.00	InterPro:IPR007608;Pfam:PF04520
mRNA:Solyc03g112440.1.1	Oleosin (AHRD V3.3 *** A0A2G3A1E3_CAPAN)	1.81188	0.00175002	0.404097	61.158	4.48379	7.33293e-06	0.00175002	26.2424	39.1177	33.4594	92.4098	147.095	111.193	gene:Solyc03g112440.1		0.41	InterPro:IPR000136;Pfam:PF01277	GO:0012511;GO:0016021
mRNA:Solyc02g064720.3.1	BTB/POZ domain-containing protein (AHRD V3.3 *** A0A2G2XBD2_CAPBA)	1.7908	0.0312783	0.517718	769.898	3.45903	0.000542132	0.0312783	456.618	339.919	410.343	1836.8	1297.9	1039.77	gene:Solyc02g064720.3		0.27		GO:0005515
mRNA:Solyc04g025610.2.1	Unknown protein	1.78513	6.35154e-08	0.264724	174.246	6.74335	1.54772e-11	6.35154e-08	77.6776	93.0731	81.7898	283.559	249.485	339.494	gene:Solyc04g025610.2		0.45
mRNA:Solyc07g040680.3.1	Heat shock transcription factor (AHRD V3.3 *-* A0A1Y1I763_KLENI)	1.77671	0.0397201	0.530233	1401.48	3.3508	0.000805771	0.0397201	1096.93	701.87	761.667	3691.33	2973.64	2105.57	gene:Solyc07g040680.3		0.09		GO:0003700;GO:0005634;GO:0006355;GO:0043565
mRNA:Solyc07g065900.3.1	Fructose-bisphosphate aldolase (AHRD V3.3 *** A0A200Q3T9_9MAGN)	1.76689	0.0148266	0.468956	16092	3.76772	0.000164748	0.0148266	9609.97	10251.5	5048.19	18250.3	46473.5	20047.9	gene:Solyc07g065900.3		0.39	InterPro:IPR000741;Pfam:PF00274	GO:0004332;GO:0006096
mRNA:Solyc05g050220.3.1	Common plant regulatory factor 1 (AHRD V3.3 *** A0A1U8DT23_CAPAN)	1.74202	0.00461467	0.417452	247.763	4.17298	3.0064e-05	0.00461467	129.113	115.555	224.457	648.135	546.561	377.347	gene:Solyc05g050220.3		0.33		GO:0003700;GO:0006355
mRNA:Solyc03g006370.3.1	Unknown protein	1.73571	0.0165025	0.465195	55.9169	3.73115	0.000190608	0.0165025	30.4412	43.1643	15.8003	111.398	95.1794	91.0838	gene:Solyc03g006370.3		0.49
mRNA:Solyc03g093800.1.1	glycine-rich cell wall structural protein 2 (AHRD V3.3 *-* XP_004235193.1)	1.72253	0.0341765	0.50324	2360.37	3.42288	0.000619604	0.0341765	1159.91	553.043	1952.73	5563.58	3974.46	2559.81	gene:Solyc03g093800.1		1.00
mRNA:Solyc12g042110.3.1	replication protein A 70 kDa DNA-binding subunit B-like isoform X1 (AHRD V3.3 *-* XP_025886291.1)	1.71838	0.00854289	0.433196	265.885	3.96675	7.28596e-05	0.00854289	75.5782	214.023	187.28	391.16	695.098	490.906	gene:Solyc12g042110.3		0.47
mRNA:Solyc03g115780.2.1	Polynucleotidyl transferase; ribonuclease H-like superfamily protein (AHRD V3.3 *** A0A2U1N8M3_ARTAN)	1.7169	0.0146868	0.45487	57.826	3.7745	0.000160332	0.0146868	35.6897	26.5281	28.8123	98.7393	125.464	73.3402	gene:Solyc03g115780.2		0.33
mRNA:Solyc03g007230.4.1	Protein phosphatase 2C (AHRD V3.3 *** A0A2U1KYU0_ARTAN)	1.71453	0.0303941	0.49406	7329.69	3.47028	0.000519924	0.0303941	4026.64	1807.96	7021.37	18774.4	13208.3	10209.7	gene:Solyc03g007230.4		0.25	InterPro:IPR001932;Pfam:PF00481	GO:0003824
mRNA:Solyc10g076250.2.1	Alanine--glyoxylate aminotransferase 2 (AHRD V3.3 *** B6U6Q5_MAIZE)	1.70769	0.00479012	0.410994	545.336	4.15501	3.25273e-05	0.00479012	366.344	147.029	349.93	800.041	992.173	1023.21	gene:Solyc10g076250.2		0.10	InterPro:IPR005814;Pfam:PF00202	GO:0008483;GO:0030170
mRNA:Solyc02g077980.3.1	Unknown protein	1.70018	0.00425183	0.404495	183.18	4.2032	2.63162e-05	0.00425183	117.566	96.6701	163.115	475.974	415.328	335.945	gene:Solyc02g077980.3		0.39
mRNA:Solyc01g104710.3.1	thionin-like protein (AHRD V3.3 -** AT1G25275.2)	1.69041	2.72637e-06	0.277132	6498.99	6.09966	1.06297e-09	2.72637e-06	3006.33	4444.58	3122.42	11765.2	12863.6	9502.29	gene:Solyc01g104710.3		0.31
mRNA:Solyc12g019740.2.1	Thioredoxin-like 1-1; chloroplastic (AHRD V3.3 *** A0A1U8F9B4_CAPAN)	1.66038	0.0106748	0.427466	9259.68	3.88424	0.000102652	0.0106748	6005.32	4338.02	7949.41	17887	26679.1	13258	gene:Solyc12g019740.2		0.14		GO:0045454
mRNA:Solyc01g079530.4.1	RING/FYVE/PHD zinc finger superfamily protein (AHRD V3.3 *** A0A2U1LZL6_ARTAN)	1.65867	0.0208547	0.456928	1917.74	3.63004	0.00028338	0.0208547	1279.58	500.437	472.15	2396.33	2144.42	2560.99	gene:Solyc01g079530.4		0.42	InterPro:IPR022143;Pfam:PF12428	GO:0008270
mRNA:Solyc04g081530.1.1	Chaperone protein DnaJ (AHRD V3.3 *** A0A2G3CQH5_CAPCH)	1.64507	0.00137037	0.358231	2761.59	4.59219	4.38613e-06	0.00137037	1642.78	2113.7	1228.24	4826.83	6251.56	4512.79	gene:Solyc04g081530.1		0.20
mRNA:Solyc06g069070.1.1	Bifunctional inhibitor/lipid-transfer protein/seed storage 2S albumin superfamily protein (AHRD V3.3 *** A0A1I9LP30_ARATH)	1.64027	9.4857e-06	0.285131	969.017	5.75269	8.78349e-09	9.4857e-06	468.165	513.026	581.823	1519.07	1600.75	1755.43	gene:Solyc06g069070.1		0.39	InterPro:IPR016140;Pfam:PF14368
mRNA:Solyc01g104740.3.1	Multiprotein-bridging factor 1c (AHRD V3.3 *** A0A1U8F6N4_CAPAN)	1.62897	0.008285	0.409478	492.563	3.97817	6.94488e-05	0.008285	226.734	306.647	538.604	924.098	767.204	1628.86	gene:Solyc01g104740.3		0.43		GO:0043565
mRNA:Solyc12g042120.3.1	transmembrane protein (AHRD V3.3 *-* AT5G67550.1)	1.61828	0.0452341	0.49109	277.021	3.29529	0.000983205	0.0452341	109.168	215.822	197.504	503.824	635.972	468.431	gene:Solyc12g042120.3		0.44
mRNA:Solyc02g094300.4.1	ACT domain (AHRD V3.3 *** A0A200R426_9MAGN)	1.61537	0.029252	0.463085	1733.74	3.48828	0.000486131	0.029252	731.639	1086.75	833.233	1857.06	3938.41	2331.51	gene:Solyc02g094300.4		0.42
mRNA:Solyc10g006120.2.1	DUF3537 domain-containing protein (AHRD V3.3 *** A0A1Q3D045_CEPFO)	1.59273	0.00278641	0.367868	57.9155	4.32961	1.49376e-05	0.00278641	27.2921	47.211	33.4594	131.652	116.811	81.6206	gene:Solyc10g006120.2		0.23	InterPro:IPR021924;Pfam:PF12056
mRNA:Solyc03g116630.3.1	cytochrome P450 family protein (AHRD V3.3 *** AT1G52565.1)	1.54686	0.00164642	0.342003	3334.08	4.52296	6.09816e-06	0.00164642	2326.13	1906.42	2568.48	6352.23	8436.36	5082.95	gene:Solyc03g116630.3		0.40
mRNA:Solyc01g066490.2.1	Unknown protein	1.5245	0.0110817	0.395072	87.9017	3.85878	0.000113954	0.0110817	52.4848	65.6458	33.9242	131.652	203.338	102.913	gene:Solyc01g066490.2		0.46
mRNA:Solyc08g062960.4.1	Heat shock transcription factor (AHRD V3.3 *-* A0A1Y1I763_KLENI)	1.52034	0.0371648	0.449877	348.035	3.37945	0.000726307	0.0371648	114.417	158.719	352.718	736.747	480.224	583.173	gene:Solyc08g062960.4		0.30		GO:0003700;GO:0005634;GO:0006355;GO:0043565
mRNA:Solyc09g098590.4.1	Sucrose synthase (AHRD V3.3 *** E0Z1D1_SOLLC)	1.50918	0.00171857	0.335734	3920.32	4.49516	6.95168e-06	0.00171857	1975.53	2190.59	3288.78	7109.23	8530.1	5585.69	gene:Solyc09g098590.4		0.39	InterPro:IPR000368;Pfam:PF00862	GO:0005985;GO:0016157
mRNA:Solyc04g005250.4.1	cytosine-5 DNA methyltransferase1	1.50675	0.0301219	0.433751	1339.88	3.47377	0.000513198	0.0301219	926.882	706.366	1152.49	3117.88	2879.9	1918.67	gene:Solyc04g005250.4		0.19		GO:0008168
mRNA:Solyc01g099880.4.1	Bidirectional sugar transporter SWEET (AHRD V3.3 *** A0A1U8E5W8_CAPAN)	1.4989	0.00196383	0.338156	357.452	4.43257	9.31173e-06	0.00196383	237.231	265.73	264.423	658.262	907.089	605.648	gene:Solyc01g099880.4		0.38		GO:0016021
mRNA:Solyc12g010550.1.1	counting factor 45-1-like (AHRD V3.3 --* XP_013669773.1)	1.48911	0.034203	0.435333	12474.6	3.42063	0.000624762	0.034203	9987.86	5971.07	5776.4	26243.1	20390	14377	gene:Solyc12g010550.1		1.00
mRNA:Solyc07g063610.4.1	Dynein light chain (AHRD V3.3 *** A0A2G3C370_CAPCH)	1.47309	0.0475071	0.449588	2065.46	3.27653	0.0010509	0.0475071	1127.37	1723.43	753.302	2663.43	4989.71	2353.98	gene:Solyc07g063610.4		0.06	InterPro:IPR001372;Pfam:PF01221	GO:0007017;GO:0030286
mRNA:Solyc07g045140.4.1	transmembrane protein (AHRD V3.3 *** AT4G12680.1)	1.4666	0.022411	0.408251	528.125	3.59239	0.000327662	0.022411	355.847	400.619	300.67	1108.92	1016.69	796.096	gene:Solyc07g045140.4		0.29
mRNA:Solyc04g054740.3.1	myo-inositol-1-phosphate synthase	1.46354	0.00289297	0.339144	117071	4.31539	1.59319e-05	0.00289297	79343.4	59064.5	90480.8	198491	273256	159491	gene:Solyc04g054740.3		0.08	InterPro:IPR002587;Pfam:PF07994	GO:0004512;GO:0006021;GO:0008654
mRNA:Solyc04g054340.1.1	hypothetical protein (AHRD V3.3 -** AT5G65207.1)	1.45248	0.0183856	0.394238	309.488	3.68427	0.000229363	0.0183856	244.579	223.915	111.996	572.182	555.213	457.785	gene:Solyc04g054340.1		1.00
mRNA:Solyc03g115770.3.1	Two-component response regulator-like APRR5 (AHRD V3.3 *** A0A2G3CZB4_CAPCH)	1.4478	0.000453126	0.295209	452.265	4.90431	9.37583e-07	0.000453126	318.058	218.519	370.842	938.023	846.52	689.635	gene:Solyc03g115770.3		0.26		GO:0005515
mRNA:Solyc08g082210.4.1	Ethylene-responsive transcription factor (AHRD V3.3 *** A0A2G3ADG6_CAPAN)	1.43536	4.77223e-05	0.264611	377.105	5.42442	5.81441e-08	4.77223e-05	138.56	194.24	100.843	378.501	357.644	437.675	gene:Solyc08g082210.4		0.22		GO:0003700;GO:0006355
mRNA:Solyc08g083110.4.1	Methionine gamma-lyase (AHRD V3.3 *** A0A1U8G8Y5_CAPAN)	1.42245	0.00139832	0.310504	1259.6	4.58109	4.62564e-06	0.00139832	667.607	940.173	874.593	2463.42	2591.48	1604.02	gene:Solyc08g083110.4		0.05	InterPro:IPR000277;Pfam:PF01053	GO:0030170
mRNA:Solyc10g018530.2.1	DNA mismatch repair protein MutS (AHRD V3.3 *** A0A200QBI0_9MAGN)	1.41825	0.0107904	0.365573	1292.4	3.87952	0.000104662	0.0107904	958.373	694.676	822.08	1584.89	3615.38	1413.57	gene:Solyc10g018530.2		0.34		GO:0005524;GO:0006298;GO:0030983
mRNA:Solyc07g049440.3.1	GDSL esterase/lipase (AHRD V3.3 *** A0A2G2Z2Z1_CAPAN)	1.41776	0.0101585	0.363023	4183.45	3.90541	9.40652e-05	0.0101585	2570.71	2689.68	1998.27	5791.44	8642.58	4958.74	gene:Solyc07g049440.3		0.08	InterPro:IPR001087;Pfam:PF00657	GO:0016788
mRNA:Solyc04g081810.4.1	Subtilisin-like protease-like protein (AHRD V3.3 *** A0A2K3N634_TRIPR)	1.40796	0.0357669	0.414355	128.06	3.39795	0.00067893	0.0357669	102.87	133.989	41.8243	240.519	242.275	255.508	gene:Solyc04g081810.4		0.18	InterPro:IPR000209;Pfam:PF00082	GO:0004252;GO:0006508
mRNA:Solyc01g150120.1.1	Transposon; En/Spm-like; Transposase-associated domain protein (AHRD V3.3 *-* A0A2U1N4P4_ARTAN)	1.40638	0.0093225	0.356907	137.649	3.94046	8.1326e-05	0.0093225	58.783	125.446	79.0015	259.507	210.548	233.033	gene:Solyc01g150120.1		0.29
mRNA:Solyc06g072230.1.1	Proteinase inhibitor I3 (AHRD V3.3 *** A0A200QJU5_9MAGN)	1.40075	0.0211519	0.386579	484.459	3.62345	0.000290698	0.0211519	234.082	465.815	221.204	744.342	974.868	716.841	gene:Solyc06g072230.1		0.42	InterPro:IPR002160;Pfam:PF00197	GO:0004866
mRNA:Solyc03g119210.1.1	Bifunctional inhibitor/plant lipid transfer protein/seed storage helical domain (AHRD V3.3 *** A0A200Q3B5_9MAGN)	1.38551	5.81027e-06	0.233824	1439.32	5.92543	3.11482e-09	5.81027e-06	611.973	1103.39	774.214	2281.13	2292.96	1941.15	gene:Solyc03g119210.1		0.42	InterPro:IPR016140;Pfam:PF14368
mRNA:Solyc01g102300.3.1	bHLH transcription factor 006	1.37363	0.0265711	0.389229	2459.96	3.5291	0.000416974	0.0265711	1506.31	1169.48	2005.71	4452.13	4679.66	2999.85	gene:Solyc01g102300.3		0.37		GO:0046983
mRNA:Solyc02g081550.3.1	LeftsH6FtsH protease	1.37278	0.00461467	0.329119	1227.18	4.17106	3.03188e-05	0.00461467	824.012	620.038	764.455	1746.93	2380.93	1589.83	gene:Solyc02g081550.3		0.36		GO:0004222;GO:0005524;GO:0006508
mRNA:Solyc01g110930.1.1	Auxin-responsive protein SAUR20 (AHRD V3.3 *** A0A2G2XXZ7_CAPAN)	1.36812	0.0334397	0.398838	61.6421	3.43027	0.000602986	0.0334397	40.9382	37.7688	23.7004	103.803	83.6425	74.5231	gene:Solyc01g110930.1		0.49	InterPro:IPR003676;Pfam:PF02519	GO:0009733
mRNA:Solyc05g053210.4.1	Non-specific serine/threonine protein kinase (AHRD V3.3 *** A0A2G2WU69_CAPBA)	1.36205	0.00156181	0.299811	14274	4.54302	5.54533e-06	0.00156181	7925.21	9600.02	13407.9	20864.4	38371.7	20284.5	gene:Solyc05g053210.4		0.26	InterPro:IPR000719;Pfam:PF00069	GO:0004672;GO:0005524;GO:0006468
mRNA:Solyc07g005210.3.1	Outer membrane lipoprotein blc-like (AHRD V3.3 *** A0A2K3KEW8_TRIPR)	1.35762	0.0264302	0.384197	10489.9	3.53366	0.000409854	0.0264302	5131.97	4785.4	10623.4	16784.4	20678.5	15179.1	gene:Solyc07g005210.3		0.52	InterPro:IPR000566;Pfam:PF08212
mRNA:Solyc06g071730.3.1	U-box domain-containing protein 52-like (AHRD V3.3 *-* A0A2K3L2U5_TRIPR)	1.33225	0.0109686	0.344504	247.956	3.86714	0.000110119	0.0109686	170.051	119.152	187.745	389.894	460.034	350.14	gene:Solyc06g071730.3		0.45
mRNA:Solyc07g150114.1.1	Unknown protein	1.31439	0.00186396	0.295564	1174.36	4.44707	8.70486e-06	0.00186396	752.633	601.153	691.96	1089.93	2166.05	1829.96	gene:Solyc07g150114.1		0.47
mRNA:Solyc03g121090.4.1	BnaC02g12160D protein (AHRD V3.3 *-* A0A078HTB1_BRANA)	1.3096	0.0214674	0.362226	8430.53	3.61542	0.000299858	0.0214674	8236.97	5471.08	5924.65	17318.6	15230.2	16111.2	gene:Solyc03g121090.4		0.38
mRNA:Solyc12g088250.2.1	Serine carboxypeptidase (AHRD V3.3 *** A0A2K3MSK4_TRIPR)	1.30947	0.0341828	0.382649	3526.01	3.4221	0.000621385	0.0341828	2176.02	1477.93	3544.84	5128.11	7941.71	4774.21	gene:Solyc12g088250.2		0.37	InterPro:IPR001563;Pfam:PF00450	GO:0004185;GO:0006508
mRNA:Solyc01g065750.2.1	Unknown protein	1.30361	0.0411814	0.391267	139.22	3.33175	0.000863005	0.0411814	66.1309	84.0805	62.7365	165.831	177.38	183.351	gene:Solyc01g065750.2		1.00
mRNA:Solyc12g036380.1.1	Unknown protein	1.30042	0.0397201	0.388025	139.934	3.35137	0.000804135	0.0397201	90.2739	101.616	111.067	196.213	374.949	177.436	gene:Solyc12g036380.1		0.39
mRNA:Solyc02g089130.4.1	COBRA-like protein (AHRD V3.3 *** K4BC67_SOLLC)	1.29407	0.00769631	0.323189	320.336	4.00406	6.22636e-05	0.00769631	222.536	299.902	188.209	631.678	608.572	503.918	gene:Solyc02g089130.4		0.37		GO:0010215;GO:0016049;GO:0031225
mRNA:Solyc10g080730.3.1	Thioredoxin-like 1-1; chloroplastic (AHRD V3.3 *** A0A2G2YNL4_CAPAN)	1.29231	0.00344292	0.302986	1135.66	4.26526	1.99672e-05	0.00344292	871.248	719.406	888.069	1972.25	2451.59	1646.61	gene:Solyc10g080730.3		0.43		GO:0045454
mRNA:Solyc06g074260.4.1	senescence regulator (Protein of unknown function, DUF584) (AHRD V3.3 *** AT3G15040.1)	1.29145	0.0107904	0.33299	6968.27	3.87833	0.000105175	0.0107904	4742.53	6095.61	2932.81	9595.43	14011.6	10100.8	gene:Solyc06g074260.4		0.28
mRNA:Solyc02g087780.3.1	Aldose 1-epimerase (AHRD V3.3 *** A0A2G3D9R9_CAPCH)	1.26486	0.0315167	0.366167	1639.93	3.45433	0.000551661	0.0315167	869.149	1433.42	1360.22	2507.72	4042.24	2256.99	gene:Solyc02g087780.3		0.44	InterPro:IPR008183;Pfam:PF01263	GO:0005975;GO:0016853
mRNA:Solyc07g063910.4.1	Unknown protein	1.2618	0.00492228	0.304691	4092.78	4.14124	3.4544e-05	0.00492228	3214.17	1840.78	3754.89	7291.52	7735.49	6096.7	gene:Solyc07g063910.4		0.11
mRNA:Solyc01g095510.3.1	Mitochondrial carrier protein MTM1 (AHRD V3.3 *** A0A2G3BTD4_CAPCH)	1.23877	0.00296291	0.287575	1460.94	4.30765	1.64995e-05	0.00296291	940.528	809.781	1372.3	2412.78	2819.33	2139.88	gene:Solyc01g095510.3		0.30
mRNA:Solyc06g075170.1.1	Senescence regulator S40 (AHRD V3.3 *** A0A200QID2_9MAGN)	1.2353	0.0107994	0.318777	1820.71	3.87513	0.000106568	0.0107994	1561.95	1353.83	708.69	3064.72	3368.78	2094.93	gene:Solyc06g075170.1		1.00	InterPro:IPR007608;Pfam:PF04520
mRNA:Solyc04g007790.3.1	Sn-1 protein (AHRD V3.3 *** Q42393_CAPAN)	1.22032	0.0200833	0.334428	23359.6	3.64898	0.000263288	0.0200833	20462.8	14521.7	13026.9	27576.1	53702.8	30582.9	gene:Solyc04g007790.3		0.27	InterPro:IPR000916;Pfam:PF00407	GO:0006952
mRNA:Solyc11g066250.2.1	Carboxypeptidase (AHRD V3.3 *** A0A1U8EWA6_CAPAN)	1.20637	0.0485704	0.369107	2944.54	3.26835	0.00108176	0.0485704	2569.66	2076.38	1070.7	3498.92	5478.59	4209.96	gene:Solyc11g066250.2		0.31	InterPro:IPR001563;Pfam:PF00450	GO:0004185;GO:0006508
mRNA:Solyc04g051150.3.1	Sterol 3-beta-glucosyltransferase (AHRD V3.3 *** A0A2K3NV48_TRIPR)	1.20536	0.00552787	0.293623	281.955	4.10512	4.04104e-05	0.00552787	226.734	215.372	171.48	472.176	467.244	473.163	gene:Solyc04g051150.3		0.36		GO:0016758
mRNA:Solyc08g077530.3.1	Beta-amylase (AHRD V3.3 *** Q94EU9_SOLTU)	1.19777	0.00110891	0.257877	3222.27	4.64476	3.40472e-06	0.00110891	2509.82	1476.58	1539.6	4071.1	4182.13	4412.24	gene:Solyc08g077530.3		0.26	InterPro:IPR001554;Pfam:PF01373	GO:0000272;GO:0016161
mRNA:Solyc06g069420.3.1	Adenine nucleotide alpha hydrolases-like superfamily protein (AHRD V3.3 *** Q9M9P7_ARATH)	1.18932	0.000586328	0.2469	1951.74	4.817	1.45732e-06	0.000586328	1561.95	1203.66	1255.19	2793.82	3214.47	3156	gene:Solyc06g069420.3		0.19	InterPro:IPR006016;Pfam:PF00582
mRNA:Solyc04g079190.4.1	Alpha/beta-Hydrolases superfamily protein (AHRD V3.3 *** A0A2U1KK17_ARTAN)	1.17533	0.00689259	0.290878	1061.1	4.04063	5.3308e-05	0.00689259	788.322	653.31	884.816	1873.51	1661.31	1718.76	gene:Solyc04g079190.4		0.41	InterPro:IPR013094;Pfam:PF07859	GO:0016787
mRNA:Solyc02g089120.4.1	COBRA-like protein (AHRD V3.3 *** K4BC66_SOLLC)	1.16891	0.0165025	0.313231	4343.57	3.73179	0.000190122	0.0165025	3676.04	2390.23	3574.12	7371.27	8488.27	5813.99	gene:Solyc02g089120.4		0.33		GO:0010215;GO:0016049;GO:0031225
mRNA:Solyc06g072630.4.1	Bidirectional sugar transporter SWEET (AHRD V3.3 *** A0A2G3CA74_CAPCH)	1.16401	0.00656538	0.286769	158.448	4.05904	4.92748e-05	0.00656538	115.467	70.142	81.325	174.693	245.159	172.704	gene:Solyc06g072630.4		0.43		GO:0016021
mRNA:Solyc10g049560.3.1	Pheophytinase; chloroplastic (AHRD V3.3 *-* A0A2G3AKP9_CAPAN)	1.15947	0.0397201	0.345906	58.5152	3.35197	0.000802382	0.0397201	43.0376	37.3192	59.0187	111.398	112.485	88.718	gene:Solyc10g049560.3		0.40
mRNA:Solyc03g083010.3.1	Alpha/beta-Hydrolases superfamily protein (AHRD V3.3 *** Q9LVU7_ARATH)	1.14488	0.00968885	0.291526	1564.79	3.92721	8.59384e-05	0.00968885	1068.59	761.221	915.952	2012.76	1935.32	2119.77	gene:Solyc03g083010.3		0.28
mRNA:Solyc01g109100.2.1	TMV resistance protein N (AHRD V3.3 *-* XP_020426626.1)	1.14292	0.0108028	0.2951	1196.87	3.873	0.000107505	0.0108028	1080.14	709.514	629.688	1912.76	1587.77	1834.69	gene:Solyc01g109100.2		0.48
mRNA:Solyc07g062260.3.1	BES1/BZR1 (AHRD V3.3 *** A0A2K3PP13_TRIPR)	1.14223	0.0264302	0.323225	593.177	3.53386	0.000409533	0.0264302	233.033	450.078	382.925	829.157	771.53	758.243	gene:Solyc07g062260.3		0.03
mRNA:Solyc12g010820.2.1	Late embryogenesis abundant protein (AHRD V3.3 *-* A0A200QFG9_9MAGN)	1.13908	0.0406531	0.341184	134.708	3.3386	0.000842027	0.0406531	76.6279	151.525	66.4542	227.86	209.106	215.289	gene:Solyc12g010820.2		0.39
mRNA:Solyc08g061490.3.1	MTD1 (AHRD V3.3 *** A0A2K3PL64_TRIPR)	1.13863	0.00144547	0.249114	541.686	4.57071	4.86075e-06	0.00144547	431.425	263.932	385.713	735.481	888.341	751.146	gene:Solyc08g061490.3		0.22
mRNA:Solyc08g065840.3.1	DUF1639 domain-containing protein (AHRD V3.3 *-* A0A1Q3CFA8_CEPFO)	1.13407	0.00689259	0.280405	2041.05	4.04439	5.246e-05	0.00689259	1473.77	1089	1756.16	3363.47	3188.51	2926.51	gene:Solyc08g065840.3		0.20
mRNA:Solyc11g010600.2.1	O-fucosyltransferase (AHRD V3.3 *** A0A2P5EGU4_TREOI)	1.11467	3.25607e-06	0.184173	22878.3	6.05227	1.42817e-09	3.25607e-06	15793.7	16145.3	14490.3	35975.3	35588.5	28976.5	gene:Solyc11g010600.2		0.30	InterPro:IPR019378;Pfam:PF10250
mRNA:Solyc06g068440.4.1	cinnamoyl-CoA reductase	1.09272	0.00480821	0.26342	2200.76	4.14821	3.35091e-05	0.00480821	1627.03	2119.1	1306.78	3567.27	4339.32	2872.1	gene:Solyc06g068440.4		0.17	InterPro:IPR001509;Pfam:PF01370	GO:0003824;GO:0050662
mRNA:Solyc02g089660.2.1	hypothetical protein (AHRD V3.3 *** AT3G19660.1)	1.09111	0.0362453	0.321685	587.907	3.39186	0.000694205	0.0362453	379.99	534.159	358.76	1021.57	898.436	793.73	gene:Solyc02g089660.2		0.43
mRNA:Solyc07g063620.3.1	Membrane lipoprotein lipid attachment site-like protein; putative (DUF1223) (AHRD V3.3 *** O81838_ARATH)	1.0872	0.0448899	0.329559	644.434	3.29896	0.000970451	0.0448899	396.785	540.453	497.709	1170.95	938.815	941.594	gene:Solyc07g063620.3		0.29	InterPro:IPR010634;Pfam:PF06764
mRNA:Solyc06g066010.3.1	U11/U12 small nuclear ribonucleoprotein 25 kDa protein-like (AHRD V3.3 *** A0A2I4E0F9_9ROSI)	1.08613	0.00860956	0.274032	2189.41	3.96354	7.38478e-05	0.00860956	1807.58	1812	1624.64	3850.83	4216.74	3066.09	gene:Solyc06g066010.3		0.39
mRNA:Solyc07g045190.3.1	Zinc finger; RING/FYVE/PHD-type (AHRD V3.3 *** A0A2U1QKP4_ARTAN)	1.08222	0.0182231	0.293243	2168.45	3.69051	0.000223804	0.0182231	2520.32	1857.86	1518.22	4219.21	5161.32	3099.22	gene:Solyc07g045190.3		0.43
mRNA:Solyc11g010130.3.1	Protein kinase (AHRD V3.3 *** Q40264_MESCR)	1.07972	0.0494885	0.331081	578.677	3.26119	0.00110945	0.0494885	564.737	287.762	552.081	1120.31	1006.59	838.681	gene:Solyc11g010130.3		0.32	InterPro:IPR000719;Pfam:PF00069	GO:0004672;GO:0005524;GO:0006468
mRNA:Solyc08g083190.3.1	Alpha/beta-Hydrolases superfamily protein (AHRD V3.3 *** A0A2U1LI82_ARTAN)	1.07422	0.0105317	0.276123	1026.05	3.89038	0.000100087	0.0105317	889.093	920.39	650.136	1607.68	2067.99	1502.29	gene:Solyc08g083190.3		0.04
mRNA:Solyc01g010185.1.1	Retrovirus-related Pol polyprotein from transposon TNT 1-94 (AHRD V3.3 *-* A0A2K3MSD0_TRIPR)	1.07262	0.0211668	0.296112	3472.84	3.62235	0.000291934	0.0211668	2553.91	3109.18	1959.7	5477.5	4776.28	5778.5	gene:Solyc01g010185.1		0.03
mRNA:Solyc04g080380.3.1	Leucine carboxyl methyltransferase (AHRD V3.3 *** A0A2U1QMA3_ARTAN)	1.07009	0.032903	0.311246	2618.31	3.43808	0.000585844	0.032903	1999.67	1855.62	1970.39	3009.02	6346.74	2876.83	gene:Solyc04g080380.3		0.35	InterPro:IPR007213;Pfam:PF04072	GO:0008168;GO:0032259
mRNA:Solyc12g015630.2.1	transmembrane protein (AHRD V3.3 *** AT5G55570.1)	1.06699	0.0102514	0.273497	1577.62	3.90129	9.56824e-05	0.0102514	1138.92	1079.11	1173.87	2114.03	2988.06	2005.03	gene:Solyc12g015630.2		0.06
mRNA:Solyc10g085080.3.1	8-amino-7-oxononanoate synthase (AHRD V3.3 *** AT3G09050.1)	1.06613	0.00334437	0.249468	778.234	4.27362	1.92327e-05	0.00334437	491.258	598.456	496.78	898.781	1388.75	1037.41	gene:Solyc10g085080.3		0.25
mRNA:Solyc08g006720.4.1	Glutathione peroxidase (AHRD V3.3 *** A0A1U8EXY8_CAPAN)	1.06055	0.0240724	0.297123	8739.66	3.56939	0.000357818	0.0240724	5648.42	7009.26	6521.34	11099.3	16256.9	12648.8	gene:Solyc08g006720.4		0.10	InterPro:IPR000889;Pfam:PF00255	GO:0004602;GO:0006979;GO:0055114
mRNA:Solyc02g084350.3.1	NAC domain-containing protein (AHRD V3.3 *** A0A2K3PFA3_TRIPR)	1.05788	0.0163524	0.283026	185.263	3.73773	0.000185687	0.0163524	115.467	220.318	164.044	363.31	363.412	320.568	gene:Solyc02g084350.3		0.17		GO:0003677;GO:0006355
mRNA:Solyc08g076170.1.1	Unknown protein	1.04176	0.00375401	0.245879	180.04	4.23686	2.26664e-05	0.00375401	108.119	114.655	144.526	286.091	281.212	192.814	gene:Solyc08g076170.1		1.00
mRNA:Solyc03g116320.3.1	TCP transcription factor 16	1.04042	0.032903	0.302723	1974.89	3.43686	0.000588499	0.032903	1705.76	1704.54	983.336	2946.99	2999.59	3087.39	gene:Solyc03g116320.3		0.12
mRNA:Solyc02g068120.3.1	DCD (Development and Cell Death) domain protein (AHRD V3.3 *-* A0A2U1P2J5_ARTAN)	1.03794	0.00182149	0.23256	875.976	4.4631	8.07816e-06	0.00182149	577.333	737.84	553.01	1506.41	1355.59	977.081	gene:Solyc02g068120.3		0.07
mRNA:Solyc09g074640.3.1	Zinc finger transcription factor 54	1.03627	0.00107099	0.222116	2010.98	4.66545	3.0795e-06	0.00107099	1371.95	1840.33	1560.98	3196.37	3388.96	3209.23	gene:Solyc09g074640.3		0.10		GO:0046872
mRNA:Solyc03g007220.3.1	Membrane receptor-like protein 1 (AHRD V3.3 *-* B3TJG2_CAPAN)	1.02843	0.0256227	0.29008	1641.66	3.54534	0.000392101	0.0256227	1205.05	1565.61	1211.05	2698.87	2605.9	2818.87	gene:Solyc03g007220.3		0.42
mRNA:Solyc02g079780.1.1	hypothetical protein (AHRD V3.3 *** AT1G11440.1)	1.02488	0.0106748	0.263912	1253.79	3.88342	0.000102999	0.0106748	851.304	750.43	908.052	1351.97	2043.47	1711.67	gene:Solyc02g079780.1		0.36
mRNA:Solyc04g007960.4.1	Caleosin (AHRD V3.3 *** A0A200QL80_9MAGN)	1.02181	0.0410246	0.30647	870.3	3.33411	0.000855721	0.0410246	588.88	491.444	817.898	1243.1	1365.68	1246.78	gene:Solyc04g007960.4		0.23	InterPro:IPR007736;Pfam:PF05042
mRNA:Solyc03g119630.4.1	Unknown protein	1.02031	0.0208547	0.281067	388.985	3.63013	0.00028328	0.0208547	300.213	234.706	332.271	651.933	477.339	628.123	gene:Solyc03g119630.4		0.32
mRNA:Solyc07g049655.1.1	Benzyl alcohol O-benzoyltransferase (AHRD V3.3 *** BEBT_TOBAC)	1.01251	0.0423548	0.30485	286.573	3.32134	0.000895851	0.0423548	215.188	195.139	175.662	350.651	299.959	528.759	gene:Solyc07g049655.1		0.37	InterPro:IPR003480;Pfam:PF02458	GO:0016747
mRNA:Solyc03g117840.4.1	elongation factor (AHRD V3.3 *** AT5G43150.1)	1.00355	0.00638995	0.246762	384.555	4.06688	4.76467e-05	0.00638995	358.996	277.87	359.689	794.978	736.92	464.882	gene:Solyc03g117840.4		0.07
mRNA:Solyc10g005200.3.1	galactan beta-1;4-galactosyltransferase GALS3 (AHRD V3.3 *** A0A2I4EYQ4_9ROSI)	0.998655	0.0345562	0.292325	1722.85	3.41625	0.000634908	0.0345562	1131.57	1922.16	1046.54	2858.38	3034.2	2304.3	gene:Solyc10g005200.3		0.02
mRNA:Solyc01g108190.3.1	Calmodulin-like protein 1 (AHRD V3.3 *** A0A1U8E8F8_CAPAN)	0.997129	0.0214052	0.27563	2769.34	3.61763	0.000297309	0.0214052	2424.8	1407.79	2106.55	4086.29	3677.39	4085.76	gene:Solyc01g108190.3		0.43		GO:0005509
mRNA:Solyc03g117290.1.1	Serine-rich protein (AHRD V3.3 *** E5GCC5_CUCME)	0.984709	0.000852342	0.208501	482.549	4.7228	2.32619e-06	0.000852342	397.835	408.263	436.832	944.353	833.541	683.72	gene:Solyc03g117290.1		0.47
mRNA:Solyc12g013535.1.1	Retrovirus-related Pol polyprotein from transposon TNT 1-94 (AHRD V3.3 *-* A0A2K3NZR4_TRIPR)	0.983759	0.0456507	0.298826	147.417	3.29208	0.000994485	0.0456507	121.765	98.019	105.025	243.051	216.317	180.985	gene:Solyc12g013535.1		0.27
mRNA:Solyc04g078195.1.1	Gibberellin-regulated protein (AHRD V3.3 *** K0E174_POPTO)	0.976783	0.00164642	0.215949	12382.2	4.52321	6.09085e-06	0.00164642	7178.88	8011.48	8027.94	15911	16239.6	13547.8	gene:Solyc04g078195.1		0.16	InterPro:IPR003854;Pfam:PF02704
mRNA:Solyc05g051750.3.1	TOMPRORNA prosystemin	0.974316	0.00561944	0.23765	7011.55	4.09978	4.13537e-05	0.00561944	7145.29	4630.27	4087.63	10186.6	9529.48	11439.9	gene:Solyc05g051750.3		0.38	InterPro:IPR009966;Pfam:PF07376
mRNA:Solyc03g113990.3.1	Thiol-disulfide oxidoreductase DCC (AHRD V3.3 *** A0A2U1Q887_ARTAN)	0.959191	0.0234414	0.268076	3103.15	3.57806	0.000346154	0.0234414	2388.06	1859.66	2687.91	3979.95	5415.13	4089.31	gene:Solyc03g113990.3		0.35
mRNA:Solyc06g076400.3.1	Protein phosphatase 2C (AHRD V3.3 *** A0A2U1KC05_ARTAN)	0.947918	0.0362552	0.279653	5917.38	3.38962	0.000699902	0.0362552	4909.43	4427.49	5953.46	11048.7	11356.6	7092.71	gene:Solyc06g076400.3		0.28	InterPro:IPR001932;Pfam:PF00481	GO:0003824
mRNA:Solyc01g096300.4.1	Ubiquitin-specific protease family C19 protein (AHRD V3.3 *-* A0A2K3NKS0_TRIPR)	0.944671	0.0243919	0.265107	404.253	3.56336	0.000366134	0.0243919	282.368	364.649	340.171	675.984	725.383	502.735	gene:Solyc01g096300.4		0.52
mRNA:Solyc05g055343.2.1	Glycosyltransferase (AHRD V3.3 *-* A0A2I4G8J4_9ROSI)	0.94242	0.0110817	0.244051	402.55	3.86157	0.000112663	0.0110817	356.897	288.661	260.24	670.921	569.634	495.638	gene:Solyc05g055343.2		0.13	InterPro:IPR002213;Pfam:PF00201	GO:0016758
mRNA:Solyc03g121920.3.1	Mitochondrial carrier protein (AHRD V3.3 *** A0A200QEN9_9MAGN)	0.940692	0.0126166	0.246398	2971.87	3.81778	0.000134657	0.0126166	2684.07	2155.52	1607.91	3758.42	4519.58	4091.67	gene:Solyc03g121920.3		0.47
mRNA:Solyc03g078210.4.1	Unknown protein	0.940268	0.0201064	0.257768	99.4192	3.64773	0.00026457	0.0201064	76.6279	101.616	69.2425	188.617	155.748	132.486	gene:Solyc03g078210.4		0.48
mRNA:Solyc05g053660.3.1	Basic helix-loop-helix (BHLH) DNA-binding superfamily protein (AHRD V3.3 *** A0A2U1LW68_ARTAN)	0.933423	0.00289297	0.216261	339.431	4.31618	1.5875e-05	0.00289297	320.158	245.048	226.781	440.529	558.098	507.467	gene:Solyc05g053660.3		0.20		GO:0046983
mRNA:Solyc04g080420.4.1	agglutinin-like isoform X1 (AHRD V3.3 *** A0A1U8GRQ9_CAPAN)	0.929488	0.0391764	0.276787	143.836	3.35813	0.000784711	0.0391764	117.566	106.112	89.6899	234.189	149.98	209.374	gene:Solyc04g080420.4		0.06
mRNA:Solyc01g073710.2.1	Calcium-binding EF-hand family protein (AHRD V3.3 *** O64866_ARATH)	0.920609	0.019517	0.251654	1554.72	3.65823	0.000253961	0.019517	1444.38	1415.88	950.806	2384.93	2773.18	2053.53	gene:Solyc01g073710.2		1.00		GO:0005509
mRNA:Solyc10g017850.3.1	Peroxisomal membrane protein 11C (AHRD V3.3 *** A0A2G3BDG9_CAPCH)	0.908567	0.0146226	0.240571	6147.82	3.7767	0.000158918	0.0146226	3994.1	3654.58	6071.49	8068.77	9535.25	8154.96	gene:Solyc10g017850.3		0.11	InterPro:IPR008733;Pfam:PF05648	GO:0005779;GO:0016559
mRNA:Solyc04g082740.4.1	Alpha-crystallin domain-containing protein 22.3 (AHRD V3.3 *** A0A2G3CFM7_CAPCH)	0.908463	0.000929676	0.193228	926.97	4.7015	2.58256e-06	0.000929676	743.185	682.986	698.466	1211.46	1619.49	1156.88	gene:Solyc04g082740.4		0.43
mRNA:Solyc03g115380.3.1	UDP-glucose 6-dehydrogenase (AHRD V3.3 *** A0A2G3CZ71_CAPCH)	0.903781	0.0292973	0.259238	475.295	3.48631	0.000489739	0.0292973	249.828	344.865	318.794	649.401	555.213	508.65	gene:Solyc03g115380.3		0.32		GO:0016616;GO:0051287;GO:0055114
mRNA:Solyc08g006990.3.1	Aluminum activated malate transporter family protein (AHRD V3.3 *** A0A2U1QG27_ARTAN)	0.886551	0.0207051	0.243926	1043.3	3.63452	0.000278503	0.0207051	981.466	636.224	855.539	1457.04	1623.82	1486.91	gene:Solyc08g006990.3		0.26	InterPro:IPR020966;Pfam:PF11744	GO:0015743
mRNA:Solyc09g007190.3.1	Thioredoxin-like protein AAED1; chloroplastic (AHRD V3.3 *** A0A1U8E5E4_CAPAN)	0.8773	0.0292973	0.251611	2527.31	3.48673	0.000488967	0.0292973	1775.04	1800.76	2000.13	2883.69	4190.78	3170.19	gene:Solyc09g007190.3		0.08		GO:0055114
mRNA:Solyc09g074910.1.1	Peripheral-type benzodiazepine receptor (AHRD V3.3 *** Q6A151_SOLTU)	0.863482	0.034203	0.252497	162.702	3.41977	0.000626752	0.034203	106.019	168.611	158.932	281.027	311.496	203.46	gene:Solyc09g074910.1		0.03	InterPro:IPR004307;Pfam:PF03073	GO:0016021
mRNA:Solyc03g098020.4.1	Alpha/beta-Hydrolases superfamily protein (AHRD V3.3 *** Q94AM5_ARATH)	0.862176	0.0183856	0.234004	5275.14	3.68445	0.0002292	0.0183856	4010.89	4786.74	3301.33	7137.08	8880.53	5977.23	gene:Solyc03g098020.4		0.22	InterPro:IPR022742;Pfam:PF12146
mRNA:Solyc07g047640.2.1	F-box protein (AHRD V3.3 *** A0A2K3P6V3_TRIPR)	0.854035	0.00107828	0.183246	273.496	4.66059	3.15301e-06	0.00107828	258.225	210.876	187.745	398.755	442.729	339.494	gene:Solyc07g047640.2		1.00
mRNA:Solyc01g095030.3.1	Altered Response to Salt Stress 1	0.853135	0.0416105	0.256334	2978.96	3.32822	0.000874025	0.0416105	2476.23	2121.35	3285.53	5280.02	5360.33	3601.95	gene:Solyc01g095030.3		0.13
mRNA:Solyc01g087090.3.1	Unknown protein	0.8402	0.00238661	0.1921	932.466	4.37375	1.22128e-05	0.00238661	922.683	764.818	694.283	1391.21	1553.16	1314.21	gene:Solyc01g087090.3		0.46
mRNA:Solyc06g050225.1.1	Unknown protein	0.836328	0.0380607	0.248306	896.429	3.36813	0.0007568	0.0380607	831.36	674.892	613.888	1406.4	1195.51	1179.36	gene:Solyc06g050225.1		0.46
mRNA:Solyc08g082440.3.1	UDP-glucose 4-epimerase (AHRD V3.3 *** Q6XZA0_SOLTU)	0.821607	0.0313259	0.237676	1557.08	3.45684	0.000546551	0.0313259	1087.49	1647.89	1253.34	2598.87	2033.38	2421.41	gene:Solyc08g082440.3		0.13	InterPro:IPR016040;Pfam:PF16363
mRNA:Solyc01g090790.4.1	bHLH transcription factor	0.81657	0.00954269	0.207593	11588.8	3.93352	8.37119e-05	0.00954269	10330.1	6814.12	7300.2	14453.9	15729.1	12860.6	gene:Solyc01g090790.4		0.13		GO:0046983
mRNA:Solyc06g068750.3.1	Transferring glycosyl group transferase (AHRD V3.3 *** A0A2K3L539_TRIPR)	0.814363	0.000993128	0.173844	2146.59	4.68444	2.80722e-06	0.000993128	1855.86	1885.29	1562.83	2912.81	3707.67	2706.49	gene:Solyc06g068750.3		0.35
mRNA:Solyc03g123860.4.1	Receptor-like protein kinase INRPK1c	0.803764	0.000789542	0.169232	397.284	4.74948	2.03936e-06	0.000789542	301.263	301.701	325.3	505.089	552.329	564.246	gene:Solyc03g123860.4		0.30		GO:0004672;GO:0005524;GO:0006468
mRNA:Solyc08g078210.3.1	Nudix hydrolase 8 (AHRD V3.3 *** A0A2G2XL67_CAPBA)	0.799296	0.0264302	0.226238	2607.47	3.53298	0.000410899	0.0264302	2282.04	1771.54	1796.59	3071.05	4016.28	3089.75	gene:Solyc08g078210.3		0.18		GO:0016787
mRNA:Solyc09g072860.2.1	Fanconi anemia group F protein (FANCF) (AHRD V3.3 *** A0A1P8B9K4_ARATH)	0.795927	0.00689259	0.196888	441.563	4.04254	5.2876e-05	0.00689259	304.412	464.017	382.925	769.66	635.972	600.917	gene:Solyc09g072860.2		0.36		GO:0036297;GO:0043240
mRNA:Solyc11g013350.1.1	Unknown protein	0.789379	0.0351787	0.231661	102.864	3.40748	0.000655651	0.0351787	68.2303	91.7242	89.6899	146.843	157.19	132.486	gene:Solyc11g013350.1		0.40
mRNA:Solyc01g086950.4.1	Zinc finger CCCH domain-containing protein (AHRD V3.3 *-* A0A2K3NS98_TRIPR)	0.787644	0.0297507	0.226343	1692.43	3.47986	0.000501669	0.0297507	1247.04	1118.68	1355.57	1906.43	2517.93	2000.3	gene:Solyc01g086950.4		0.37		GO:0005515
mRNA:Solyc10g079820.2.1	Protein EARLY RESPONSIVE TO DEHYDRATION 15 (AHRD V3.3 *** A0A1U8FFS2_CAPAN)	0.777774	0.000566222	0.160829	32558.1	4.83603	1.32456e-06	0.000566222	29247.7	23852.8	27662.6	48912.7	43544.6	46004.4	gene:Solyc10g079820.2		0.20
mRNA:Solyc07g007120.3.1	class II knotted-like homeodomain protein	0.750132	0.0110817	0.194282	13940.6	3.86104	0.000112906	0.0110817	10154.8	10027.6	12231.8	16776.8	20756.3	16988.9	gene:Solyc07g007120.3		0.20		GO:0003677;GO:0006355
mRNA:Solyc03g111700.3.1	Metallo-hydrolase/oxidoreductase superfamily protein (AHRD V3.3 *** A0A2U1M7M5_ARTAN);Pfam:PF13483	0.746567	0.0369993	0.220763	3201.54	3.38175	0.000720244	0.0369993	2726.06	2613.69	2324.97	3678.67	5338.7	3842.08	gene:Solyc03g111700.3		0.20
mRNA:Solyc01g111040.4.1	Calcium-binding EF-hand family protein (AHRD V3.3 *** A0A2U1MN65_ARTAN)	0.73552	0.0229106	0.205122	2431.44	3.58577	0.000336083	0.0229106	2011.22	1866.86	2492.73	4140.72	3410.6	3057.81	gene:Solyc01g111040.4		0.46
mRNA:Solyc05g046270.3.1	hypothetical protein (AHRD V3.3 -** AT5G54585.1)	0.734847	0.0497064	0.225498	291.949	3.25877	0.00111896	0.0497064	235.132	229.311	151.497	317.738	347.549	356.055	gene:Solyc05g046270.3		0.13
mRNA:Solyc12g094630.2.1	Low-density receptor-like protein (AHRD V3.3 *** Q8H0X5_ARATH)	0.722162	0.00196383	0.163027	5809.67	4.42971	9.43611e-06	0.00196383	4198.79	4162.66	5027.28	6756.05	8616.62	6718.91	gene:Solyc12g094630.2		0.39
mRNA:Solyc04g074940.4.1	Target SNARE coiled-coil-like domain-containing protein (AHRD V3.3 *** A0A2U1KSY6_ARTAN)	0.722091	0.0333896	0.210436	392.072	3.43141	0.000600457	0.0333896	269.772	298.553	357.83	573.447	464.36	493.272	gene:Solyc04g074940.4		0.44
mRNA:Solyc06g068650.4.1	4-coumarate:CoA ligase (AHRD V3.3 *** Q42879_LITER)	0.719974	0.0397201	0.214965	5642.54	3.34926	0.000810274	0.0397201	4269.12	4379.83	4708.02	6216.78	8802.66	6983.88	gene:Solyc06g068650.4		0.11	InterPro:IPR000873;Pfam:PF00501	GO:0003824
mRNA:Solyc05g017940.3.1	EamA domain-containing protein (AHRD V3.3 *** A0A2U1KKY4_ARTAN)	0.718566	0.0107994	0.18546	244.165	3.8745	0.000106842	0.0107994	191.045	206.379	213.769	400.021	308.612	299.275	gene:Solyc05g017940.3		0.53		GO:0016020;GO:0016021
mRNA:Solyc02g064640.4.1	ADP-ribosylation factor-like protein 8A (AHRD V3.3 *** A0A2G3BN09_CAPCH)	0.704175	1.23931e-05	0.123924	2441.34	5.68233	1.32875e-08	1.23931e-05	2030.11	1920.36	1960.63	3168.52	3667.29	2795.21	gene:Solyc02g064640.4		0.30	InterPro:IPR006689;Pfam:PF00025	GO:0005525
mRNA:Solyc04g054980.3.1	PLAT/LH2 domain (AHRD V3.3 *** A0A200QB70_9MAGN)	0.701091	0.0183856	0.190404	12795.1	3.68213	0.000231296	0.0183856	9048.39	10759.6	11558.8	17221.1	18689.8	15089.2	gene:Solyc04g054980.3		0.24	InterPro:IPR001024;Pfam:PF01477	GO:0005515
mRNA:Solyc03g046570.4.1	transcription factor BIM2-like isoform X1 (AHRD V3.3 *** A0A2I4GSS3_9ROSI)	0.687219	0.0472041	0.209469	1375.2	3.28077	0.00103523	0.0472041	1373	1087.65	1104.16	2044.41	1930.99	1760.17	gene:Solyc03g046570.4		0.38
mRNA:Solyc02g069350.4.1	TRAM; LAG1 and CLN8 (TLC) lipid-sensing domain containing protein (AHRD V3.3 *** A0A2U1Q6S5_ARTAN)	0.669705	0.0183856	0.181656	1542.8	3.68667	0.000227205	0.0183856	1150.47	1298.53	1498.7	1988.71	2496.3	1801.57	gene:Solyc02g069350.4		0.28	InterPro:IPR006634;Pfam:PF03798	GO:0016021
mRNA:Solyc01g065550.3.1	Dehydration-induced 19-like protein (AHRD V3.3 *** E3T7S4_GOSHI)	0.66295	0.0277243	0.188847	805.084	3.51052	0.000447232	0.0277243	645.564	614.642	729.137	1167.15	1005.15	978.264	gene:Solyc01g065550.3		0.41
mRNA:Solyc10g086060.2.1	SUN-like protein 30	0.654366	0.00166786	0.144853	3688.56	4.51745	6.25884e-06	0.00166786	2527.67	2866.83	3036.44	4169.84	4965.19	4142.54	gene:Solyc10g086060.2		0.01		GO:0005515
mRNA:Solyc05g008100.1.1	extensin (AHRD V3.3 *** XP_010320709.1)	0.646567	0.00182702	0.144972	1594.11	4.45996	8.19763e-06	0.00182702	1192.46	1315.16	1533.09	1854.53	2091.06	2385.92	gene:Solyc05g008100.1		1.00
mRNA:Solyc09g008350.3.1	ACT domain-containing protein (AHRD V3.3 *** A0A1Q3AQY2_CEPFO)	0.637972	0.0277243	0.181595	4733.31	3.51315	0.000442826	0.0277243	4015.09	2936.07	4596.49	6528.19	6029.47	5410.62	gene:Solyc09g008350.3		0.11
mRNA:Solyc06g068670.3.1	ACT domain-containing protein (AHRD V3.3 *** A0A2U1QDU0_ARTAN)	0.625909	0.047681	0.191164	6831.75	3.2742	0.00105963	0.047681	4935.67	4512.92	6147.71	6694.02	8939.66	8436.49	gene:Solyc06g068670.3		0.36
mRNA:Solyc09g090820.4.1	transmembrane protein (AHRD V3.3 *** AT1G04555.1)	0.624789	0.000233054	0.123487	741.624	5.05955	4.20245e-07	0.000233054	605.675	629.03	640.377	1013.98	1032.55	849.327	gene:Solyc09g090820.4		0.38
mRNA:Solyc03g112320.4.1	ferric reduction oxidase 8; mitochondrial (AHRD V3.3 *** A0A2I4E3B3_9ROSI)	0.618547	0.0305272	0.178341	1106.63	3.46834	0.000523688	0.0305272	895.391	988.283	841.598	1250.7	1492.59	1441.96	gene:Solyc03g112320.4		0.36		GO:0016491;GO:0055114
mRNA:Solyc05g049970.3.1	mitogen-activated protein kinase 6	0.612391	0.00172944	0.136351	2006	4.49127	7.07993e-06	0.00172944	1981.83	1724.77	1799.84	2914.07	2869.8	2629.6	gene:Solyc05g049970.3		0.20	InterPro:IPR000719;Pfam:PF00069	GO:0004672;GO:0005524;GO:0006468
mRNA:Solyc04g040000.2.1	transmembrane protein (AHRD V3.3 *** AT3G57062.2)	0.60276	0.012351	0.157619	661.663	3.82416	0.000131221	0.012351	544.793	557.539	581.823	881.058	940.257	739.317	gene:Solyc04g040000.2		0.46
mRNA:Solyc05g025900.3.1	MTD1 (AHRD V3.3 *-* Q9LLM3_MEDTR)	0.595181	0.0284075	0.169972	3221.59	3.50164	0.000462405	0.0284075	3255.11	2703.17	2925.84	4283.77	4913.28	4220.61	gene:Solyc05g025900.3		0.11
mRNA:Solyc03g019770.4.1	testis-expressed sequence 2 protein-like (AHRD V3.3 *** A0A2I4FFJ2_9ROSI)	0.594806	0.00182702	0.133431	1289.47	4.45779	8.28076e-06	0.00182702	1095.88	1061.12	1010.75	1406.4	1788.22	1588.64	gene:Solyc03g019770.4		0.32
mRNA:Solyc05g015420.4.1	F-box protein (AHRD V3.3 *** A0A2G2YF26_CAPAN)	0.589024	0.00722613	0.146353	2363.73	4.02469	5.70512e-05	0.00722613	1951.39	2268.38	2244.11	3411.57	3586.53	2732.51	gene:Solyc05g015420.4		0.05
mRNA:Solyc01g095620.3.1	Glycosyltransferase (AHRD V3.3 *** A0A2U1KKS2_ARTAN)	0.583757	0.00181061	0.130619	7008.24	4.46914	7.85343e-06	0.00181061	5860.46	6219.26	5521.27	8854.89	9005.99	8519.29	gene:Solyc01g095620.3		0.10		GO:0016758
mRNA:Solyc12g027850.3.1	Cyclin-dependent kinase E-1 (AHRD V3.3 *-* A0A2G2ZP12_CAPAN)	0.583184	0.00196383	0.131679	1253.1	4.42882	9.47507e-06	0.00196383	1172.51	980.64	1117.17	1672.24	1665.64	1556.71	gene:Solyc12g027850.3		0.45
mRNA:Solyc10g024320.2.1	Lon protease homolog (AHRD V3.3 *** A0A1J3CVW6_NOCCA)	-0.580117	0.00296291	0.134716	1112.93	-4.30623	1.66058e-05	0.00296291	1172.51	1396.1	1213.37	873.463	754.225	902.558	gene:Solyc10g024320.2		0.11		GO:0005524
mRNA:Solyc05g010160.3.1	Importin-9 (AHRD V3.3 *** A0A1J3JQN3_NOCCA)	-0.580449	0.016598	0.155717	996.555	-3.72758	0.000193329	0.016598	1201.9	1019.31	1219.88	854.475	700.867	744.048	gene:Solyc05g010160.3		0.26		GO:0006886;GO:0008536
mRNA:Solyc09g065640.3.1	ethylene overproducer-like 1	-0.582179	0.0362453	0.171611	5561.11	-3.39244	0.000692734	0.0362453	7213.52	4869.48	5686.25	3788.8	3688.92	4386.22	gene:Solyc09g065640.3		0.09
mRNA:Solyc10g085450.3.1	Non-specific serine/threonine protein kinase (AHRD V3.3 *** G4XMX4_SOLLC)	-0.582522	0.0490121	0.178405	716.189	-3.26517	0.00109399	0.0490121	825.062	663.202	948.947	536.737	478.781	610.38	gene:Solyc10g085450.3		0.28	InterPro:IPR000719;Pfam:PF00069	GO:0004672;GO:0005524;GO:0006468
mRNA:Solyc04g024500.3.1	CCR4-NOT transcription complex subunit (AHRD V3.3 *** AT5G18420.2)	-0.588865	0.0320558	0.170877	758.719	-3.44614	0.00056866	0.0320558	796.72	657.806	956.382	488.633	553.771	560.698	gene:Solyc04g024500.3		0.38
mRNA:Solyc04g010260.3.1	Splicing factor 3B subunit 3 (AHRD V3.3 *** A0A2G3CE29_CAPCH)	-0.635539	0.0203414	0.174515	2518.54	-3.64175	0.000270793	0.0203414	2870.92	2808.83	3114.98	1884.91	1913.68	1863.08	gene:Solyc04g010260.3		0.16		GO:0003676;GO:0005634
mRNA:Solyc02g032870.4.1	Endonuclease/exonuclease/phosphatase family protein (AHRD V3.3 *** A0A2U1LJZ6_ARTAN)	-0.635834	0.0406832	0.190498	242.794	-3.33774	0.000844634	0.0406832	237.231	263.033	333.665	205.074	173.054	160.875	gene:Solyc02g032870.4		0.15
mRNA:Solyc06g073130.4.1	RNA-binding ASCH domain protein (AHRD V3.3 *** F4IR54_ARATH)	-0.637628	0.0253634	0.179671	303.854	-3.54886	0.000386898	0.0253634	367.394	371.393	402.443	251.912	240.833	241.313	gene:Solyc06g073130.4		0.44
mRNA:Solyc03g118520.4.1	ATP-dependent helicase/deoxyribonuclease subunit B (AHRD V3.3 *-* AT3G51610.1)	-0.638633	0.0316523	0.185055	587.532	-3.45105	0.000558415	0.0316523	602.526	681.187	704.507	401.287	461.476	416.383	gene:Solyc03g118520.4		0.46
mRNA:Solyc01g008340.3.1	L19 ribosomal protein	-0.639278	0.0475071	0.195104	447.86	-3.2766	0.00105065	0.0475071	521.699	506.731	575.781	348.119	324.475	357.238	gene:Solyc01g008340.3		0.34		GO:0003735;GO:0005622;GO:0005840;GO:0006412
mRNA:Solyc11g006380.2.1	Pentatricopeptide repeat-containing protein (AHRD V3.3 *** A0A2G2VF73_CAPBA)	-0.64178	0.034203	0.187653	723.582	-3.42002	0.000626155	0.034203	855.503	949.166	800.703	511.419	605.687	553.6	gene:Solyc11g006380.2		0.39
mRNA:Solyc04g005540.3.1	Pvr4 (AHRD V3.3 *** A0A1D5AHY8_CAPAN)	-0.651029	0.0218463	0.1805	2622.34	-3.60682	0.000309972	0.0218463	3736.92	2559.29	3272.05	1836.8	2024.73	2228.6	gene:Solyc04g005540.3		0.29		GO:0043531
mRNA:Solyc01g086750.4.1	Clustered mitochondria protein (AHRD V3.3 *** A0A2G3DGP3_CAPCH)	-0.655985	0.0472752	0.200012	5253.1	-3.27972	0.00103909	0.0472752	6787.34	5459.39	6333.59	3886.28	3642.78	4260.83	gene:Solyc01g086750.4		0.25
mRNA:Solyc11g013030.2.1	DIS3-like exonuclease 2 (AHRD V3.3 *** A0A2G2WY12_CAPBA)	-0.66464	0.0312783	0.192161	951.751	-3.45876	0.000542672	0.0312783	1380.35	901.056	1301.67	724.088	797.488	736.951	gene:Solyc11g013030.2		0.12		GO:0003723;GO:0004540
mRNA:Solyc01g106260.3.1	Heat shock protein 70 kDa (AHRD V3.3 *** A0A2K3MZA1_TRIPR)	-0.67745	0.032903	0.197087	1726.23	-3.43731	0.000587522	0.032903	1814.93	1970.27	2029.87	1301.33	1049.86	1284.64	gene:Solyc01g106260.3		0.35	InterPro:IPR013126;Pfam:PF00012
mRNA:Solyc02g092530.4.1	Acetamidase/Formamidase (AHRD V3.3 *** A0A200R348_9MAGN)	-0.694069	0.0243919	0.194778	6237.72	-3.56338	0.000366109	0.0243919	7636.54	5940.04	8490.33	4063.5	4725.8	4849.92	gene:Solyc02g092530.4		0.39	InterPro:IPR004304;Pfam:PF03069	GO:0016811
mRNA:Solyc12g008760.3.1	Protein arginine N-methyltransferase (AHRD V3.3 *** A0A1Y1IG62_KLENI)	-0.699438	0.0330622	0.203632	1065.02	-3.43482	0.000592957	0.0330622	1247.04	1112.83	1164.57	697.504	670.582	800.828	gene:Solyc12g008760.3		0.20
mRNA:Solyc11g071620.3.1	aldehyde oxidase 1	-0.703744	4.07597e-05	0.128896	1219.7	-5.45977	4.76745e-08	4.07597e-05	1322.62	1273.35	1382.06	825.359	771.53	844.595	gene:Solyc11g071620.3		0.38		GO:0016491;GO:0046872;GO:0055114
mRNA:Solyc06g007710.4.1	Mitochondrial import receptor subunit TOM40-1 (AHRD V3.3 *** A0A2G3C4I2_CAPCH)	-0.711189	0.0168174	0.191176	1396.33	-3.72008	0.000199163	0.0168174	1595.54	1811.1	1481.51	1062.08	894.11	1029.13	gene:Solyc06g007710.4		0.11	InterPro:IPR027246;Pfam:PF01459	GO:0005741;GO:0055085
mRNA:Solyc01g095740.4.1	RNA helicase DEAD5	-0.712065	0.0218463	0.197509	2157.62	-3.60523	0.000311876	0.0218463	2350.27	2385.73	2375.16	1435.52	1306.55	1598.11	gene:Solyc01g095740.4		0.38		GO:0003676;GO:0005524
mRNA:Solyc02g070875.1.1	BnaA07g07520D protein (AHRD V3.3 *-* A0A078HZ87_BRANA)	-0.715321	0.0121447	0.186795	507.672	-3.82944	0.000128437	0.0121447	432.475	482.451	629.223	319.004	295.633	327.665	gene:Solyc02g070875.1		0.43
mRNA:Solyc08g044400.3.1	SacI homology domain-containing protein / WW domain-containing protein (AHRD V3.3 *** F4J9G0_ARATH)	-0.71895	0.0250132	0.202329	1417.5	-3.55337	0.000380336	0.0250132	1502.12	1389.8	1893.71	903.844	996.5	1007.84	gene:Solyc08g044400.3		0.24		GO:0005515
mRNA:Solyc02g089560.4.1	Pentatricopeptide repeat (AHRD V3.3 *-* A0A200RAJ4_9MAGN)	-0.721437	0.0210732	0.198999	771.379	-3.62533	0.00028859	0.0210732	885.944	878.124	882.028	548.13	477.339	578.441	gene:Solyc02g089560.4		0.39
mRNA:Solyc06g051130.1.1	HXXXD-type acyl-transferase family protein (AHRD V3.3 *** Q9XEF2_ARATH)	-0.729136	0.0476011	0.222617	383.649	-3.27529	0.00105553	0.0476011	508.053	592.61	379.672	286.091	286.98	319.385	gene:Solyc06g051130.1		1.00	InterPro:IPR003480;Pfam:PF02458	GO:0016747
mRNA:Solyc07g039320.2.1	WD-40 repeat-containing protein MSI4 (AHRD V3.3 *-* A0A2G2Z1C5_CAPAN)	-0.735222	0.00740226	0.183067	374.329	-4.01612	5.91633e-05	0.00740226	415.68	482.451	423.82	264.571	258.138	272.069	gene:Solyc07g039320.2		0.42
mRNA:Solyc02g085180.5.1.1	alpha/beta fold family protein	-0.740786	0.0116352	0.192757	342.157	-3.84311	0.000121485	0.0116352	441.922	352.958	485.162	231.658	265.349	268.52	gene:Solyc02g085180.5.1		0.05
mRNA:Solyc11g013310.2.1	Auxin transporter-like protein 3 (AHRD V3.3 *** A0A2G2ZP08_CAPAN)	-0.745525	0.046872	0.227016	1411.63	-3.28402	0.00102338	0.046872	2055.31	2012.99	1438.29	1220.32	1005.15	1057.52	gene:Solyc11g013310.2		0.08	InterPro:IPR013057;Pfam:PF01490
mRNA:Solyc11g020870.3.1	UPF0160 protein MYG1; mitochondrial (AHRD V3.3 *** A0A1U8GMC4_CAPAN)	-0.757919	0.0351787	0.222468	623.731	-3.40686	0.000657137	0.0351787	592.029	868.233	729.602	410.148	431.192	455.419	gene:Solyc11g020870.3		0.04	InterPro:IPR003226;Pfam:PF03690
mRNA:Solyc08g067060.2.1	Pentatricopeptide repeat (AHRD V3.3 *** A0A200PQQ2_9MAGN)	-0.765494	0.00694861	0.189628	636.796	-4.03681	5.41829e-05	0.00694861	732.688	547.648	719.378	378.501	366.297	429.395	gene:Solyc08g067060.2		0.24
mRNA:Solyc08g062920.3.1	elongation factor 2	-0.771056	0.0438801	0.23316	14686.8	-3.30698	0.000943082	0.0438801	19202.1	17317.9	17901.7	11023.4	11085.5	9781.46	gene:Solyc08g062920.3		0.52		GO:0003924;GO:0005525
mRNA:Solyc12g096990.2.1	Histone-lysine N-methyltransferase family member protein (AHRD V3.3 *** A0A2R6PX68_ACTCH)	-0.772173	0.0357669	0.227271	351.052	-3.39759	0.000679814	0.0357669	387.338	435.69	416.384	232.923	259.58	234.216	gene:Solyc12g096990.2		0.16		GO:0005515
mRNA:Solyc03g082940.3.1	Importin subunit beta-1 (AHRD V3.3 *** A0A2G3CX18_CAPCH)	-0.781002	0.00186396	0.175465	2252.6	-4.45105	8.54521e-06	0.00186396	2691.42	1959.48	2753.9	1465.9	1300.79	1540.14	gene:Solyc03g082940.3		0.16		GO:0006886;GO:0008536
mRNA:Solyc07g064350.3.1	KRR1 family protein (AHRD V3.3 *** AT3G24080.4)	-0.782549	0.0187828	0.213118	790.104	-3.67191	0.000240747	0.0187828	989.864	898.358	945.229	588.638	485.992	571.344	gene:Solyc07g064350.3		0.35
mRNA:Solyc10g007440.3.1	Zinc finger protein (AHRD V3.3 *-* A0A200PU12_9MAGN)	-0.786223	0.00479012	0.189314	408.483	-4.15301	3.28127e-05	0.00479012	440.873	474.808	528.38	263.305	292.749	282.715	gene:Solyc10g007440.3		0.35
mRNA:Solyc11g007800.3.1	Ribonucleases P/MRP protein subunit POP1 (AHRD V3.3 *** A0A1J3EE83_NOCCA)	-0.787547	0.0192072	0.214871	375.413	-3.6652	0.000247142	0.0192072	405.183	433.892	468.432	269.634	250.928	237.764	gene:Solyc11g007800.3		0.23
mRNA:Solyc11g006350.1.1	aspatate carbamoyltransferase	-0.79577	0.0372014	0.23554	537.724	-3.3785	0.000728834	0.0372014	573.134	642.069	685.919	396.223	344.665	354.872	gene:Solyc11g006350.1		0.00		GO:0006520;GO:0016597;GO:0016743
mRNA:Solyc06g075340.4.1	Carbamoyl-phosphate synthase large chain-like protein (AHRD V3.3 *** A0A2K3P243_TRIPR)	-0.804196	7.10246e-05	0.150813	3778.28	-5.33241	9.69194e-08	7.10246e-05	4106.41	4444.58	4718.25	2562.16	2304.5	2732.51	gene:Solyc06g075340.4		0.11		GO:0005524
mRNA:Solyc01g008160.4.1	Protein SLOW GREEN 1; chloroplastic (AHRD V3.3 *** A0A2G2YVV0_CAPAN)	-0.813608	0.0397201	0.242942	650.074	-3.34898	0.000811089	0.0397201	667.607	764.818	852.751	501.292	366.297	432.944	gene:Solyc01g008160.4		0.32
mRNA:Solyc07g053410.4.1	TCP transcription factor 10	-0.822921	0.0271495	0.233722	762.022	-3.52094	0.00043002	0.0271495	873.348	824.619	831.839	429.136	386.486	612.746	gene:Solyc07g053410.4		0.22
mRNA:Solyc05g014490.3.1	Pentatricopeptide repeat (AHRD V3.3 *** A0A200RCQ9_9MAGN)	-0.826238	0.00168253	0.183195	333.493	-4.51016	6.4779e-06	0.00168253	454.519	348.012	389.895	189.883	230.738	249.593	gene:Solyc05g014490.3		0.41
mRNA:Solyc06g083550.1.1	F-box/kelch-repeat protein (AHRD V3.3 *** A0A1J3IAF9_NOCCA)	-0.847774	0.0315167	0.245468	692.426	-3.4537	0.000552952	0.0315167	1058.09	1010.76	861.116	463.315	650.393	514.564	gene:Solyc06g083550.1		0.42		GO:0005515
mRNA:Solyc12g019290.1.1	Pentatricopeptide repeat-containing protein (AHRD V3.3 *** A0A2G3CC33_CAPCH)	-0.850896	0.029252	0.243909	987.186	-3.48857	0.000485603	0.029252	1225	1014.36	1256.59	758.267	523.487	655.33	gene:Solyc12g019290.1		0.12
mRNA:Solyc07g005930.4.1	DNA-directed RNA polymerase (AHRD V3.3 *** A0A2G3BXA8_CAPCH)	-0.85828	0.000453126	0.174526	917.305	-4.91777	8.75363e-07	0.000453126	892.242	821.022	1019.12	550.661	448.497	507.467	gene:Solyc07g005930.4		0.25		GO:0003677;GO:0003899;GO:0006351
mRNA:Solyc04g011640.3.1	Scarecrow-like protein 14 (AHRD V3.3 *-* A0A2G2V1Y3_CAPBA)	-0.859561	0.0380607	0.255197	635.313	-3.36823	0.000756525	0.0380607	745.285	610.596	646.418	302.547	441.286	359.604	gene:Solyc04g011640.3		0.46
mRNA:Solyc12g099110.2.1	30S ribosomal protein S1 protein (AHRD V3.3 *** A0A2U1N3I0_ARTAN)	-0.861228	0.0278215	0.245505	303.494	-3.50799	0.000451511	0.0278215	272.921	362.85	453.097	222.796	190.359	188.082	gene:Solyc12g099110.2		0.22		GO:0003676
mRNA:Solyc02g022830.3.1	Twinkle-like protein; chloroplastic/mitochondrial (AHRD V3.3 *** A0A1J3F578_NOCCA)	-0.867643	0.00109205	0.186541	685.736	-4.65122	3.29974e-06	0.00109205	853.403	909.149	836.021	550.661	399.465	473.163	gene:Solyc02g022830.3		0.24		GO:0003678;GO:0005524;GO:0006260
mRNA:Solyc11g067140.2.1	DNA polymerase epsilon catalytic subunit (AHRD V3.3 *** A0A2G2VQQ6_CAPBA)	-0.870673	0.0149841	0.231317	391.984	-3.76398	0.000167229	0.0149841	444.022	485.149	432.649	232.923	263.907	248.41	gene:Solyc11g067140.2		0.38		GO:0003887;GO:0005634;GO:0006260;GO:0008270
mRNA:Solyc01g096100.2.1	Transmembrane protein (AHRD V3.3 *** A0A1P8B1K1_ARATH)	-0.882664	0.00223121	0.200943	3318.73	-4.3926	1.12001e-05	0.00223121	4357.29	3057.47	3273.91	1992.51	1518.54	2281.83	gene:Solyc01g096100.2		0.23
mRNA:Solyc08g005800.4.1	Pectin acetylesterase (AHRD V3.3 *** A0A1U8F2I8_CAPAN)	-0.889672	0.023597	0.248827	6352.41	-3.57547	0.000349602	0.023597	6369.56	7910.31	6834.09	3560.94	3903.8	3931.98	gene:Solyc08g005800.4		0.34	InterPro:IPR004963;Pfam:PF03283	GO:0016787
mRNA:Solyc05g006130.4.1	RNA helicase DEAD17	-0.897343	0.0176074	0.242348	529.143	-3.70271	0.000213308	0.0176074	515.401	631.278	490.274	273.432	297.075	308.739	gene:Solyc05g006130.4		0.27		GO:0003676;GO:0005524
mRNA:Solyc12g042240.2.1	Major facilitator superfamily protein (AHRD V3.3 *-* F4IPF3_ARATH)	-0.897984	0.000524469	0.184449	385.242	-4.86847	1.12465e-06	0.000524469	458.717	378.587	501.892	235.455	253.812	229.484	gene:Solyc12g042240.2		0.38	InterPro:IPR000109;Pfam:PF00854	GO:0016020;GO:0022857;GO:0055085
mRNA:Solyc01g100730.3.1	Rhodanese-like domain-containing protein 6 (AHRD V3.3 *** A0A1U8DXD0_CAPAN)	-0.900207	0.041896	0.270726	291.43	-3.32516	0.000883684	0.041896	304.412	356.555	372.701	159.502	190.359	204.643	gene:Solyc01g100730.3		0.39
mRNA:Solyc07g049350.3.1	G1/S-specific cyclin-E protein (AHRD V3.3 *** AT2G32970.4)	-0.911818	0.00480821	0.219794	1692.69	-4.14852	3.34633e-05	0.00480821	1876.86	1314.71	1813.78	829.157	826.331	1003.1	gene:Solyc07g049350.3		0.19
mRNA:Solyc06g006100.3.1	Anthranilate synthase (AHRD V3.3 *** A0A2U1KR52_ARTAN)	-0.911907	0.0247257	0.256291	988.695	-3.55809	0.000373555	0.0247257	925.833	1400.59	1218.48	683.58	543.676	657.696	gene:Solyc06g006100.3		0.07		GO:0009058
mRNA:Solyc07g052830.4.1	DNA-binding storekeeper transcriptional regulator (AHRD V3.3 *-* A0A2K3LQD1_TRIPR)	-0.913193	0.0267114	0.258959	310.799	-3.5264	0.000421246	0.0267114	432.475	297.204	516.298	206.34	220.643	234.216	gene:Solyc07g052830.4		0.57		GO:0006355
mRNA:Solyc02g069770.3.1	Transducin/WD40 repeat-like superfamily protein (AHRD V3.3 *** A0A2U1MQ79_ARTAN)	-0.916291	0.0187828	0.249529	445.629	-3.67207	0.000240589	0.0187828	534.296	509.879	584.611	296.218	255.254	311.104	gene:Solyc02g069770.3		0.42		GO:0005515
mRNA:Solyc10g005720.1.1	Unknown protein	-0.917777	0.00171857	0.204059	575.002	-4.49762	6.87198e-06	0.00171857	708.545	512.127	640.377	316.472	343.223	324.116	gene:Solyc10g005720.1		0.47
mRNA:Solyc11g005140.1.1	Pentatricopeptide repeat (AHRD V3.3 *** A0A200QJH1_9MAGN)	-0.931106	0.0373496	0.275757	497.523	-3.37655	0.000734023	0.0373496	527.997	632.178	662.218	340.524	321.591	294.544	gene:Solyc11g005140.1		0.13
mRNA:Solyc08g008470.2.1	protein KINESIN LIGHT CHAIN-RELATED 1-like (AHRD V3.3 *-* XP_022871310.1)	-0.93697	0.0309638	0.270566	251.79	-3.463	0.000534197	0.0309638	270.822	325.531	283.476	117.728	199.012	144.315	gene:Solyc08g008470.2		0.48
mRNA:Solyc01g080450.4.1	Pentatricopeptide repeat (AHRD V3.3 *** A0A200Q1U1_9MAGN)	-0.937856	0.00137037	0.204274	185.358	-4.59116	4.40783e-06	0.00137037	225.685	190.193	236.075	117.728	109.601	112.376	gene:Solyc01g080450.4		0.38
mRNA:Solyc09g011850.4.1	Fructokinase-like protein 1 (AHRD V3.3 *** D9IWP2_SOLTU)	-0.957221	0.0106748	0.246491	1161.45	-3.8834	0.000103008	0.0106748	1237.59	1638.9	1374.63	684.846	700.867	804.377	gene:Solyc09g011850.4		0.03	InterPro:IPR011611;Pfam:PF00294
mRNA:Solyc05g012100.3.1	Fructokinase-like protein 2 (AHRD V3.3 *** D9IWP0_NICBE)	-0.957357	0.00278641	0.22109	1019.11	-4.33017	1.48994e-05	0.00278641	1017.16	1303.02	1256.59	573.447	628.761	641.135	gene:Solyc05g012100.3		0.02
mRNA:Solyc03g150107.1.1	Unknown protein	-0.958166	0.0214674	0.265114	396.165	-3.61417	0.000301311	0.0214674	482.861	489.196	416.384	198.744	204.78	309.922	gene:Solyc03g150107.1		0.47
mRNA:Solyc03g116840.3.1	Pentatricopeptide repeat-containing protein (AHRD V3.3 *** A0A2I0WHE4_9ASPA)	-0.958354	0.0351787	0.281383	221.695	-3.40587	0.000659536	0.0351787	245.629	299.003	372.236	172.161	106.716	192.814	gene:Solyc03g116840.3		0.08		GO:0003677
mRNA:Solyc02g082900.3.1	Protein STRICTOSIDINE SYNTHASE-LIKE 6 (AHRD V3.3 *** A0A2G2XFW5_CAPBA)	-0.959399	0.040641	0.287303	672.034	-3.33933	0.000839796	0.040641	634.017	781.005	1189.2	486.101	444.171	410.469	gene:Solyc02g082900.3		0.06		GO:0009058;GO:0016844
mRNA:Solyc05g010010.1.1	Protein MIZU-KUSSEI 1 (AHRD V3.3 *** A0A2G2VKP6_CAPBA)	-0.959633	0.0301219	0.276276	232.93	-3.47346	0.000513801	0.0301219	297.064	253.59	367.124	158.236	137.001	176.253	gene:Solyc05g010010.1		0.15	InterPro:IPR006460;Pfam:PF04759
mRNA:Solyc08g015940.3.1	EPIDERMAL PATTERNING FACTOR-like protein 8 (AHRD V3.3 *** A0A2I4H6E6_9ROSI);Pfam:PF17181	-0.962341	0.0357669	0.283138	173.69	-3.39884	0.000676727	0.0357669	296.014	187.495	200.292	102.537	122.58	124.205	gene:Solyc08g015940.3		0.17
mRNA:Solyc02g081910.2.1	DNA topoisomerase 1 (AHRD V3.3 *** A0A1J3HC09_NOCCA)	-0.981448	0.0289486	0.280941	603.906	-3.49343	0.000476856	0.0289486	605.675	833.611	817.898	253.178	387.928	502.735	gene:Solyc02g081910.2		0.07		GO:0003677;GO:0003916;GO:0006265
mRNA:Solyc03g111050.3.1	CONSTANS interacting protein 5	-1.00285	1.70364e-05	0.178443	1203.2	-5.61999	1.90963e-08	1.70364e-05	1301.62	1510.75	1479.65	682.314	715.288	745.231	gene:Solyc03g111050.3		0.18
mRNA:Solyc07g008480.3.1	Pentatricopeptide repeat-containing protein (AHRD V3.3 *** A0A1U8HFQ3_CAPAN)	-1.02345	0.0341765	0.29896	107.935	-3.42338	0.000618467	0.0341765	166.902	105.663	154.285	83.5486	49.0318	75.706	gene:Solyc07g008480.3		0.35
mRNA:Solyc03g121440.4.1	Proline-rich receptor-like protein kinase PERK13 (AHRD V3.3 *** A0A2G2XXB3_CAPAN)	-1.04473	0.00729362	0.259815	2258.97	-4.02105	5.79394e-05	0.00729362	3063.02	2983.29	1818.43	1372.22	987.847	1450.24	gene:Solyc03g121440.4		0.27		GO:0004672;GO:0005524;GO:0006468
mRNA:Solyc08g082300.3.1	mitochondrial inner membrane protein OXA1-like (AHRD V3.3 *** A0A2I4EY87_9ROSI)	-1.06545	0.0100767	0.272499	152.276	-3.90992	9.23252e-05	0.0100767	173.2	171.308	209.586	102.537	72.1056	89.9009	gene:Solyc08g082300.3		0.51
mRNA:Solyc02g070010.1.1	Pentatricopeptide repeat-containing protein (AHRD V3.3 *** A0A2G3A6Q0_CAPAN)	-1.07362	0.00368564	0.252727	293.654	-4.24815	2.15545e-05	0.00368564	315.959	309.344	507.933	170.895	188.917	179.802	gene:Solyc02g070010.1		0.03
mRNA:Solyc12g005400.3.1	cyclic nucleotide-gated ion channel 4 (AHRD V3.3 *** A0A2I4H6P7_9ROSI)	-1.07656	0.0434918	0.325235	4442.89	-3.3101	0.000932618	0.0434918	4621.81	5342.94	6845.24	2333.03	2872.69	2765.64	gene:Solyc12g005400.3		0.06		GO:0005216;GO:0006811;GO:0016020;GO:0055085
mRNA:Solyc11g010280.1.1	Unknown protein	-1.10294	0.0167674	0.296175	1301.78	-3.72396	0.000196119	0.0167674	1317.37	930.731	1846.31	516.482	725.383	664.794	gene:Solyc11g010280.1		0.41
mRNA:Solyc08g066120.4.1	Polyribonucleotide nucleotidyltransferase (AHRD V3.3 *** A0A2U1LJN3_ARTAN)	-1.10658	0.0203414	0.303926	1041.76	-3.64096	0.000271628	0.0203414	1458.03	1248.17	1011.22	465.847	673.467	586.722	gene:Solyc08g066120.4		0.36
mRNA:Solyc05g007300.3.1	HVA22-like protein (AHRD V3.3 *** A0A1U8EJU9_CAPAN)	-1.11151	0.0214674	0.30751	103.08	-3.61455	0.000300868	0.0214674	103.92	120.051	164.509	56.965	44.7055	78.0718	gene:Solyc05g007300.3		0.23
mRNA:Solyc03g120470.4.1	tonoplast intrinsic protein 2.2	-1.12562	0.00521885	0.273209	12806.2	-4.11998	3.78898e-05	0.00521885	19597.8	14326.1	12026.8	7183.92	5805.95	8067.42	gene:Solyc03g120470.4		0.31		GO:0008033
mRNA:Solyc10g081200.1.1	Dentin sialophosphoprotein (AHRD V3.3 *-* A0A1P8AZC3_ARATH)	-1.12653	0.0261384	0.318373	827.005	-3.53841	0.000402541	0.0261384	1156.77	539.105	1205.93	397.489	460.034	470.797	gene:Solyc10g081200.1		0.25
mRNA:Solyc04g005653.1.1	Unknown protein	-1.13807	0.029891	0.327235	331.595	-3.47783	0.000505491	0.029891	410.431	254.04	586.934	178.49	152.864	236.581	gene:Solyc04g005653.1		0.47
mRNA:Solyc01g096550.3.1	Protein arginine N-methyltransferase (AHRD V3.3 *** A0A200R777_9MAGN)	-1.14215	0.00461467	0.274063	365.726	-4.16747	3.07997e-05	0.00461467	441.922	365.998	534.422	254.444	147.095	205.826	gene:Solyc01g096550.3		0.13
mRNA:Solyc02g086980.3.1	Unknown protein	-1.18931	0.0220258	0.330328	177.941	-3.60039	0.000317736	0.0220258	227.784	267.529	229.569	117.728	100.948	99.3642	gene:Solyc02g086980.3		0.44
mRNA:Solyc12g006340.3.1	Auxin Response Factor 6	-1.19025	0.00182149	0.266641	269.003	-4.46386	8.04952e-06	0.00182149	343.251	255.389	344.353	102.537	145.653	164.424	gene:Solyc12g006340.3		0.42		GO:0003677
mRNA:Solyc06g067950.3.1	Alpha/beta-Hydrolases superfamily protein (AHRD V3.3 *** A0A2U1Q9V2_ARTAN)	-1.19503	0.00834123	0.300709	340.922	-3.97402	7.06682e-05	0.00834123	478.662	656.458	317.865	224.062	204.78	205.826	gene:Solyc06g067950.3		0.25	InterPro:IPR003140;Pfam:PF02230	GO:0016787
mRNA:Solyc07g054480.3.1	Pentatricopeptide repeat-containing protein (AHRD V3.3 *** A0A2G2WDI9_CAPBA)	-1.19956	0.0148266	0.318216	276.917	-3.76965	0.000163477	0.0148266	294.965	203.682	257.452	127.855	95.1794	105.279	gene:Solyc07g054480.3		0.32
mRNA:Solyc02g070390.3.1	protein PLASTID TRANSCRIPTIONALLY ACTIVE 12 (AHRD V3.3 *** A0A2I4GUX2_9ROSI)	-1.19978	5.90617e-06	0.203063	672.648	-5.90842	3.45407e-09	5.90617e-06	669.707	969.399	739.825	324.067	369.181	344.226	gene:Solyc02g070390.3		0.44
mRNA:Solyc10g009420.3.1	E3 ubiquitin-protein ligase (AHRD V3.3 *** A0A2G2WSD8_CAPBA)	-1.20089	0.0187433	0.326827	167.307	-3.6744	0.000238413	0.0187433	224.635	195.588	325.3	102.537	102.39	119.474	gene:Solyc10g009420.3		0.14	InterPro:IPR018121;Pfam:PF03145	GO:0005634;GO:0006511;GO:0007275
mRNA:Solyc10g078540.3.1	H/ACA ribonucleoprotein complex subunit (AHRD V3.3 *-* A0A2G3BI53_CAPCH)	-1.20872	0.0411703	0.36271	1010.31	-3.33248	0.000860767	0.0411703	1190.36	1411.83	1373.23	655.73	532.14	532.308	gene:Solyc10g078540.3		0.45	InterPro:IPR007504;Pfam:PF04410	GO:0001522;GO:0042254
mRNA:Solyc10g085900.3.1	Protein SLOW GREEN 1; chloroplastic (AHRD V3.3 *** A0A1J3J1U9_NOCCA)	-1.21105	0.00432056	0.288619	178.428	-4.19604	2.71627e-05	0.00432056	209.939	216.271	326.23	111.398	98.0637	115.925	gene:Solyc10g085900.3		0.21		GO:0005515
mRNA:Solyc12g014330.1.1	Pentatricopeptide repeat-containing protein (AHRD V3.3 *** A0A2I0VRQ5_9ASPA)	-1.21193	0.0246228	0.340426	75.766	-3.56004	0.000370799	0.0246228	108.119	148.827	87.831	67.0921	40.3792	41.4017	gene:Solyc12g014330.1		0.01
mRNA:Solyc03g116560.1.1	Pentatricopeptide repeat (AHRD V3.3 *** A0A200QVA5_9MAGN)	-1.24102	0.0108028	0.320507	256.096	-3.87204	0.000107928	0.0108028	283.418	205.031	382.925	106.335	138.443	124.205	gene:Solyc03g116560.1		0.33
mRNA:Solyc12g100330.2.1	cytosine-5 DNA methyltransferase3L	-1.24468	0.0376105	0.368965	1129.74	-3.37344	0.000742349	0.0376105	1405.54	1939.25	1021.44	603.829	647.509	591.453	gene:Solyc12g100330.2		0.16		GO:0003682
mRNA:Solyc04g076980.3.1	Receptor-like protein kinase (AHRD V3.3 *-* A0A2R6RNH0_ACTCH)	-1.30544	0.0177038	0.352832	906.459	-3.69988	0.0002157	0.0177038	1268.03	810.68	1423.89	374.703	548.003	494.455	gene:Solyc04g076980.3		0.32
mRNA:Solyc08g077120.2.1	Pentatricopeptide repeat-containing protein; chloroplastic (AHRD V3.3 *-* A0A2G2XLM4_CAPBA)	-1.31356	0.00995058	0.335249	480.296	-3.91815	8.92298e-05	0.00995058	471.314	546.299	617.606	164.565	268.233	225.935	gene:Solyc08g077120.2		0.31
mRNA:Solyc12g017970.1.1	GPI-anchored adhesin-like protein (AHRD V3.3 *** AT2G43990.1)	-1.36751	0.00108943	0.293767	180.566	-4.65507	3.23872e-06	0.00108943	248.778	288.212	203.545	82.2827	73.5477	130.12	gene:Solyc12g017970.1		1.00
mRNA:Solyc12g150125.1.1	Alpha/beta-hydrolases superfamily protein (AHRD V3.3 *** A0A2U1LX98_ARTAN)	-1.46976	0.0393976	0.438052	47.3377	-3.35523	0.000792982	0.0393976	88.1745	55.3043	62.7365	20.2542	20.1896	33.1214	gene:Solyc12g150125.1		0.43	InterPro:IPR013094;Pfam:PF07859	GO:0016787
mRNA:Solyc04g039940.3.1	Pentatricopeptide repeat-containing protein; mitochondrial (AHRD V3.3 *** A0A2G2ZEZ2_CAPAN)	-1.51093	0.0431023	0.455816	43.5235	-3.31478	0.000917145	0.0431023	51.4351	54.405	64.5953	17.7224	15.8632	26.0239	gene:Solyc04g039940.3		0.40
mRNA:Solyc01g087540.4.1	DUF642 domain-containing protein (AHRD V3.3 *** A0A1Q3AUQ6_CEPFO)	-1.54024	0.000453126	0.313349	1086.78	-4.91541	8.85983e-07	0.000453126	1164.11	1862.36	1164.57	545.598	442.729	453.053	gene:Solyc01g087540.4		0.02
mRNA:Solyc08g005390.1.1	Pentatricopeptide repeat (AHRD V3.3 *** A0A200PU14_9MAGN)	-1.61318	0.0404315	0.482781	42.2063	-3.34142	0.000833497	0.0404315	68.2303	78.685	43.2184	18.9883	23.0738	20.1094	gene:Solyc08g005390.1		0.25
mRNA:Solyc08g081170.4.1	UDP-N-acetylmuramoyl-L-alanyl-D-glutamate--2; 6-diaminopimelate ligase (AHRD V3.3 *** A0A1J3G2W3_NOCCA)	-1.64853	1.29522e-06	0.264253	1027.43	-6.23847	4.41861e-10	1.29522e-06	975.168	1168.58	1653.45	429.136	393.697	389.176	gene:Solyc08g081170.4		0.10		GO:0005524;GO:0009058
mRNA:Solyc08g079600.3.1	hypothetical protein (AHRD V3.3 *-* AT2G27830.1)	-1.66872	0.0172329	0.449693	1007.74	-3.7108	0.000206604	0.0172329	1143.12	1330	1619.53	522.812	249.485	514.564	gene:Solyc08g079600.3		0.44
mRNA:Solyc11g045290.1.1	Dimer_Tnp_hAT domain-containing protein (AHRD V3.3 *-* A0A1Q3CET9_CEPFO)	-1.67216	0.0362552	0.493426	28.0507	-3.38887	0.000701803	0.0362552	48.2861	40.9162	37.1772	16.4565	7.21056	15.3778	gene:Solyc11g045290.1		1.00
mRNA:Solyc07g055310.1.1	Pentatricopeptide repeat-containing protein (AHRD V3.3 *** A0A2G2Z4F2_CAPAN)	-1.67683	0.00505879	0.405992	64.1613	-4.13022	3.62417e-05	0.00505879	70.3297	117.353	82.2545	34.179	24.5159	26.0239	gene:Solyc07g055310.1		0.34		GO:0008270
mRNA:Solyc07g005850.3.1	Pentatricopeptide repeat-containing protein (AHRD V3.3 *** A0A2G3BWP1_CAPCH)	-1.68704	0.0165696	0.452403	64.5669	-3.72907	0.000192191	0.0165696	75.5782	66.0954	118.037	21.5201	36.0528	23.6581	gene:Solyc07g005850.3		0.43		GO:0008270
mRNA:Solyc03g063160.1.1	Pentatricopeptide repeat (AHRD V3.3 *** A0A200R8Q7_9MAGN)	-1.70017	0.0390245	0.50592	39.8369	-3.36055	0.000777866	0.0390245	54.5842	63.3976	54.3716	24.0519	7.21056	21.2923	gene:Solyc03g063160.1		0.34
mRNA:Solyc04g079150.1.1	Pentatricopeptide repeat-containing protein; mitochondrial (AHRD V3.3 *** A0A1U8GBP5_CAPAN)	-1.70767	0.0154554	0.454755	32.1143	-3.75514	0.000173241	0.0154554	43.0376	62.948	47.4009	11.393	12.979	22.4752	gene:Solyc04g079150.1		0.06
mRNA:Solyc01g079700.3.1	Helicase; C-terminal (AHRD V3.3 *-* A0A2U1NPJ2_ARTAN)	-1.7107	0.00864823	0.431873	54.1883	-3.96111	7.46009e-05	0.00864823	69.28	56.2036	69.2425	17.7224	21.6317	20.1094	gene:Solyc01g079700.3		0.48
mRNA:Solyc02g069240.1.1	O-fucosyltransferase family protein (AHRD V3.3 *** S8EG27_9LAMI)	-1.77492	0.0297394	0.509926	229.856	-3.48074	0.000500028	0.0297394	122.815	84.9798	278.364	41.7743	37.4949	62.6941	gene:Solyc02g069240.1		0.29	InterPro:IPR019378;Pfam:PF10250
mRNA:Solyc10g006800.4.1	Cyclic nucleotide-gated ion channel 4 (AHRD V3.3 *** A0A2G2V344_CAPBA)	-1.8468	8.25391e-06	0.318652	4751.8	-5.79564	6.80593e-09	8.25391e-06	5405.94	4862.73	8504.74	1611.48	1338.28	2268.82	gene:Solyc10g006800.4		0.16		GO:0005216;GO:0006811;GO:0016020;GO:0055085
mRNA:Solyc09g090470.3.1	Protein NRT1/ PTR FAMILY 5.2 (AHRD V3.3 *** A0A2G3CS67_CAPCH)	-1.85193	0.00958052	0.471082	108.743	-3.93123	8.45106e-05	0.00958052	107.069	182.549	249.087	29.1154	43.2634	76.8889	gene:Solyc09g090470.3		0.09	InterPro:IPR000109;Pfam:PF00854	GO:0016020;GO:0022857;GO:0055085
mRNA:Solyc01g109500.4.1	BURP domain-containing protein (AHRD V3.3 *-* A0A1Q3C0F5_CEPFO)	-1.86162	0.0103581	0.477869	1761.86	-3.89566	9.79326e-05	0.0103581	3551.12	1977.47	2110.27	524.078	294.191	1282.27	gene:Solyc01g109500.4		0.13
mRNA:Solyc04g010300.4.1	ABC transporter B family member 20 (AHRD V3.3 *-* A0A2G2ZFT7_CAPAN)	-1.87512	0.00803734	0.470001	63.3686	-3.98961	6.61823e-05	0.00803734	82.926	53.5058	78.072	12.6589	24.5159	21.2923	gene:Solyc04g010300.4		0.55
mRNA:Solyc02g090980.1.1	MAP kinase kinase kinase 22	-1.91224	0.0362552	0.564158	133.272	-3.38955	0.000700084	0.0362552	114.417	78.685	248.158	35.4449	25.958	55.5966	gene:Solyc02g090980.1		0.54	InterPro:IPR000719;Pfam:PF00069	GO:0004672;GO:0005524;GO:0006468
mRNA:Solyc02g094190.3.1	Major facilitator superfamily protein (AHRD V3.3 *** A0A2U1PZJ0_ARTAN)	-1.96557	0.00440486	0.469316	138.957	-4.18816	2.8122e-05	0.00440486	171.101	197.837	86.4369	50.6355	46.1476	20.1094	gene:Solyc02g094190.3		0.27
mRNA:Solyc04g008110.3.1	Histidine kinase 4 (AHRD V3.3 *** A0A2G3CFA2_CAPCH)	-1.9735	8.25391e-06	0.340561	1383.36	-5.79485	6.83836e-09	8.25391e-06	2710.32	2070.54	1705.97	601.297	367.739	681.354	gene:Solyc04g008110.3		0.15		GO:0000160
mRNA:Solyc06g051800.3.1	expansin 1	-1.98221	0.000123832	0.381184	143.663	-5.20012	1.99155e-07	0.000123832	233.033	181.2	366.195	83.5486	54.8003	59.1453	gene:Solyc06g051800.3		0.29
mRNA:Solyc02g092420.4.1	Phototropic-responsive NPH3 family protein (AHRD V3.3 *-* A0A2U1NGE5_ARTAN)	-1.99138	0.0378563	0.590744	116.991	-3.37097	0.000749045	0.0378563	121.765	340.369	193.321	51.9014	72.1056	41.4017	gene:Solyc02g092420.4		0.22		GO:0005515
mRNA:Solyc08g006765.1.1	N-acetyltransferase (AHRD V3.3 *** B6T916_MAIZE)	-2.02671	0.0107994	0.522961	558.651	-3.87545	0.000106427	0.0107994	762.08	486.048	209.586	110.132	62.0108	184.533	gene:Solyc08g006765.1		0.06
mRNA:Solyc04g015460.4.1	Protein kinase domain (AHRD V3.3 *** A0A200QIT5_9MAGN)	-2.05001	0.0100598	0.523849	240.864	-3.91335	9.10246e-05	0.0100598	358.996	138.486	444.732	64.5603	54.8003	107.645	gene:Solyc04g015460.4		0.05		GO:0004672;GO:0005524;GO:0006468
mRNA:Solyc11g013820.2.1	1-phosphatidylinositol-3-phosphate 5-kinase-like protein (AHRD V3.3 *-* A0A2K3NR77_TRIPR)	-2.14913	0.00250827	0.493059	48.4651	-4.35877	1.30798e-05	0.00250827	51.4351	31.0244	76.2132	16.4565	7.21056	11.8291	gene:Solyc11g013820.2		0.42
mRNA:Solyc05g009170.3.1	Zinc finger protein 8 (AHRD V3.3 *** A0A2G3B627_CAPCH)	-2.15692	0.0362552	0.636576	87.5851	-3.38832	0.00070323	0.0362552	152.206	39.5673	155.215	39.2425	23.0738	15.3778	gene:Solyc05g009170.3		0.01
mRNA:Solyc11g071470.1.1	Transferase (AHRD V3.3 *** A0A200R9Q7_9MAGN)	-2.47033	0.00986021	0.629918	285.57	-3.92167	8.79389e-05	0.00986021	406.233	572.377	395.937	67.0921	50.4739	130.12	gene:Solyc11g071470.1		0.01	InterPro:IPR003480;Pfam:PF02458	GO:0016747
mRNA:Solyc04g072037.1.1	LRR receptor-like kinase (AHRD V3.3 *** A0A072VNN3_MEDTR)	-2.62722	0.00432576	0.626421	122.961	-4.19401	2.74062e-05	0.00432576	242.48	413.209	68.313	27.8495	50.4739	39.0359	gene:Solyc04g072037.1		0.07		GO:0004672;GO:0005524;GO:0006468
mRNA:Solyc08g006730.1.1	Tyramine N-feruloyltransferase 10/30 (AHRD V3.3 *** A0A2G2VBA1_CAPBA)	-2.74772	0.0220476	0.763599	102.811	-3.59838	0.0003202	0.0220476	65.0812	112.857	481.444	34.179	34.6107	29.5727	gene:Solyc08g006730.1		0.00
mRNA:Solyc08g006020.4.1	NAC domain-containing protein (AHRD V3.3 *** A0A2G3AGF8_CAPAN)	-2.84113	0.0114604	0.738072	29.5992	-3.8494	0.000118408	0.0114604	16.7951	42.2651	79.4662	5.06355	8.65268	5.91453	gene:Solyc08g006020.4		0.29		GO:0003677;GO:0006355
mRNA:Solyc07g066360.1.1	proline-rich receptor-like protein kinase PERK2 (AHRD V3.3 --* XP_015959884.1)	-2.95581	0.042806	0.890909	188.562	-3.31774	0.000907482	0.042806	52.4848	88.1272	877.381	35.4449	53.3582	42.5846	gene:Solyc07g066360.1		0.44
mRNA:Solyc02g086452.1.1	titin isoform X3 (AHRD V3.3 *-* XP_004232326.1)	-2.97468	0.021862	0.825563	505.716	-3.60321	0.000314308	0.021862	1086.44	186.146	1114.85	79.751	46.1476	177.436	gene:Solyc02g086452.1		0.34
mRNA:Solyc04g014350.1.1	Unknown protein	-2.97677	0.0494328	0.912522	99.5801	-3.26213	0.00110579	0.0494328	41.9879	59.8006	471.685	24.0519	14.4211	34.3043	gene:Solyc04g014350.1		1.00
mRNA:Solyc07g066330.3.1	NAC domain-containing protein (AHRD V3.3 *** A0A2G2WGF8_CAPBA)	-2.99229	0.0260218	0.845176	865.801	-3.54043	0.000399477	0.0260218	1241.79	265.281	1660.42	215.201	41.8213	140.766	gene:Solyc07g066330.3		0.05		GO:0003677;GO:0006355
mRNA:Solyc02g037500.1.1	Unknown protein	-3.02849	0.0497064	0.929351	33.5911	-3.25872	0.00111918	0.0497064	26.2424	15.737	136.161	7.59533	7.21056	7.09744	gene:Solyc02g037500.1		0.44
mRNA:Solyc02g093580.4.1	Tomato 9612 mRNA	-3.06211	0.0203414	0.840908	131.829	-3.64143	0.00027113	0.0203414	188.945	55.3043	393.613	25.3178	12.979	37.853	gene:Solyc02g093580.4		0.10
mRNA:Solyc04g014320.1.1	protein PELPK2-like (AHRD V3.3 *** XP_010319535.1)	-3.14234	0.0352775	0.923276	169.702	-3.40347	0.000665354	0.0352775	64.0315	80.4835	795.591	13.9248	27.4001	65.0599	gene:Solyc04g014320.1		0.47
mRNA:Solyc01g080480.4.1	DNAse I-like superfamily protein (AHRD V3.3 *** A0A2U1Q9H2_ARTAN)	-3.30671	0.0392816	0.985101	109.904	-3.35672	0.000788733	0.0392816	73.4788	35.071	542.787	17.7224	17.3054	30.7556	gene:Solyc01g080480.4		0.28
mRNA:Solyc11g044840.2.1	LL-diaminopimelate aminotransferase (AHRD V3.3 *** A0A2P5FUP3_TREOI)	-3.315	0.0218463	0.919733	19.6193	-3.60431	0.000312987	0.0218463	95.5224	16.6363	39.036	6.32944	1.44211	7.09744	gene:Solyc11g044840.2		0.14	InterPro:IPR004839;Pfam:PF00155	GO:0009058;GO:0030170
mRNA:Solyc10g083690.3.1	Cytochrome P450 (AHRD V3.3 *** Q8H0I8_PETHY)	-3.33354	0.00232418	0.760802	102.555	-4.38162	1.178e-05	0.00232418	137.51	60.2502	420.567	17.7224	18.7475	24.841	gene:Solyc10g083690.3		0.15	InterPro:IPR001128;Pfam:PF00067	GO:0005506;GO:0016705;GO:0020037;GO:0055114
mRNA:Solyc01g097470.4.1	Neurogenic locus notch-like protein (AHRD V3.3 *** F4JIF2_ARATH)	-3.34374	0.00375401	0.789237	110.758	-4.23667	2.26862e-05	0.00375401	28.3418	113.756	491.203	21.5201	24.5159	16.5607	gene:Solyc01g097470.4		0.28
mRNA:Solyc01g095960.4.1	O-acyltransferase WSD1-like (AHRD V3.3 *** A0A2I4EG31_9ROSI)	-3.4463	0.016831	0.926715	39.2668	-3.71883	0.000200144	0.016831	206.79	89.4761	34.3889	10.1271	5.76845	14.1949	gene:Solyc01g095960.4		0.28		GO:0004144;GO:0045017
mRNA:Solyc09g097960.3.1	NAD(P)-linked oxidoreductase; aldo/keto reductase family protein (AHRD V3.3 *** A0A1Y1HY98_KLENI)	-3.54132	0.0148266	0.93988	458.298	-3.76785	0.000164661	0.0148266	310.71	104.314	1498.7	29.1154	54.8003	80.4377	gene:Solyc09g097960.3		0.46	InterPro:IPR023210;Pfam:PF00248
mRNA:Solyc04g014310.1.1	Unknown protein	-3.58289	0.0183856	0.972664	87.2429	-3.68359	0.000229974	0.0183856	20.9939	48.5599	398.26	5.06355	18.7475	15.3778	gene:Solyc04g014310.1		1.00
mRNA:Solyc10g083700.4.1	Cytochrome P450 (AHRD V3.3 *** Q8H0I8_PETHY)	-3.59062	0.0265711	1.01718	27.6228	-3.52997	0.000415607	0.0265711	48.2861	17.9851	110.602	2.53178	0	11.8291	gene:Solyc10g083700.4		0.05	InterPro:IPR001128;Pfam:PF00067	GO:0005506;GO:0016705;GO:0020037;GO:0055114
mRNA:Solyc11g008820.2.1	Endoglucanase (AHRD V3.3 *** A0A2G2VEA7_CAPBA)	-3.65005	0.0208547	1.00581	31.6084	-3.62895	0.000284582	0.0208547	25.1927	22.4814	106.42	2.53178	0	9.46325	gene:Solyc11g008820.2		0.20	InterPro:IPR001701;Pfam:PF00759	GO:0004553;GO:0005975
mRNA:Solyc06g050530.3.1	Laccase (AHRD V3.3 *** K4C5J7_SOLLC)	-3.66987	0.0475071	1.12007	44.925	-3.27647	0.00105113	0.0475071	20.9939	26.0785	223.992	0	14.4211	7.09744	gene:Solyc06g050530.3		0.18		GO:0005507;GO:0016491;GO:0055114
mRNA:Solyc07g009230.3.1	Defensin-like protein 1 (AHRD V3.3 *** A0A2G2ZS54_CAPAN)	-3.70214	7.02841e-06	0.632398	150.359	-5.85412	4.79544e-09	7.02841e-06	217.287	164.114	664.077	24.0519	23.0738	33.1214	gene:Solyc07g009230.3		0.01
mRNA:Solyc01g105767.1.1	hydroxyproline-rich glycoprotein family protein (AHRD V3.3 *-* AT5G09530.1)	-3.74897	0.00689259	0.927921	182.421	-4.04018	5.34101e-05	0.00689259	58.783	82.7316	910.84	26.5837	31.7265	20.1094	gene:Solyc01g105767.1		0.55
mRNA:Solyc03g033790.4.1	P-loop containing nucleoside triphosphate hydrolases superfamily protein (AHRD V3.3 *** A0A2U1NGS8_ARTAN)	-3.75952	0.0362552	1.10907	164.194	-3.38978	0.000699475	0.0362552	230.933	20.2333	745.867	20.2542	20.1896	33.1214	gene:Solyc03g033790.4		0.21		GO:0005524
mRNA:Solyc02g043817.1.1	Unknown protein	-3.7929	1.03562e-05	0.662995	78.3328	-5.72085	1.05989e-08	1.03562e-05	243.53	122.299	229.569	10.1271	18.7475	14.1949	gene:Solyc02g043817.1		0.46
mRNA:Solyc08g074620.3.1	Polyphenol oxidase (AHRD V3.3 *** J7ES67_NICBE)	-3.79419	0.00156181	0.835246	170.326	-4.5426	5.55642e-06	0.00156181	335.903	731.096	30.6712	27.8495	21.6317	29.5727	gene:Solyc08g074620.3		0.43		GO:0016491
mRNA:Solyc06g050440.3.1	Peroxidase (AHRD V3.3 *** K4C5I8_SOLLC)	-3.90511	0.00222813	0.88853	595.824	-4.39502	1.1076e-05	0.00222813	281.319	194.24	3180.97	77.2192	59.1266	107.645	gene:Solyc06g050440.3		0.14	InterPro:IPR002016;Pfam:PF00141	GO:0004601;GO:0006979;GO:0020037;GO:0055114
mRNA:Solyc07g015983.1.1	Unknown protein	-3.94104	0.00803734	0.988187	75.5532	-3.98815	6.65894e-05	0.00803734	188.945	222.566	46.9362	7.59533	20.1896	2.36581	gene:Solyc07g015983.1		0.56
mRNA:Solyc02g094180.3.1	Peroxidase (AHRD V3.3 *** K4BDL3_SOLLC)	-4.01724	0.00289297	0.930881	52.3098	-4.31552	1.59227e-05	0.00289297	44.0873	35.9703	247.228	10.1271	2.88423	7.09744	gene:Solyc02g094180.3		0.38	InterPro:IPR002016;Pfam:PF00141	GO:0004601;GO:0006979;GO:0020037;GO:0055114
mRNA:Solyc05g052280.3.1	Peroxidase (AHRD V3.3 *** K4C1Q9_SOLLC)	-4.14494	0.00170049	0.920027	531.974	-4.50524	6.62992e-06	0.00170049	622.47	130.392	2791.08	54.4332	47.5897	98.1813	gene:Solyc05g052280.3		0.05	InterPro:IPR002016;Pfam:PF00141	GO:0004601;GO:0006979;GO:0020037;GO:0055114
mRNA:Solyc06g076800.3.1	Cytochrome P450 (AHRD V3.3 *** A0A200R4M3_9MAGN)	-4.20348	0.0351787	1.23426	64.5165	-3.40565	0.00066006	0.0351787	12.5964	24.2799	306.247	3.79767	2.88423	11.8291	gene:Solyc06g076800.3		0.05	InterPro:IPR001128;Pfam:PF00067	GO:0005506;GO:0016705;GO:0020037;GO:0055114
mRNA:Solyc09g090990.2.1	Major allergen Pru ar 1 (AHRD V3.3 *** Q5GMN2_CAPCH)	-4.31798	0.00461467	1.03606	101.619	-4.1677	3.0769e-05	0.00461467	345.35	20.2333	294.164	6.32944	10.0948	16.5607	gene:Solyc09g090990.2		0.52	InterPro:IPR000916;Pfam:PF00407	GO:0006952
mRNA:Solyc12g100240.1.1	Fatty acid desaturase (AHRD V3.3 *-* A0A200QRI1_9MAGN)	-4.34692	0.0277243	1.2382	54.1169	-3.51068	0.000446968	0.0277243	224.635	10.3415	190.533	1.26589	2.88423	16.5607	gene:Solyc12g100240.1		0.49
mRNA:Solyc04g078410.4.1	Pkinase domain-containing protein/S_locus_glycop domain-containing protein/B_lectin domain-containing protein (AHRD V3.3 *** A0A1Q3BH96_CEPFO)	-4.41939	0.00750014	1.10166	62.722	-4.01159	6.03111e-05	0.00750014	231.983	50.808	172.874	7.59533	2.88423	10.6462	gene:Solyc04g078410.4		0.18		GO:0004672;GO:0005524;GO:0006468
mRNA:Solyc07g063730.3.1	G-type lectin S-receptor-like serine/threonine-protein kinase (AHRD V3.3 *** A0A2G3C305_CAPCH)	-4.48454	0.0165025	1.2013	47.7805	-3.73306	0.000189166	0.0165025	56.6836	18.8844	220.739	7.59533	5.76845	0	gene:Solyc07g063730.3		0.39		GO:0004672;GO:0005524;GO:0006468
mRNA:Solyc12g150132.1.1	extensin-2-like (AHRD V3.3 *-* A0A1U8ESB3_CAPAN)	-4.48881	0.0316523	1.30067	23.3303	-3.45116	0.000558185	0.0316523	19.9442	32.3733	120.361	5.06355	1.44211	1.18291	gene:Solyc12g150132.1		0.29
mRNA:Solyc12g057060.2.1	Glycosyltransferase (AHRD V3.3 *** A0A2G3CNS7_CAPCH)	-4.72121	0.0431023	1.42495	50.4999	-3.31326	0.000922165	0.0431023	17.8448	94.8716	19.0533	2.53178	0	2.36581	gene:Solyc12g057060.2		0.07	InterPro:IPR002213;Pfam:PF00201	GO:0016758
mRNA:Solyc08g075320.4.1	Cytochrome P450 (AHRD V3.3 *** A0A200R6R4_9MAGN)	-4.73123	0.00923744	1.1996	20.7778	-3.944	8.01337e-05	0.00923744	62.9818	13.4889	25.0946	1.26589	0	2.36581	gene:Solyc08g075320.4		0.21	InterPro:IPR001128;Pfam:PF00067	GO:0005506;GO:0016705;GO:0020037;GO:0055114
mRNA:Solyc02g069730.3.1	CASP-like protein (AHRD V3.3 *** A0A2G3D4D7_CAPCH)	-4.73672	0.00466248	1.13771	26.2057	-4.16338	3.13574e-05	0.00466248	16.7951	8.99257	111.067	2.53178	1.44211	1.18291	gene:Solyc02g069730.3		0.39	InterPro:IPR006702;Pfam:PF04535
mRNA:Solyc09g091000.4.1	Pathogenesis-related protein STH-2 (AHRD V3.3 *** PRS2_SOLTU)	-4.79043	0.00186396	1.0773	196.327	-4.44668	8.7207e-06	0.00186396	683.353	45.4125	536.745	22.786	8.65268	14.1949	gene:Solyc09g091000.4		0.23	InterPro:IPR000916;Pfam:PF00407	GO:0006952
mRNA:Solyc04g071083.1.1	Unknown protein	-4.81312	0.0015281	1.05643	134.505	-4.55602	5.21307e-06	0.0015281	278.17	70.5917	354.577	8.86122	11.5369	4.73163	gene:Solyc04g071083.1		0.01
mRNA:Solyc01g090810.4.1	beta-expansin precursor	-4.87525	0.0208547	1.34343	16.9102	-3.62896	0.000284568	0.0208547	6.29818	80.4835	59.9482	2.53178	0	2.36581	gene:Solyc01g090810.4		0.18
mRNA:Solyc05g047680.4.1	Cytochrome P450 (AHRD V3.3 *** A0A2U1MQN4_ARTAN)	-4.92201	0.0183856	1.3374	46.0222	-3.68029	0.000232967	0.0183856	56.6836	20.6829	80.3956	0	2.88423	2.36581	gene:Solyc05g047680.4		0.02	InterPro:IPR001128;Pfam:PF00067	GO:0005506;GO:0016705;GO:0020037;GO:0055114
mRNA:Solyc06g083130.4.1	dCTP pyrophosphatase 1 (AHRD V3.3 *** A0A2G2ZE82_CAPAN)	-5.20038	8.62653e-06	0.90006	64.6584	-5.77782	7.5675e-09	8.62653e-06	240.381	24.7296	194.251	5.06355	0	7.09744	gene:Solyc06g083130.4		0.03	InterPro:IPR025984;Pfam:PF12643	GO:0009143;GO:0047429
mRNA:Solyc07g015987.1.1	Unknown protein	-5.2686	0.0285178	1.50608	35.7559	-3.49822	0.00046837	0.0285178	104.97	83.6309	12.5473	3.79767	1.44211	0	gene:Solyc07g015987.1		0.43
mRNA:Solyc01g005140.3.1	Cytochrome b561/ferric reductase transmembrane (AHRD V3.3 *** A0A2U1MNP8_ARTAN)	-5.28048	0.0175361	1.42509	26.1943	-3.70536	0.000211092	0.0175361	15.7455	17.9851	168.227	0	2.88423	2.36581	gene:Solyc01g005140.3		0.27	InterPro:IPR006593;Pfam:PF03188
mRNA:Solyc09g091615.1.1	F-box/kelch-repeat protein At3g06240-like (AHRD V3.3 *-* XP_004247950.1)	-5.33095	0.0116352	1.38746	39.8011	-3.84224	0.000121915	0.0116352	328.555	121.4	11.6179	3.79767	2.88423	4.73163	gene:Solyc09g091615.1		0.34
mRNA:Solyc11g065010.1.1	Estrogen receptor beta-1 like (AHRD V3.3 *-* A0A2R6PFF8_ACTCH)	-5.69375	0.0183856	1.54672	13.5278	-3.68119	0.000232152	0.0183856	9.44727	3.1474	24.1652	0	0	0	gene:Solyc11g065010.1		1.00
mRNA:Solyc09g089780.3.1	2-oxoglutarate (2OG) and Fe(II)-dependent oxygenase superfamily protein (AHRD V3.3 *** O80851_ARATH)	-5.73022	0.0346771	1.67852	18.6107	-3.41385	0.000640509	0.0346771	30.4412	18.8844	86.4369	2.53178	0	0	gene:Solyc09g089780.3		0.38		GO:0016491;GO:0055114
mRNA:Solyc05g010330.4.1	Peroxidase (AHRD V3.3 *** K4BXK6_SOLLC)	-5.97836	0.0220476	1.66132	28.8594	-3.59857	0.000319973	0.0220476	16.7951	10.7911	128.726	0	0	2.36581	gene:Solyc05g010330.4		0.14	InterPro:IPR002016;Pfam:PF00141	GO:0004601;GO:0006979;GO:0020037;GO:0055114
mRNA:Solyc11g072310.2.1	gibberellin 20-oxidase-3	-6.21498	0.0100598	1.58885	22.3992	-3.91162	9.16803e-05	0.0100598	6.29818	6.2948	39.9654	0	0	0	gene:Solyc11g072310.2		0.23		GO:0016491;GO:0055114
mRNA:Solyc11g066700.2.1	GDSL esterase/lipase (AHRD V3.3 *** A0A2G2VQ31_CAPBA)	-6.64168	0.0294931	1.90648	10.3521	-3.48375	0.00049445	0.0294931	8.39757	4.04666	58.554	0	0	0	gene:Solyc11g066700.2		0.09	InterPro:IPR001087;Pfam:PF00657	GO:0016788
mRNA:Solyc09g097760.3.1	Glycine-rich protein (AHRD V3.3 *-* A0A2G2W2G9_CAPBA)	-6.71213	5.81027e-06	1.13266	451.975	-5.92599	3.10423e-09	5.81027e-06	431.425	199.185	2520.61	5.06355	14.4211	10.6462	gene:Solyc09g097760.3		0.31	InterPro:IPR010800;Pfam:PF07172
mRNA:Solyc01g095080.3.1	1-aminocyclopropane-1-carboxylic acid synthase-2	-6.79235	0.00256865	1.56091	10.8949	-4.35152	1.35199e-05	0.00256865	58.783	4.94591	16.265	0	0	0	gene:Solyc01g095080.3		0.06	InterPro:IPR004839;Pfam:PF00155	GO:0009058;GO:0030170
mRNA:Solyc08g066400.3.1	Protein kinase family protein (AHRD V3.3 *** F4ISN5_ARATH)	-7.02849	0.000155611	1.36425	275.301	-5.15191	2.57848e-07	0.000155611	828.211	1016.61	146.385	15.1907	0	0	gene:Solyc08g066400.3		0.34
mRNA:Solyc04g015610.3.1	DUF642 domain-containing protein (AHRD V3.3 *** A0A1Q3AUQ6_CEPFO)	-7.16215	0.0248427	2.0141	16.3995	-3.55601	0.000376534	0.0248427	18.8945	1.34889	81.7898	0	0	0	gene:Solyc04g015610.3		0.26
mRNA:Solyc05g053150.2.1	R2R3MYB transcription factor 71	-7.60776	0.0168174	2.04415	20.2258	-3.72173	0.000197866	0.0168174	4.19879	2.69777	131.979	0	0	0	gene:Solyc05g053150.2		0.41
mRNA:Solyc06g005090.3.1	LOB domain-containing protein (AHRD V3.3 *** A0A2K3PP50_TRIPR)	-8.58754	0.00309124	2.00035	43.9525	-4.29301	1.76263e-05	0.00309124	70.3297	0.449628	203.545	0	0	0	gene:Solyc06g005090.3		0.19
mRNA:Solyc01g058705.1.1	SNF2 domain-containing protein CLASSY 4-like (AHRD V3.3 *-* XP_010319906.1)	-11.014	0.0216426	3.05	668.063	-3.61116	0.000304826	0.0216426	2894.01	2082.23	9.759	0	0	2.36581	gene:Solyc01g058705.1		0.56
mRNA:Solyc08g036620.4.1	Jasmonate ZIM domain protein f (AHRD V3.3 *** I3WTA4_NICAT)	-17.1683	8.25391e-06	2.95271	22.2983	-5.81442	6.08448e-09	8.25391e-06	0	0	4.64715	0	0	0	gene:Solyc08g036620.4		0.11
mRNA:Solyc03g078580.3.1	Unknown protein	-25.0463	9.27011e-08	3.75986	336.257	-6.66149	2.71069e-11	9.27011e-08	995.113	617.34	0	0	0	0	gene:Solyc03g078580.3		1.00

## Sheet: US vs C DEG
ID	Note	log2FoldChange	padj	lfcSE	baseMean	stat	pvalue	padj.1	P1	P2	P3	P4	P5	P6	Parent	Alias	X_AED	Dbxref	Ontology_term
mRNA:Solyc06g083700.4.1	Flavin-containing monooxygenase (AHRD V3.3 *** D2IGV4_SOLLC)	4.91866	0.000171566	0.928395	176.303	5.29803	1.17059e-07	0.000171566	18.8945	13.0392	0.929429	281.426	309.476	383.767	gene:Solyc06g083700.4		0.20	InterPro:IPR020946;Pfam:PF00743	GO:0004499;GO:0050660;GO:0050661;GO:0055114
mRNA:Solyc12g008600.2.1	DUF1005 family protein (DUF1005) (AHRD V3.3 *** Q9M0F0_ARATH)	3.59374	7.08905e-05	0.649256	430.776	5.53516	3.10938e-08	7.08905e-05	65.0812	99.3679	46.9362	264.807	923.808	1366.04	gene:Solyc12g008600.2		0.34	InterPro:IPR010410;Pfam:PF06219
mRNA:Solyc09g007840.3.1	Cyclic nucleotide-gated channel 15 (AHRD V3.3 *** A0A2U1M7X5_ARTAN)	3.13518	0.00646789	0.722229	57.4271	4.34098	1.41847e-05	0.00646789	8.39757	19.334	4.64715	104.15	45.0357	138.544	gene:Solyc09g007840.3		0.16		GO:0005216;GO:0006811;GO:0016020;GO:0055085
mRNA:Solyc10g074540.1.1	Protein EXORDIUM-like 3 (AHRD V3.3 *** A0A1U8DVK9_CAPAN)	3.06267	0.00891096	0.721222	2005.99	4.2465	2.17139e-05	0.00891096	282.368	1034.6	119.432	2572.72	3614.4	5820.23	gene:Solyc10g074540.1		0.38	InterPro:IPR006766;Pfam:PF04674
mRNA:Solyc01g112000.4.1	expansin-like protein precursor 1	2.76077	4.45122e-07	0.425495	4427.45	6.48837	8.67726e-11	4.45122e-07	721.142	1055.73	1518.22	4203.67	7479.38	10661	gene:Solyc01g112000.4		0.28
mRNA:Solyc10g052470.1.1	Protein RADIALIS-like 6 (AHRD V3.3 *** A0A1U8FNU6_CAPAN)	2.69071	0.0142432	0.653627	209.7	4.11659	3.84522e-05	0.0142432	55.6339	35.9703	66.4542	128.525	117.786	774.461	gene:Solyc10g052470.1		0.32
mRNA:Solyc01g106690.3.1	DUF1005 domain-containing protein (AHRD V3.3 *** A0A1Q3BZI1_CEPFO)	2.56493	4.45122e-07	0.393073	6263.2	6.52533	6.78521e-11	4.45122e-07	1994.42	2517.92	2372.37	10290.9	12188.5	18264.3	gene:Solyc01g106690.3		0.02	InterPro:IPR010410;Pfam:PF06219
mRNA:Solyc08g077210.4.1	inositol-1;4;5-triphosphate-5-phosphatase 1	2.53451	0.000641217	0.512236	6534.71	4.94795	7.49998e-07	0.000641217	1585.04	1086.75	3185.15	5846.8	8508.28	19583.2	gene:Solyc08g077210.4		0.13	InterPro:IPR005135;Pfam:PF03372
mRNA:Solyc05g009310.3.1	Zinc finger protein CONSTANS-LIKE 7 (AHRD V3.3 *** A0A2G2VK65_CAPBA)	2.50019	7.51563e-05	0.454052	619.249	5.50639	3.66277e-08	7.51563e-05	238.281	128.144	258.846	857.574	2056.63	619.292	gene:Solyc05g009310.3		0.07		GO:0005515
mRNA:Solyc04g008220.4.1	Protein OBERON (AHRD V3.3 *-* A0A200Q0D6_9MAGN)	2.45278	0.00201743	0.523155	918.022	4.68844	2.75296e-06	0.00201743	229.884	281.467	248.622	710.213	808.332	2644.8	gene:Solyc04g008220.4		0.39	InterPro:IPR032881;Pfam:PF07227
mRNA:Solyc05g021580.3.1	Serine/threonine-protein kinase TOR (AHRD V3.3 *-* A0A2G3AVJ6_CAPCH)	2.3986	0.0146567	0.585783	30.554	4.0947	4.22724e-05	0.0146567	18.8945	8.09331	15.8003	96.394	81.988	42.9486	gene:Solyc05g021580.3		0.48
mRNA:Solyc01g109690.1.1	Protein RADIALIS-like 6 (AHRD V3.3 *** A0A2G2XX78_CAPAN)	2.26826	0.0146567	0.554384	312.803	4.09151	4.28579e-05	0.0146567	154.305	75.5376	146.85	228.243	411.095	1173.47	gene:Solyc01g109690.1		0.33	InterPro:IPR001005;Pfam:PF00249
mRNA:Solyc07g041730.4.1	MOB kinase activator family (AHRD V3.3 *** A0A2U1N847_ARTAN)	2.24543	0.00516441	0.509126	650.411	4.41037	1.03193e-05	0.00516441	212.039	141.633	228.64	417.707	698.63	1644.52	gene:Solyc07g041730.4		0.42	InterPro:IPR005301;Pfam:PF03637
mRNA:Solyc06g007620.3.1	DUF538 domain-containing protein (AHRD V3.3 *** A0A1Q3BSI7_CEPFO)	2.1681	0.00242794	0.467653	2652	4.63614	3.5498e-06	0.00242794	1061.24	1033.7	1230.56	3166.6	2943.48	8837.72	gene:Solyc06g007620.3		0.01	InterPro:IPR007493;Pfam:PF04398
mRNA:Solyc06g072620.4.1	Bidirectional sugar transporter SWEET (AHRD V3.3 *** A0A142DVH8_SOLTU)	2.06197	0.0030803	0.451258	72.3598	4.56938	4.8917e-06	0.0030803	31.4909	39.1177	29.277	118.554	99.3094	200.889	gene:Solyc06g072620.4		0.40		GO:0016021
mRNA:Solyc04g008210.2.1	ETAG-A3	2.0453	0.0015163	0.429546	3559.54	4.76153	1.92133e-06	0.0015163	2054.26	1499.06	683.595	4296.74	4318.8	8865.43	gene:Solyc04g008210.2		0.41	InterPro:IPR000757;Pfam:PF00722	GO:0004553;GO:0005975
mRNA:Solyc07g007250.4.1	Metallocarboxypeptidase inhibitor (AHRD V3.3 *** A0A2G3BXM1_CAPCH)	2.03383	0.0481362	0.549312	85768.1	3.70251	0.00021348	0.0481362	10582	11909.3	24696.3	51300.4	86281.4	55650.3	gene:Solyc07g007250.4		0.43
mRNA:Solyc08g006590.2.1	protein ENHANCED DISEASE RESISTANCE 2-like (AHRD V3.3 *** A0A2I4G6J8_9ROSI)	1.99726	0.000159325	0.375072	1173.67	5.32502	1.00942e-07	0.000159325	475.513	508.53	572.528	1142.32	1729.83	3345.84	gene:Solyc08g006590.2		1.00	InterPro:IPR009769;Pfam:PF07059
mRNA:Solyc01g079530.4.1	RING/FYVE/PHD zinc finger superfamily protein (AHRD V3.3 *** A0A2U1LZL6_ARTAN)	1.98522	0.00646789	0.456823	1917.74	4.34571	1.38823e-05	0.00646789	1279.58	500.437	472.15	3284.04	2803.76	2817.98	gene:Solyc01g079530.4		0.42	InterPro:IPR022143;Pfam:PF12428	GO:0008270
mRNA:Solyc11g071940.1.1	FAF-like protein (DUF3049) (AHRD V3.3 *-* AT5G22090.2)	1.98317	0.0300103	0.513129	167.996	3.86486	0.000111155	0.0300103	91.3236	37.7688	105.49	281.426	235.571	408.705	gene:Solyc11g071940.1		0.39
mRNA:Solyc08g082210.4.1	Ethylene-responsive transcription factor (AHRD V3.3 *** A0A2G3ADG6_CAPAN)	1.91471	3.55078e-09	0.263186	377.105	7.27513	3.46096e-13	3.55078e-09	138.56	194.24	100.843	568.392	597.011	471.05	gene:Solyc08g082210.4		0.22		GO:0003700;GO:0006355
mRNA:Solyc05g051240.1.1	aspartic proteinase PCS1 (AHRD V3.3 *** A0A1U8GYE6_CAPAN)	1.86388	0.00540669	0.424565	3370.77	4.39009	1.13304e-05	0.00540669	1192.46	1803.46	1963.88	3083.5	5166.4	9808.91	gene:Solyc05g051240.1		1.00
mRNA:Solyc05g009180.1.1	Zinc finger protein 8 (AHRD V3.3 *** A0A2G3B641_CAPCH)	1.81688	0.00152922	0.382324	65.2422	4.75219	2.01222e-06	0.00152922	34.64	29.6755	46.9362	96.394	127.024	170.409	gene:Solyc05g009180.1		0.00
mRNA:Solyc09g065620.3.1	Chlorophyllase (AHRD V3.3 *** B6DX58_CITLI);Pfam:PF12740	1.80545	0.00364993	0.400608	1256.67	4.50679	6.58157e-06	0.00364993	516.451	426.697	253.269	1546.74	659.368	1971.48	gene:Solyc09g065620.3		0.11
mRNA:Solyc05g055540.3.1	Major facilitator superfamily (AHRD V3.3 *** A0A2U1MQP6_ARTAN)	1.74895	0.03675	0.460697	128.536	3.79631	0.000146864	0.03675	119.665	88.5768	58.0893	187.248	495.392	207.816	gene:Solyc05g055540.3		1.00		GO:0016021;GO:0055085
mRNA:Solyc10g076300.2.1	CASP-like protein (AHRD V3.3 *** A0A1Q3C9H0_CEPFO)	1.72566	6.854e-07	0.2701	419.813	6.38896	1.67016e-10	6.854e-07	241.43	172.657	200.292	546.233	598.166	882.525	gene:Solyc10g076300.2		0.38	InterPro:IPR006702;Pfam:PF04535
mRNA:Solyc07g042490.1.1	Auxin responsive SAUR protein (AHRD V3.3 *** A0A2U1PXP1_ARTAN)	1.68109	0.014802	0.411489	619.709	4.08538	4.40043e-05	0.014802	180.548	434.341	393.148	896.353	951.523	1392.37	gene:Solyc07g042490.1		0.29	InterPro:IPR003676;Pfam:PF02519	GO:0009733
mRNA:Solyc03g114320.4.1	Tetratricopeptide repeat (TPR)-like superfamily protein (AHRD V3.3 *-* A0A2U1P231_ARTAN)	1.65768	0.000244604	0.318285	3245.09	5.20815	1.90734e-07	0.000244604	1706.81	1641.59	1848.63	3821.41	5687.2	6889.79	gene:Solyc03g114320.4		0.12
mRNA:Solyc11g072990.1.1	3-ketoacyl-CoA synthase (AHRD V3.3 *** A0A2G3BA46_CAPCH)	1.55767	0.000356456	0.306239	1200.93	5.08646	3.64811e-07	0.000356456	871.248	658.706	446.591	1776.09	2199.82	1834.32	gene:Solyc11g072990.1		0.31	InterPro:IPR013601;Pfam:PF08392	GO:0006633;GO:0016020;GO:0016747
mRNA:Solyc04g079520.3.1	Major facilitator superfamily protein (AHRD V3.3 *** A0A1P8AT47_ARATH)	1.50943	0.00255578	0.326808	443.512	4.61871	3.86125e-06	0.00255578	189.995	300.352	205.404	602.74	475.761	907.463	gene:Solyc04g079520.3		0.44	InterPro:IPR000109;Pfam:PF00854	GO:0016020;GO:0022857;GO:0055085
mRNA:Solyc06g072630.4.1	Bidirectional sugar transporter SWEET (AHRD V3.3 *** A0A2G3CA74_CAPCH)	1.47349	0.000262233	0.284827	158.448	5.17326	2.3004e-07	0.000262233	115.467	70.142	81.325	251.511	207.857	274.317	gene:Solyc06g072630.4		0.43		GO:0016021
mRNA:Solyc06g048820.1.1	Wound-induced protein 1 (AHRD V3.3 *** A0A2G3C5E3_CAPCH)	1.46995	0.0278656	0.377293	4186.12	3.89604	9.77786e-05	0.0278656	2813.19	1409.59	3147.51	4351.03	7116.79	8947.17	gene:Solyc06g048820.1		0.00	InterPro:IPR009798;Pfam:PF07107
mRNA:Solyc08g080750.4.1	LURP-one-like protein (AHRD V3.3 *** A0A1P8AWJ7_ARATH)	1.46478	0.011558	0.350882	1778.42	4.17458	2.9854e-05	0.011558	1385.6	952.313	715.66	2275.78	1724.06	4423.71	gene:Solyc08g080750.4		0.11	InterPro:IPR007612;Pfam:PF04525
mRNA:Solyc02g070580.1.1	sterol 22-desaturase	1.44238	0.0381515	0.381479	405.554	3.78103	0.000156183	0.0381515	153.256	222.566	346.212	663.678	431.88	872.827	gene:Solyc02g070580.1		0.00	InterPro:IPR001128;Pfam:PF00067	GO:0005506;GO:0016705;GO:0020037;GO:0055114
mRNA:Solyc03g111620.1.1	S-adenosyl-L-methionine-dependent methyltransferases superfamily protein (AHRD V3.3 *** A0A2U1MVU3_ARTAN)	1.35797	0.0211523	0.340626	321.353	3.98667	6.70063e-05	0.0211523	149.057	149.277	197.504	303.586	336.035	634.531	gene:Solyc03g111620.1		1.00		GO:0008168
mRNA:Solyc02g072150.3.1	Trehalose-6-phosphate synthase (AHRD V3.3 *** E5GC29_CUCME)	1.33175	0.00772058	0.309921	3858.02	4.29706	1.73082e-05	0.00772058	2785.9	2175.3	1655.31	6607.98	4311.88	5728.79	gene:Solyc02g072150.3		0.16	InterPro:IPR001830;Pfam:PF00982	GO:0003824;GO:0005992
mRNA:Solyc01g103200.4.1	plasminogen activator inhibitor (AHRD V3.3 *** AT1G57680.3)	1.32393	0.000124354	0.245175	1602.33	5.39994	6.66648e-08	0.000124354	999.311	1034.15	803.027	1790.49	2134	3176.81	gene:Solyc01g103200.4		0.45
mRNA:Solyc12g049210.1.1	DUF3511 domain-containing protein (AHRD V3.3 *** A0A1Q3CXE7_CEPFO)	1.32278	0.0276305	0.338748	144.025	3.90491	9.42606e-05	0.0276305	77.6776	111.508	48.3303	163.981	206.702	224.441	gene:Solyc12g049210.1		0.37
mRNA:Solyc12g098570.2.1	receptor-like kinase TMK4 (AHRD V3.3 *** A0A2G2YAU4_CAPAN)	1.3215	0.00801893	0.308484	1561.45	4.28386	1.83678e-05	0.00801893	884.894	883.52	858.328	1378.32	2264.49	2923.28	gene:Solyc12g098570.2		0.02		GO:0004672;GO:0006468
mRNA:Solyc10g080620.1.1	Unknown protein	1.31631	0.0361681	0.345818	453.473	3.80638	0.000141013	0.0361681	438.773	166.363	207.263	688.054	673.225	651.157	gene:Solyc10g080620.1		1.00
mRNA:Solyc08g080360.3.1	F-box protein PP2-A15 (AHRD V3.3 *** A0A2G2Y8Y0_CAPAN)	1.30732	0.000280291	0.253815	2200.91	5.15068	2.59541e-07	0.000280291	1680.56	1196.46	1318.86	2302.38	3858.05	4218.66	gene:Solyc08g080360.3		0.09	InterPro:IPR025886;Pfam:PF14299
mRNA:Solyc01g005870.3.1	Cf-like protein (AHRD V3.3 *** A0A140GMU3_SOLLC)	1.26851	0.0379139	0.335093	491.009	3.78556	0.000153363	0.0379139	201.542	178.503	357.365	702.457	412.25	665.011	gene:Solyc01g005870.3		0.40		GO:0005515
mRNA:Solyc01g087790.2.1	Subtilisin-like protease (AHRD V3.3 *** O82006_SOLLC)	1.22387	6.08119e-06	0.204645	765.711	5.98044	2.2253e-09	6.08119e-06	542.693	341.718	440.085	1013.8	1107.42	961.495	gene:Solyc01g087790.2		0.44	InterPro:IPR000209;Pfam:PF00082	GO:0004252;GO:0006508
mRNA:Solyc03g119520.4.1	BnaC05g48200D protein (AHRD V3.3 *** A0A078HZC2_BRANA)	1.2224	0.0103445	0.290462	1084.94	4.20846	2.57113e-05	0.0103445	711.694	515.724	835.557	1239.83	1639.76	1934.07	gene:Solyc03g119520.4		0.11
mRNA:Solyc02g084570.4.1	Cytochrome P450 (AHRD V3.3 *** A0A2U1M5X8_ARTAN)	1.20973	0.00527237	0.274897	2837.68	4.40067	1.07919e-05	0.00527237	2113.04	1735.57	1317.93	3649.68	2765.65	5530.68	gene:Solyc02g084570.4		0.05	InterPro:IPR001128;Pfam:PF00067	GO:0005506;GO:0016705;GO:0020037;GO:0055114
mRNA:Solyc02g080580.1.1	senescence regulator (Protein of unknown function, DUF584) (AHRD V3.3 *** AT4G04630.1)	1.15379	0.0030803	0.252651	113.048	4.56673	4.95394e-06	0.0030803	67.1806	43.614	58.554	126.309	107.393	138.544	gene:Solyc02g080580.1		1.00	InterPro:IPR007608;Pfam:PF04520
mRNA:Solyc03g097240.3.1	Chaperone protein DnaJ (AHRD V3.3 *** A0A2G3CXE4_CAPCH)	1.08376	0.0146351	0.264169	850.817	4.10252	4.08668e-05	0.0146351	577.333	476.606	456.814	1135.68	715.952	1348.03	gene:Solyc03g097240.3		0.39
mRNA:Solyc08g061490.3.1	MTD1 (AHRD V3.3 *** A0A2K3PL64_TRIPR)	1.06337	0.00821837	0.249086	541.686	4.26911	1.96257e-05	0.00821837	431.425	263.932	385.713	890.814	742.511	619.292	gene:Solyc08g061490.3		0.22
mRNA:Solyc02g092550.3.1	LOB domain-containing protein 38 (AHRD V3.3 *** A0A2G2XGY4_CAPBA)	1.05263	0.0214615	0.264508	3404.24	3.9796	6.90316e-05	0.0214615	3017.88	2499.48	1525.19	3910.05	4507.03	6185.99	gene:Solyc02g092550.3		0.07
mRNA:Solyc09g082980.3.1	DUF506 domain-containing protein (AHRD V3.3 *** A0A1Q3BNU4_CEPFO)	1.03681	0.0383725	0.274533	7830.2	3.77664	0.000158958	0.0383725	8023.88	4800.23	4354.37	9083.2	11896.3	14257.6	gene:Solyc09g082980.3		0.04	InterPro:IPR006502;Pfam:PF04720
mRNA:Solyc02g088340.4.1	WRKY transcription factor 3	1.0344	0.038518	0.274175	1877.66	3.77278	0.000161438	0.038518	1518.91	1156.89	1209.65	2371.07	2764.5	2819.37	gene:Solyc02g088340.4		0.35		GO:0003700;GO:0006355;GO:0043565
mRNA:Solyc01g107670.2.1	Leucine-rich repeat receptor protein kinase (AHRD V3.3 *** A0A2R6Q5Y1_ACTCH)	1.02822	0.000408037	0.203533	2323.3	5.05188	4.37488e-07	0.000408037	1437.03	1600.68	2144.66	3347.2	3396.15	3833.51	gene:Solyc01g107670.2		0.24		GO:0005515
mRNA:Solyc08g077530.3.1	Beta-amylase (AHRD V3.3 *** Q94EU9_SOLTU)	0.983796	0.0354496	0.257913	3222.27	3.81445	0.000136484	0.0354496	2509.82	1476.58	1539.6	4569.3	2966.58	3383.24	gene:Solyc08g077530.3		0.26	InterPro:IPR001554;Pfam:PF01373	GO:0000272;GO:0016161
mRNA:Solyc10g007030.2.1	Transmembrane protein (AHRD V3.3 *** A0A1P8API0_ARATH)	0.924769	0.0180212	0.229364	674.966	4.03189	5.53308e-05	0.0180212	541.644	371.393	640.841	908.541	1137.44	901.921	gene:Solyc10g007030.2		0.36
mRNA:Solyc06g071370.1.1	NHL domain protein (AHRD V3.3 *** AT5G14895.1)	0.902821	0.0447326	0.242074	507.388	3.72952	0.000191845	0.0447326	385.239	256.288	398.725	669.218	605.095	667.782	gene:Solyc06g071370.1		0.42
mRNA:Solyc04g078195.1.1	Gibberellin-regulated protein (AHRD V3.3 *** K0E174_POPTO)	0.885326	0.0146351	0.215949	12382.2	4.0997	4.13683e-05	0.0146351	7178.88	8011.48	8027.94	12572.2	14423	15896.5	gene:Solyc04g078195.1		0.16	InterPro:IPR003854;Pfam:PF02704
mRNA:Solyc06g150130.1.1	Dof zinc finger protein PBF (AHRD V3.3 *** A0A2G2WLZ1_CAPBA)	0.848791	0.000262233	0.164039	6574.39	5.17432	2.28747e-07	0.000262233	5825.82	4111.4	4834.42	8225.62	9069.49	9299.07	gene:Solyc06g150130.1		0.00
mRNA:Solyc02g093020.3.1	Transmembrane protein; putative (DUF247) (AHRD V3.3 *** Q9SN06_ARATH)	0.838808	0.0215258	0.211004	737.089	3.97531	7.02873e-05	0.0215258	683.353	561.136	468.432	947.32	1038.13	1072.33	gene:Solyc02g093020.3		0.31	InterPro:IPR004158;Pfam:PF03140
mRNA:Solyc05g046270.3.1	hypothetical protein (AHRD V3.3 -** AT5G54585.1)	0.835623	0.0458098	0.22476	291.949	3.71784	0.00020093	0.0458098	235.132	229.311	151.497	391.116	361.44	342.204	gene:Solyc05g046270.3		0.13
mRNA:Solyc07g062160.3.1	Zinc finger; B-box (AHRD V3.3 *** A0A2U1L313_ARTAN)	0.778376	0.0033443	0.17156	1951.36	4.53706	5.70448e-06	0.0033443	1745.65	1200.96	1178.05	2436.44	2356.87	2267.97	gene:Solyc07g062160.3		0.38		GO:0008270
mRNA:Solyc07g062740.4.1	serine/arginine repetitive matrix protein (AHRD V3.3 --* AT3G15115.1)	0.752943	0.045545	0.202288	980.837	3.72213	0.000197549	0.045545	700.148	686.583	731.925	1350.62	916.88	1303.7	gene:Solyc07g062740.4		0.11
mRNA:Solyc08g079670.3.1	SNARE associated Golgi protein (AHRD V3.3 *** A0A2U1NGK9_ARTAN)	0.681713	0.015004	0.16715	1995.56	4.07846	4.53359e-05	0.015004	1756.14	1268.4	1606.98	2229.25	2607.45	2586.62	gene:Solyc08g079670.3		0.22
mRNA:Solyc01g090670.3.1	nuclear pore complex protein NUP62 (AHRD V3.3 *-* A0A2I4GEZ1_9ROSI)	-0.580971	0.0295839	0.149857	975.587	-3.87684	0.000105823	0.0295839	1002.46	1231.98	1142.73	793.312	807.178	658.084	gene:Solyc01g090670.3		0.36
mRNA:Solyc01g094580.3.1	Beta-amylase (AHRD V3.3 *** A0A2G2W5P7_CAPBA)	-0.591423	0.000227983	0.113015	1578.49	-5.23313	1.66663e-07	0.000227983	1983.93	2008.49	1882.56	1431.51	1292.18	1172.08	gene:Solyc01g094580.3		0.27	InterPro:IPR001554;Pfam:PF01373	GO:0000272;GO:0016161
mRNA:Solyc05g053000.1.1	AT-hook motif nuclear-localized protein (AHRD V3.3 *** A0A2G2WTS2_CAPBA)	-0.709178	0.00821837	0.166114	269.935	-4.26923	1.96151e-05	0.00821837	349.549	399.27	315.076	242.647	198.619	209.201	gene:Solyc05g053000.1		0.00
mRNA:Solyc06g060230.3.1	NAC domain-containing protein (AHRD V3.3 *** A0A2K3N804_TRIPR)	-0.7757	0.0335572	0.202306	2031.64	-3.83429	0.000125927	0.0335572	2260	2629.88	3490.47	1791.6	1459.62	1645.9	gene:Solyc06g060230.3		0.07		GO:0003677;GO:0006355
mRNA:Solyc02g092800.3.1	metal transporter AY196092	-0.864194	0.0364647	0.227342	7357.82	-3.80129	0.000143947	0.0364647	11537.2	11847.3	8543.31	5463.43	5321.14	6755.4	gene:Solyc02g092800.3		0.27	InterPro:IPR001046;Pfam:PF01566	GO:0016020;GO:0030001;GO:0046873
mRNA:Solyc10g079755.1.1	Calcium-dependent protein kinase (AHRD V3.3 *-* CDPK_DAUCA)	-0.97509	0.00364993	0.216267	6117.23	-4.50873	6.52174e-06	0.00364993	6989.93	7864	10783.7	3915.59	4249.52	4879.52	gene:Solyc10g079755.1		0.48		GO:0005509
mRNA:Solyc05g051200.1.1	ethylene-responsive factor 1	-1.03613	0.0428613	0.276808	1087.04	-3.74315	0.000181731	0.0428613	2347.12	1683.86	1142.73	896.353	964.225	659.469	gene:Solyc05g051200.1		0.17		GO:0003700;GO:0006355
mRNA:Solyc11g017470.2.1	NAC domain-containing protein (AHRD V3.3 *** A0A2K3N804_TRIPR)	-1.15469	6.08119e-06	0.193412	3211.22	-5.97011	2.37095e-09	6.08119e-06	5093.13	3878.05	5972.05	2463.03	2142.08	2105.87	gene:Solyc11g017470.2		0.03		GO:0003677;GO:0006355
mRNA:Solyc07g066040.1.1	RNA polymerase II elongation factor (AHRD V3.3 *** AT5G56120.1)	-1.37234	0.0255225	0.349386	514.243	-3.92786	8.57057e-05	0.0255225	873.348	899.257	426.143	325.745	282.916	239.681	gene:Solyc07g066040.1		0.42
mRNA:Solyc07g066050.4.1	Unknown protein	-1.43901	0.000837981	0.294423	463.207	-4.88755	1.02098e-06	0.000837981	740.036	799.889	375.025	268.13	195.155	242.452	gene:Solyc07g066050.4		0.43
mRNA:Solyc05g052670.1.1	HXXXD-type acyl-transferase family protein (AHRD V3.3 *** V5PZN5_9CARY)	-1.6829	0.0189221	0.418977	297.604	-4.0167	5.90193e-05	0.0189221	1019.26	618.239	299.276	195.004	207.857	199.503	gene:Solyc05g052670.1		0.44	InterPro:IPR003480;Pfam:PF02458	GO:0016747
mRNA:Solyc07g064820.1.1	MAP kinase kinase kinase 59	-1.688	0.00485411	0.380207	165.596	-4.43968	9.00917e-06	0.00485411	244.579	300.801	324.371	93.0701	68.1309	109.45	gene:Solyc07g064820.1		0.15		GO:0004672;GO:0005524;GO:0006468
mRNA:Solyc06g063280.1.1	Zinc finger protein (AHRD V3.3 *** A0A2K3M6E5_TRIPR)	-1.91553	0.0295839	0.494619	69.0455	-3.87274	0.000107619	0.0295839	72.4291	113.306	165.903	26.5914	31.1785	36.0214	gene:Solyc06g063280.1		1.00
mRNA:Solyc03g083420.4.1	OBP3-responsive protein 1 (AHRD V3.3 *** AT5G53450.1)	-2.69092	0.0111849	0.64278	11731.6	-4.18637	2.83453e-05	0.0111849	30528.3	25708.9	4545.37	4746.57	2643.25	2022.74	gene:Solyc03g083420.4		0.42
mRNA:Solyc06g049020.1.1	hypothetical protein (AHRD V3.3 *** AT3G56360.1)	-2.72533	0.00230701	0.585629	2921.03	-4.65368	3.26056e-06	0.00230701	4761.42	8167.5	4355.3	569.5	471.142	1573.86	gene:Solyc06g049020.1		1.00
mRNA:Solyc09g089930.3.1	ethylene responsive factor E.2	-3.25097	4.09795e-11	0.409364	499.807	-7.94152	1.99715e-15	4.09795e-11	1388.75	923.537	1573.52	196.112	99.3094	112.221	gene:Solyc09g089930.3		0.06		GO:0003700;GO:0006355
mRNA:Solyc09g057760.4.1	PDDEXK-like protein (AHRD V3.3 *-* A0A2U1LF29_ARTAN)	-3.32187	0.0142432	0.80744	255.643	-4.11408	3.88723e-05	0.0142432	496.507	633.976	54.8363	42.1031	33.4881	42.9486	gene:Solyc09g057760.4		1.00	InterPro:IPR006502;Pfam:PF04720
mRNA:Solyc12g096570.1.1	auxin-regulated gene involved in organ size (AHRD V3.3 -** AT3G59900.1)	-3.4927	2.30085e-06	0.565862	142.697	-6.17236	6.72795e-10	2.30085e-06	335.903	275.173	427.073	33.2393	31.1785	27.7088	gene:Solyc12g096570.1		0.12
mRNA:Solyc02g073580.1.1	transcription factor TGA6-like (AHRD V3.3 *** A0A2I4DJ54_9ROSI)	-3.90561	0.000324231	0.763765	329.373	-5.11363	3.1603e-07	0.000324231	144.858	921.289	751.443	43.2111	9.23808	69.272	gene:Solyc02g073580.1		0.44		GO:0006351;GO:0043565
mRNA:Solyc12g006760.1.1	Unknown protein	-4.70792	0.0351224	1.23248	325.222	-3.81989	0.000133513	0.0351224	731.639	816.525	5.57657	44.3191	1.15476	13.8544	gene:Solyc12g006760.1		0.42
mRNA:Solyc12g006770.1.1	Unknown protein	-4.72585	0.0033443	1.04067	742.506	-4.54116	5.59468e-06	0.0033443	1803.38	2143.38	22.771	72.0185	11.5476	66.5011	gene:Solyc12g006770.1		0.53
mRNA:Solyc03g096545.1.1	PLAT/LH2 domain-containing protein (AHRD V3.3 *** A0A2U1NEA8_ARTAN)	-4.87883	0.0255225	1.24222	108.841	-3.92752	8.58256e-05	0.0255225	510.153	489.196	4.18243	28.8074	2.30952	2.77088	gene:Solyc03g096545.1		0.20	InterPro:IPR001024;Pfam:PF01477	GO:0005515
mRNA:Solyc09g091615.1.1	F-box/kelch-repeat protein At3g06240-like (AHRD V3.3 *-* XP_004247950.1)	-9.4311	0.000130044	1.75422	39.8011	-5.37625	7.6053e-08	0.000130044	328.555	121.4	11.6179	0	0	0	gene:Solyc09g091615.1		0.34
mRNA:Solyc01g058705.1.1	SNF2 domain-containing protein CLASSY 4-like (AHRD V3.3 *-* XP_010319906.1)	-12.8659	0.0121711	3.09385	668.063	-4.15853	3.20308e-05	0.0121711	2894.01	2082.23	9.759	0	0	0	gene:Solyc01g058705.1		0.56

## Sheet: US+D vs C DEG
ID	Note	log2FoldChange	padj	lfcSE	baseMean	stat	pvalue	padj.1	P1	P2	P3	P10	P11	P12	Parent	Alias	X_AED	Dbxref	Ontology_term
mRNA:Solyc09g089540.4.1	Proteinase inhibitor (AHRD V3.3 *** Q93X99_IPOBA)	8.19181	0.00043784	1.64098	353.322	4.99203	5.97472e-07	0.00043784	0	10.3415	1.85886	2.66643	2615.64	1033.52	gene:Solyc09g089540.4		0.52	InterPro:IPR000864;Pfam:PF00280	GO:0004867;GO:0009611
mRNA:Solyc03g098790.3.1	cathepsin D inhibitor protein	7.55953	0.000402707	1.50516	2648.09	5.02241	5.10277e-07	0.000402707	2.09939	130.392	18.1239	311.973	25697.3	2471.31	gene:Solyc03g098790.3		0.30	InterPro:IPR002160;Pfam:PF00197	GO:0004866
mRNA:Solyc07g041740.1.1	Ribonuclease H protein (AHRD V3.3 *-* A0A2I0XA97_9ASPA)	6.03998	0.0104818	1.47532	14.6353	4.094	4.23994e-05	0.0104818	0	0.449628	0.929429	77.3266	1.46207	24.8693	gene:Solyc07g041740.1		0.49	InterPro:IPR002156;Pfam:PF13456	GO:0003676;GO:0004523
mRNA:Solyc09g084490.4.1	Proteinase inhibitor 1 PPI3B2 (AHRD V3.3 *** Q4FE26_SOLTU)	5.87959	0.0140416	1.4665	3134.3	4.00928	6.09048e-05	0.0140416	47.2364	473.459	25.5593	111.99	28840.8	3226.06	gene:Solyc09g084490.4		0.43		GO:0004867;GO:0009611
mRNA:Solyc12g010020.3.1	Leucine aminopeptidase A1	5.65947	1.60557e-06	0.91798	1646.68	6.16513	7.04231e-10	1.60557e-06	50.3854	76.4368	211.445	242.645	13534.4	3347.52	gene:Solyc12g010020.3		0.12	InterPro:IPR000819;Pfam:PF00883	GO:0004177;GO:0005622;GO:0006508
mRNA:Solyc09g008670.3.1	threonine deaminase	5.39259	0.0076816	1.28977	8448.68	4.18105	2.90169e-05	0.0076816	87.1248	255.839	1652.99	1351.88	72002.5	10509.9	gene:Solyc09g008670.3		0.15
mRNA:Solyc07g064600.3.1	Endoribonuclease L-PSP family protein (AHRD V3.3 *-* A0A1I9LS34_ARATH)	5.28636	0.00473915	1.21532	6797.07	4.34979	1.36269e-05	0.00473915	460.817	749.081	554.404	517.288	62964	5378.12	gene:Solyc07g064600.3		0.43	InterPro:IPR006175;Pfam:PF01042
mRNA:Solyc03g098795.1.1	Proteinase inhibitor type-2 (AHRD V3.3 *** A0A2G2XU31_CAPAN)	5.04584	2.34717e-05	0.899924	5074.61	5.60697	2.05902e-08	2.34717e-05	136.461	773.361	474.474	1854.5	36765.2	7132.85	gene:Solyc03g098795.1		0.28		GO:0004867
mRNA:Solyc06g083700.4.1	Flavin-containing monooxygenase (AHRD V3.3 *** D2IGV4_SOLLC)	4.94191	9.92982e-05	0.928268	176.303	5.32379	1.01626e-07	9.92982e-05	18.8945	13.0392	0.929429	478.625	425.462	87.3316	gene:Solyc06g083700.4		0.20	InterPro:IPR020946;Pfam:PF00743	GO:0004499;GO:0050660;GO:0050661;GO:0055114
mRNA:Solyc09g084450.3.1	Protease inhibitor I (AHRD V3.3 *** Q07459_SOLTU)	4.81194	0.00071954	0.993397	4842.61	4.84393	1.27297e-06	0.00071954	309.661	972.097	229.569	569.283	30946.1	10946.5	gene:Solyc09g084450.3		0.43	InterPro:IPR000864;Pfam:PF00280	GO:0004867;GO:0009611
mRNA:Solyc12g010030.3.1	Leucine aminopeptidase; chloroplastic (AHRD V3.3 *** AMPL_SOLTU)	4.76553	0.000202473	0.922152	1397.23	5.16783	2.36822e-07	0.000202473	49.3357	54.8547	396.866	398.632	10790.1	2458.59	gene:Solyc12g010030.3		0.39	InterPro:IPR000819;Pfam:PF00883	GO:0004177;GO:0005622;GO:0006508
mRNA:Solyc11g021060.2.1	TOMARPIX proteinase inhibitor	4.19753	0.00690622	0.994979	52545.6	4.21871	2.45701e-05	0.00690622	2553.91	19225.7	2186.48	8971.21	284568	146194	gene:Solyc11g021060.2		0.06		GO:0004867
mRNA:Solyc09g083435.1.1	Proteinase inhibitor 1 PPI3A2 (AHRD V3.3 *** Q4FE23_SOLTU)	4.03136	0.0016461	0.870205	12820.5	4.63266	3.61005e-06	0.0016461	695.949	3618.16	1663.68	2217.14	56282.3	39258.7	gene:Solyc09g083435.1		0.17	InterPro:IPR000864;Pfam:PF00280	GO:0004867;GO:0009611
mRNA:Solyc09g084460.3.1	Protease inhibitor I (AHRD V3.3 *** Q07459_SOLTU)	3.83072	0.0278055	1.0164	276.668	3.7689	0.000163968	0.0278055	26.2424	103.415	6.04129	22.6647	852.386	1060.12	gene:Solyc09g084460.3		0.49	InterPro:IPR000864;Pfam:PF00280	GO:0004867;GO:0009611
mRNA:Solyc03g098780.2.1	Aspartic protease inhibitor 1 (AHRD V3.3 *** API1_SOLTU)	3.82426	1.54414e-06	0.615732	39037.9	6.21091	5.26779e-10	1.54414e-06	3666.59	4739.53	8835.62	23499.3	157365	63376.1	gene:Solyc03g098780.2		0.28	InterPro:IPR002160;Pfam:PF00197	GO:0004866
mRNA:Solyc11g022590.1.1	trypsin inhibitor-like protein precursor	3.55519	0.0327749	0.958394	20648.5	3.70953	0.000207648	0.0327749	1438.08	9432.31	2368.65	3310.38	108949	43371.4	gene:Solyc11g022590.1		1.00	InterPro:IPR002160;Pfam:PF00197	GO:0004866
mRNA:Solyc07g007250.4.1	Metallocarboxypeptidase inhibitor (AHRD V3.3 *** A0A2G3BXM1_CAPCH)	3.48609	7.53908e-07	0.549304	85768.1	6.34637	2.20452e-10	7.53908e-07	10582	11909.3	24696.3	44565.4	267174	217013	gene:Solyc07g007250.4		0.43
mRNA:Solyc12g008600.2.1	DUF1005 family protein (DUF1005) (AHRD V3.3 *** Q9M0F0_ARATH)	3.41942	0.000124118	0.649289	430.776	5.2664	1.39125e-07	0.000124118	65.0812	99.3679	46.9362	667.942	1331.94	265.465	gene:Solyc12g008600.2		0.34	InterPro:IPR010410;Pfam:PF06219
mRNA:Solyc07g053540.1.1	Fasciclin-like arabinogalactan protein 9 (AHRD V3.3 *** A0A1U8HBV4_CAPAN)	3.3862	0.0193766	0.867796	930.154	3.90206	9.53766e-05	0.0193766	139.61	333.624	58.554	766.6	4317.49	480.034	gene:Solyc07g053540.1		0.28	InterPro:IPR000782;Pfam:PF02469
mRNA:Solyc03g097050.3.1	Cellulose synthase (AHRD V3.3 *** A0A2U1M9E5_ARTAN)	3.38319	0.0197477	0.868581	1427.14	3.89508	9.81658e-05	0.0197477	125.964	429.395	445.196	5826.16	3263.34	1357.98	gene:Solyc03g097050.3		0.13	InterPro:IPR005150;Pfam:PF03552	GO:0016020;GO:0016760;GO:0030244
mRNA:Solyc09g007840.3.1	Cyclic nucleotide-gated channel 15 (AHRD V3.3 *** A0A2U1M7X5_ARTAN)	3.10641	0.00523094	0.721862	57.4271	4.30332	1.68255e-05	0.00523094	8.39757	19.334	4.64715	34.6636	163.752	83.8614	gene:Solyc09g007840.3		0.16		GO:0005216;GO:0006811;GO:0016020;GO:0055085
mRNA:Solyc09g092520.3.1	xyloglucan endotransglycosylase	3.10478	0.0216171	0.805461	1460.15	3.85466	0.000115893	0.0216171	209.939	742.337	152.891	2005.16	6531.06	977.419	gene:Solyc09g092520.3		0.09	InterPro:IPR000757;Pfam:PF00722	GO:0004553;GO:0005975
mRNA:Solyc07g041920.4.1	Cysteine protease (AHRD V3.3 *** Q9LRI2_TOBAC)	3.02544	0.0131714	0.751286	27394.6	4.02702	5.64881e-05	0.0131714	5540.3	5821.34	10654	15074.7	107816	56371.7	gene:Solyc07g041920.4		0.24	InterPro:IPR000668;Pfam:PF00112	GO:0006508;GO:0008234
mRNA:Solyc04g008220.4.1	Protein OBERON (AHRD V3.3 *-* A0A200Q0D6_9MAGN)	2.83428	6.45735e-05	0.522987	918.022	5.41942	5.97932e-08	6.45735e-05	229.884	281.467	248.622	1047.91	3033.79	1341.78	gene:Solyc04g008220.4		0.39	InterPro:IPR032881;Pfam:PF07227
mRNA:Solyc10g086690.3.1	Phosphatidylinositol:ceramide inositolphosphotransferase (AHRD V3.3 *-* A0A2G3BFT1_CAPCH)	2.82309	0.0022982	0.62052	250.69	4.54955	5.37618e-06	0.0022982	69.28	88.1272	116.643	719.937	903.558	320.987	gene:Solyc10g086690.3		0.40
mRNA:Solyc10g074540.1.1	Protein EXORDIUM-like 3 (AHRD V3.3 *** A0A1U8DVK9_CAPAN)	2.77855	0.0216171	0.721241	2005.99	3.85245	0.00011694	0.0216171	282.368	1034.6	119.432	3317.04	5513.46	1031.78	gene:Solyc10g074540.1		0.38	InterPro:IPR006766;Pfam:PF04674
mRNA:Solyc07g041730.4.1	MOB kinase activator family (AHRD V3.3 *** A0A2U1N847_ARTAN)	2.73039	8.25329e-05	0.50882	650.411	5.36613	8.04454e-08	8.25329e-05	212.039	141.633	228.64	1182.56	2017.65	664.53	gene:Solyc07g041730.4		0.42	InterPro:IPR005301;Pfam:PF03637
mRNA:Solyc02g092790.3.1	Arabinogalactan (AHRD V3.3 *-* Q43719_SOLLC)	2.66695	0.0356266	0.724592	6013.3	3.68062	0.000232666	0.0356266	809.316	4303.39	1159	9460.51	26418.1	3959.99	gene:Solyc02g092790.3		0.41
mRNA:Solyc08g005960.2.1	Bifunctional inhibitor/lipid-transfer protein/seed storage 2S albumin superfamily protein (AHRD V3.3 *** A0A2U1PU47_ARTAN)	2.64865	0.011519	0.651329	659.935	4.06653	4.77173e-05	0.011519	281.319	134.889	183.098	681.274	1748.63	1323.28	gene:Solyc08g005960.2		0.00	InterPro:IPR027923;Pfam:PF14547
mRNA:Solyc01g112000.4.1	expansin-like protein precursor 1	2.6095	1.77163e-06	0.425499	4427.45	6.13281	8.63411e-10	1.77163e-06	721.142	1055.73	1518.22	9559.16	6731.36	3831.02	gene:Solyc01g112000.4		0.28
mRNA:Solyc08g077210.4.1	inositol-1;4;5-triphosphate-5-phosphatase 1	2.47928	0.00071954	0.512233	6534.71	4.84014	1.29748e-06	0.00071954	1585.04	1086.75	3185.15	16179.9	7978.51	8504.71	gene:Solyc08g077210.4		0.13	InterPro:IPR005135;Pfam:PF03372
mRNA:Solyc06g051680.1.1	Protein EARLY FLOWERING 4 (AHRD V3.3 *** A0A2G2Z8T4_CAPAN)	2.20998	0.00103534	0.465593	48.3637	4.74659	2.06876e-06	0.00103534	10.497	12.5896	18.5886	47.9958	81.8758	66.5108	gene:Solyc06g051680.1		0.15	InterPro:IPR009741;Pfam:PF07011
mRNA:Solyc03g120990.3.1	Malic enzyme (AHRD V3.3 *** A0A2G3D1G2_CAPCH)	2.20988	0.00728175	0.526457	1122.99	4.19764	2.69707e-05	0.00728175	362.145	616.441	480.515	3366.37	2204.8	1184.47	gene:Solyc03g120990.3		0.24		GO:0004471;GO:0055114
mRNA:Solyc07g055720.4.1	Heat shock protein; putative (AHRD V3.3 *** Q8LD91_ARATH)	2.20262	0.0226391	0.575052	117.315	3.8303	0.000127986	0.0226391	62.9818	21.5822	35.3183	213.315	81.8758	248.693	gene:Solyc07g055720.4		0.14
mRNA:Solyc04g050826.1.1	Unknown protein	2.19986	0.00502473	0.508517	67.9383	4.32602	1.51827e-05	0.00502473	25.1927	30.1251	38.1066	190.65	131.586	110.466	gene:Solyc04g050826.1		0.31
mRNA:Solyc01g079160.4.1	GDSL esterase/lipase (AHRD V3.3 *** A0A2G3AJV6_CAPAN)	2.15894	0.000488958	0.434933	46.092	4.96386	6.91056e-07	0.000488958	11.5467	12.14	19.518	85.3259	36.5517	72.8727	gene:Solyc01g079160.4		0.23	InterPro:IPR001087;Pfam:PF00657	GO:0016788
mRNA:Solyc03g114130.1.1	NHL domain protein (AHRD V3.3 *** AT5G14895.1)	2.03912	0.049571	0.572369	703.493	3.56259	0.000367211	0.049571	205.741	196.488	287.658	770.599	1415.28	651.806	gene:Solyc03g114130.1		0.45
mRNA:Solyc03g079880.4.1	Bifunctional inhibitor/plant lipid transfer protein/seed storage helical domain-containing protein (AHRD V3.3 *** A0A103YIU0_CYNCS)	2.0246	0.0396756	0.55593	97.6886	3.64183	0.000270705	0.0396756	36.7394	29.6755	14.8709	62.6612	93.5724	168.88	gene:Solyc03g079880.4		0.46	InterPro:IPR016140;Pfam:PF14368
mRNA:Solyc09g065620.3.1	Chlorophyllase (AHRD V3.3 *** B6DX58_CITLI);Pfam:PF12740	1.95117	0.000675493	0.400483	1256.67	4.87205	1.10444e-06	0.000675493	516.451	426.697	253.269	1502.54	1846.59	1272.96	gene:Solyc09g065620.3		0.11
mRNA:Solyc04g008210.2.1	ETAG-A3	1.93236	0.00280686	0.429546	3559.54	4.49862	6.83967e-06	0.00280686	2054.26	1499.06	683.595	5655.5	7020.85	3489.79	gene:Solyc04g008210.2		0.41	InterPro:IPR000757;Pfam:PF00722	GO:0004553;GO:0005975
mRNA:Solyc01g111350.3.1	Major facilitator superfamily protein (AHRD V3.3 *** Q9SW40_ARATH)	1.86259	0.0144997	0.466412	493.043	3.99344	6.51218e-05	0.0144997	198.393	301.251	177.521	1077.24	779.282	609.007	gene:Solyc01g111350.3		0.35
mRNA:Solyc05g009310.3.1	Zinc finger protein CONSTANS-LIKE 7 (AHRD V3.3 *** A0A2G2VK65_CAPBA)	1.85362	0.0110374	0.454404	619.249	4.07923	4.51846e-05	0.0110374	238.281	128.144	258.846	846.593	735.42	676.097	gene:Solyc05g009310.3		0.07		GO:0005515
mRNA:Solyc03g111620.1.1	S-adenosyl-L-methionine-dependent methyltransferases superfamily protein (AHRD V3.3 *** A0A2U1MVU3_ARTAN)	1.66145	0.000652446	0.339888	321.353	4.88822	1.01751e-06	0.000652446	149.057	149.277	197.504	531.953	676.938	364.942	gene:Solyc03g111620.1		1.00		GO:0008168
mRNA:Solyc01g106690.3.1	DUF1005 domain-containing protein (AHRD V3.3 *** A0A1Q3BZI1_CEPFO)	1.61817	0.00976279	0.393135	6263.2	4.11607	3.85392e-05	0.00976279	1994.42	2517.92	2372.37	9941.8	8053.07	3146.25	gene:Solyc01g106690.3		0.02	InterPro:IPR010410;Pfam:PF06219
mRNA:Solyc12g006980.2.1	Leucine-rich repeat family protein (AHRD V3.3 *-* A0A061GNA0_THECC)	1.61641	0.0318606	0.434679	809.871	3.71863	0.000200303	0.0318606	349.549	722.103	422.89	1646.52	2065.9	876.786	gene:Solyc12g006980.2		0.34
mRNA:Solyc08g006590.2.1	protein ENHANCED DISEASE RESISTANCE 2-like (AHRD V3.3 *** A0A2I4G6J8_9ROSI)	1.60554	0.00559769	0.375187	1173.67	4.27932	1.87467e-05	0.00559769	475.513	508.53	572.528	1549.2	2052.74	1138.78	gene:Solyc08g006590.2		1.00	InterPro:IPR009769;Pfam:PF07059
mRNA:Solyc10g076300.2.1	CASP-like protein (AHRD V3.3 *** A0A1Q3C9H0_CEPFO)	1.57895	7.43234e-06	0.270145	419.813	5.84482	5.07104e-09	7.43234e-06	241.43	172.657	200.292	485.291	801.213	545.388	gene:Solyc10g076300.2		0.38	InterPro:IPR006702;Pfam:PF04535
mRNA:Solyc08g082210.4.1	Ethylene-responsive transcription factor (AHRD V3.3 *** A0A2G3ADG6_CAPAN)	1.55835	5.41704e-06	0.263704	377.105	5.90947	3.43201e-09	5.41704e-06	138.56	194.24	100.843	487.957	434.234	359.158	gene:Solyc08g082210.4		0.22		GO:0003700;GO:0006355
mRNA:Solyc03g081240.3.1	Two-component response regulator-like APRR9 (AHRD V3.3 *** A0A2G2X7Z8_CAPBA)	1.55404	0.0144997	0.389607	211.615	3.98874	6.64248e-05	0.0144997	104.97	62.948	130.12	350.636	152.055	368.99	gene:Solyc03g081240.3		0.39		GO:0005515
mRNA:Solyc05g013410.3.1	F-box protein (AHRD V3.3 *** A0A2G2VNJ4_CAPBA)	1.52362	0.0422286	0.420864	369.048	3.62023	0.000294346	0.0422286	142.759	258.087	359.224	791.931	693.02	706.171	gene:Solyc05g013410.3		0.04		GO:0005515
mRNA:Solyc12g098570.2.1	receptor-like kinase TMK4 (AHRD V3.3 *** A0A2G2YAU4_CAPAN)	1.52041	0.000542632	0.308363	1561.45	4.93059	8.19805e-07	0.000542632	884.894	883.52	858.328	2377.13	3424.16	1737.96	gene:Solyc12g098570.2		0.02		GO:0004672;GO:0006468
mRNA:Solyc01g005870.3.1	Cf-like protein (AHRD V3.3 *** A0A140GMU3_SOLLC)	1.45073	0.00491495	0.334696	491.009	4.33447	1.46114e-05	0.00491495	201.542	178.503	357.365	669.275	858.234	494.493	gene:Solyc01g005870.3		0.40		GO:0005515
mRNA:Solyc07g055810.3.1	LRR_1 domain-containing protein/Pkinase_Tyr domain-containing protein/Malectin domain-containing protein/LRR_8 domain-containing protein (AHRD V3.3 *** A0A1Q3C610_CEPFO)	1.4458	0.00201455	0.315258	2469.61	4.58609	4.51626e-06	0.00201455	1510.51	1438.36	1069.31	3952.99	3968.05	3024.22	gene:Solyc07g055810.3		0.15		GO:0004672;GO:0005524;GO:0006468
mRNA:Solyc01g102310.3.1	60S ribosomal protein L34 (AHRD V3.3 *-* A0A2G2VNY7_CAPBA)	1.42057	0.048169	0.397712	2509.19	3.57184	0.000354477	0.048169	1417.09	1520.19	1347.67	3902.32	5158.18	2412.9	gene:Solyc01g102310.3		0.18
mRNA:Solyc03g114320.4.1	Tetratricopeptide repeat (TPR)-like superfamily protein (AHRD V3.3 *-* A0A2U1P231_ARTAN)	1.40824	0.00374901	0.318309	3245.09	4.42412	9.68359e-06	0.00374901	1706.81	1641.59	1848.63	4220.96	6724.05	2853.6	gene:Solyc03g114320.4		0.12
mRNA:Solyc07g065120.3.1	Glycerophosphodiester phosphodiesterase GDPDL4 (AHRD V3.3 *** A0A2G2Z5P4_CAPAN)	1.40122	0.0309179	0.375448	4788.02	3.73215	0.000189856	0.0309179	2449.99	3999.45	2597.29	7155.37	11268.2	5477.02	gene:Solyc07g065120.3		0.08		GO:0006629;GO:0008081
mRNA:Solyc04g079520.3.1	Major facilitator superfamily protein (AHRD V3.3 *** A0A1P8AT47_ARATH)	1.39153	0.00604833	0.32681	443.512	4.25792	2.06337e-05	0.00604833	189.995	300.352	205.404	437.295	653.544	736.245	gene:Solyc04g079520.3		0.44	InterPro:IPR000109;Pfam:PF00854	GO:0016020;GO:0022857;GO:0055085
mRNA:Solyc01g103200.4.1	plasminogen activator inhibitor (AHRD V3.3 *** AT1G57680.3)	1.38558	2.01827e-05	0.245091	1602.33	5.65332	1.57378e-08	2.01827e-05	999.311	1034.15	803.027	2373.13	3001.63	2038.12	gene:Solyc01g103200.4		0.45
mRNA:Solyc03g114330.3.1	Peroxisomal membrane protein PEX14 (AHRD V3.3 *** A0A2G2ZCJ2_CAPAN)	1.37723	2.32951e-05	0.245139	1267.58	5.61816	1.93e-08	2.32951e-05	899.59	617.34	917.346	1631.86	2538.15	2149.74	gene:Solyc03g114330.3		0.10
mRNA:Solyc07g041750.3.1	O-fucosyltransferase family protein (AHRD V3.3 *** A0A2U1LL12_ARTAN)	1.28691	0.0231721	0.336857	1897.1	3.82036	0.000133257	0.0231721	1425.49	1177.58	1223.13	4366.28	2529.38	2440.08	gene:Solyc07g041750.3		0.38
mRNA:Solyc05g054860.1.1	Receptor-like protein kinase HERK 1 (AHRD V3.3 *** A0A1U8GR51_CAPAN)	1.23392	0.00647679	0.291275	1069.87	4.23627	2.27267e-05	0.00647679	960.473	545.399	637.588	1735.85	1845.13	1454.56	gene:Solyc05g054860.1		0.31		GO:0004672;GO:0006468
mRNA:Solyc02g081060.4.1	Chaperonin-like RbcX (AHRD V3.3 *** A0A200QGZ5_9MAGN)	1.22031	0.0375974	0.333138	129.508	3.66309	0.000249196	0.0375974	106.019	95.7709	52.5127	134.655	244.165	209.364	gene:Solyc02g081060.4		0.27	InterPro:IPR003435;Pfam:PF02341
mRNA:Solyc06g069070.1.1	Bifunctional inhibitor/lipid-transfer protein/seed storage 2S albumin superfamily protein (AHRD V3.3 *** A0A1I9LP30_ARATH)	1.20984	0.00643971	0.285293	969.017	4.2407	2.22827e-05	0.00643971	468.165	513.026	581.823	1182.56	989.82	1442.42	gene:Solyc06g069070.1		0.39	InterPro:IPR016140;Pfam:PF14368
mRNA:Solyc01g096200.4.1	RING-type E3 ubiquitin transferase (AHRD V3.3 *** A0A2G2W6T8_CAPBA)	1.19444	0.00474031	0.274833	3216.38	4.34605	1.38612e-05	0.00474031	1771.89	1836.73	2336.12	5971.48	3928.58	3709.57	gene:Solyc01g096200.4		0.29		GO:0004842;GO:0016567
mRNA:Solyc01g102580.3.1	endo-1;4-beta-glucanase (Cel3)	1.18567	0.0259994	0.312861	6669.39	3.78978	0.000150784	0.0259994	4023.49	5199.95	4212.17	8496.59	15202.6	6869.12	gene:Solyc01g102580.3		0.39	InterPro:IPR001701;Pfam:PF00759	GO:0004553;GO:0005975
mRNA:Solyc01g091910.4.1	phospholipase PLDb2	1.1349	0.0356266	0.308504	961.431	3.67873	0.000234397	0.0356266	649.762	892.063	722.166	1969.16	2124.39	886.618	gene:Solyc01g091910.4		0.17		GO:0003824
mRNA:Solyc02g078670.3.1	COP1-interacting protein 7 (AHRD V3.3 *** CIP7_ARATH)	1.09408	0.030077	0.292132	4639.96	3.74514	0.000180295	0.030077	3263.51	3151.9	3218.15	6134.13	9542.92	4892.3	gene:Solyc02g078670.3		0.11
mRNA:Solyc07g062700.3.1	Calcium-binding EF-hand family protein (AHRD V3.3 *** A0A2U1MZJ3_ARTAN)	1.06746	0.00153	0.229443	20981.7	4.65241	3.28086e-06	0.00153	11772.3	11099.5	18844.6	29432.1	27289.5	30708.9	gene:Solyc07g062700.3		0.06		GO:0016021;GO:0055085
mRNA:Solyc04g025610.2.1	Unknown protein	1.05388	0.0165484	0.267151	174.246	3.94487	7.98425e-05	0.0165484	77.6776	93.0731	81.7898	225.314	138.896	162.518	gene:Solyc04g025610.2		0.45
mRNA:Solyc01g087790.2.1	Subtilisin-like protease (AHRD V3.3 *** O82006_SOLLC)	1.02837	0.000402707	0.204753	765.711	5.02247	5.10118e-07	0.000402707	542.693	341.718	440.085	1073.24	763.2	856.543	gene:Solyc01g087790.2		0.44	InterPro:IPR000209;Pfam:PF00082	GO:0004252;GO:0006508
mRNA:Solyc08g080360.3.1	F-box protein PP2-A15 (AHRD V3.3 *** A0A2G2Y8Y0_CAPAN)	0.982042	0.0211535	0.253891	2200.91	3.86797	0.000109746	0.0211535	1680.56	1196.46	1318.86	2931.74	2929.98	2423.31	gene:Solyc08g080360.3		0.09	InterPro:IPR025886;Pfam:PF14299
mRNA:Solyc03g006130.3.1	Protein male discoverer 2 (AHRD V3.3 *** A0A1J6HZQ5_NICAT)	0.961465	0.0347723	0.26065	1333.47	3.68872	0.000225387	0.0347723	1410.79	910.498	813.25	1795.84	2051.28	2246.91	gene:Solyc03g006130.3		0.38		GO:0004672;GO:0006468
mRNA:Solyc03g097240.3.1	Chaperone protein DnaJ (AHRD V3.3 *** A0A2G3CXE4_CAPCH)	0.948071	0.0467232	0.264189	850.817	3.58861	0.000332452	0.0467232	577.333	476.606	456.814	781.265	1181.35	949.658	gene:Solyc03g097240.3		0.39
mRNA:Solyc01g098760.4.1	Heavy metal-associated isoprenylated plant protein (AHRD V3.3 *-* A0A2R6PK24_ACTCH)	0.945828	0.000675493	0.194239	8499.15	4.86941	1.11929e-06	0.000675493	6818.83	5988.6	6464.64	13085.5	14563.7	9479.23	gene:Solyc01g098760.4		0.10		GO:0030001;GO:0046872
mRNA:Solyc07g024000.3.1	NAD(P)-binding Rossmann-fold superfamily protein (AHRD V3.3 *** F4JSA6_ARATH)	0.900238	0.005059	0.208376	1603.31	4.32025	1.55855e-05	0.005059	1232.34	1172.63	1177.59	2671.77	2355.39	1664.5	gene:Solyc07g024000.3		0.06
mRNA:Solyc09g011880.3.1	protein SSUH2 homolog (AHRD V3.3 *** A0A2I4DWW5_9ROSI)	0.89628	0.0338527	0.242278	2848.89	3.69938	0.000216127	0.0338527	1887.35	1876.75	2571.73	4438.28	4465.16	2896.98	gene:Solyc09g011880.3		0.05
mRNA:Solyc04g064740.4.1	Protein trichome berefringence-like 7 (AHRD V3.3 *** A0A2G3CMT1_CAPCH)	0.872508	0.0308573	0.233499	414.004	3.73667	0.000186476	0.0308573	299.164	314.74	357.365	637.278	695.944	452.273	gene:Solyc04g064740.4		0.44	InterPro:IPR026057;Pfam:PF13839
mRNA:Solyc07g062160.3.1	Zinc finger; B-box (AHRD V3.3 *** A0A2U1L313_ARTAN)	0.856306	0.00043784	0.171428	1951.36	4.99513	5.87958e-07	0.00043784	1745.65	1200.96	1178.05	2443.79	2352.47	2654.65	gene:Solyc07g062160.3		0.38		GO:0008270
mRNA:Solyc08g079670.3.1	SNARE associated Golgi protein (AHRD V3.3 *** A0A2U1NGK9_ARTAN)	0.741417	0.00357024	0.167033	1995.56	4.43876	9.04782e-06	0.00357024	1756.14	1268.4	1606.98	2817.09	2187.25	2728.68	gene:Solyc08g079670.3		0.22
mRNA:Solyc04g074490.3.1	F-box protein (AHRD V3.3 *** A0A2G3CNQ6_CAPCH)	0.73181	0.00129417	0.155986	2577.69	4.6915	2.71209e-06	0.00129417	2100.44	1765.24	2363.54	3755.67	3633.24	2961.75	gene:Solyc04g074490.3		0.37		GO:0005515
mRNA:Solyc01g108620.3.1	peptidase, S9A/B/C family, catalytic domain protein (Protein of unknown function DUF829, transmembrane 53) (AHRD V3.3 *** AT5G44250.1)	0.728567	0.0216817	0.189475	1270.18	3.84519	0.00012046	0.0216817	984.616	909.598	941.047	1829.17	1561.49	1310.55	gene:Solyc01g108620.3		0.39	InterPro:IPR008547;Pfam:PF05705
mRNA:Solyc02g081030.4.1	ERD (Early-responsive to dehydration stress) family protein (AHRD V3.3 *-* A0A2U1NFB6_ARTAN)	0.719728	0.00219485	0.157709	3698.03	4.56364	5.02744e-06	0.00219485	3106.05	3275.99	3281.35	4700.92	4852.6	6353.8	gene:Solyc02g081030.4		0.17	InterPro:IPR003864;Pfam:PF02714	GO:0016020
mRNA:Solyc09g025270.3.1	RING-type E3 ubiquitin transferase (AHRD V3.3 *** A0A2G3CV88_CAPCH)	0.678503	0.00958457	0.164558	2591.29	4.12318	3.73685e-05	0.00958457	2409.05	1931.15	2068.44	3438.37	3739.97	3076.85	gene:Solyc09g025270.3		0.22		GO:0005515
mRNA:Solyc08g080500.3.1	Rhomboid-like protein (AHRD V3.3 *** A0A1U8G8L0_CAPAN)	0.650241	0.0463981	0.181014	1858.9	3.59222	0.000327878	0.0463981	1375.1	1474.78	1825.4	2818.42	2444.58	2083.81	gene:Solyc08g080500.3		0.30		GO:0004252;GO:0016021
mRNA:Solyc02g091680.4.1	Beta-D-xylosidase (AHRD V3.3 *** H1AC33_SOLLC)	0.645161	0.0211535	0.166688	1133.25	3.87046	0.000108629	0.0211535	851.304	764.818	968.93	1139.9	1505.93	1396.73	gene:Solyc02g091680.4		0.08		GO:0004553;GO:0005975
mRNA:Solyc06g150130.1.1	Dof zinc finger protein PBF (AHRD V3.3 *** A0A2G2WLZ1_CAPBA)	0.632156	0.0216171	0.164061	6574.39	3.85319	0.00011659	0.0216171	5825.82	4111.4	4834.42	7140.71	8610.12	7138.05	gene:Solyc06g150130.1		0.00
mRNA:Solyc03g082540.4.1	plasminogen activator inhibitor (AHRD V3.3 *-* AT1G57680.3)	0.614983	0.0190926	0.157364	2511.85	3.90804	9.30483e-05	0.0190926	2088.9	1692.85	2289.18	3325.04	3141.98	2832.78	gene:Solyc03g082540.4		1.00
mRNA:Solyc01g090270.4.1	DUF632 domain-containing protein/DUF630 domain-containing protein (AHRD V3.3 *** A0A1Q3CQQ2_CEPFO)	0.606999	0.0124245	0.15002	3546.48	4.04612	5.20742e-05	0.0124245	3068.26	2704.07	3578.3	4679.59	5278.07	4290.23	gene:Solyc01g090270.4		0.15
mRNA:Solyc04g014500.3.1	Nudix hydrolase 4 (AHRD V3.3 *** A0A2G2XAD0_CAPBA)	-0.616261	0.0378636	0.168405	4192.08	-3.6594	0.000252805	0.0378636	5269.48	4590.26	4940.38	2925.08	2905.13	3815.98	gene:Solyc04g014500.3		0.22	InterPro:IPR000086;Pfam:PF00293	GO:0016787
mRNA:Solyc08g081190.3.1	plasma membrane intrinsic protein 1.5	-0.629543	0.00396379	0.142946	39066.2	-4.40405	1.06247e-05	0.00396379	45309.1	43753.8	58469	29713.4	31330.7	34315.5	gene:Solyc08g081190.3		0.10	InterPro:IPR000425;Pfam:PF00230	GO:0015267;GO:0016020;GO:0055085
mRNA:Solyc07g008250.3.1	F-box protein (AHRD V3.3 *** S4T6I7_CAPAN)	-0.813252	0.0216817	0.211433	7580.65	-3.84639	0.000119872	0.0216817	10235.6	8168.85	12245.7	6594.09	4507.56	6338.19	gene:Solyc07g008250.3		0.00		GO:0005515
mRNA:Solyc01g100660.4.1	Transcription factor (AHRD V3.3 *** A0A2G3AWX7_CAPCH)	-0.820327	0.0422286	0.226602	4003.29	-3.62013	0.00029446	0.0422286	4252.32	4728.29	4478.92	2493.12	2590.78	2538.98	gene:Solyc01g100660.4		0.09
mRNA:Solyc10g079755.1.1	Calcium-dependent protein kinase (AHRD V3.3 *-* CDPK_DAUCA)	-0.832338	0.0216439	0.216194	6117.23	-3.84995	0.00011814	0.0216439	6989.93	7864	10783.7	4572.93	4162.51	5660.36	gene:Solyc10g079755.1		0.48		GO:0005509
mRNA:Solyc03g093140.3.1	Glycerol-3-phosphate transporter 1-like protein (AHRD V3.3 *** A0A2K3PR18_TRIPR)	-0.884365	0.00978468	0.215032	1296.44	-4.11272	3.91025e-05	0.00978468	1371.95	1440.61	1897.89	865.258	761.738	923.632	gene:Solyc03g093140.3		0.15	InterPro:IPR011701;Pfam:PF07690	GO:0016021;GO:0055085
mRNA:Solyc09g011640.5.1.1	Glutathione S-transferase-like protein (AHRD V3.3 *** A8DUB0_SOLLC)	-0.900724	0.0126951	0.223042	433.225	-4.03836	5.38271e-05	0.0126951	572.085	428.046	534.422	326.638	242.703	252.741	gene:Solyc09g011640.5.1		0.36		GO:0005515
mRNA:Solyc06g074500.2.1	DUF868 domain-containing protein (AHRD V3.3 *** A0A1Q3B4B3_CEPFO)	-0.931034	0.00454928	0.213232	256.456	-4.36629	1.26375e-05	0.00454928	247.728	235.605	248.158	133.322	144.745	109.309	gene:Solyc06g074500.2		0.15	InterPro:IPR008586;Pfam:PF05910
mRNA:Solyc01g095700.3.1	Abscisic acid receptor PYL10 (AHRD V3.3 *** A0A2G3BTC1_CAPCH)	-0.935502	0.00116199	0.198272	3899.59	-4.71828	2.37847e-06	0.00116199	4944.07	4462.56	4910.64	1787.84	2785.24	2908.55	gene:Solyc01g095700.3		0.06	InterPro:IPR019587;Pfam:PF10604
mRNA:Solyc02g092800.3.1	metal transporter AY196092	-0.972658	0.00559769	0.227341	7357.82	-4.27841	1.88236e-05	0.00559769	11537.2	11847.3	8543.31	4928.9	5378.95	5958.79	gene:Solyc02g092800.3		0.27	InterPro:IPR001046;Pfam:PF01566	GO:0016020;GO:0030001;GO:0046873
mRNA:Solyc04g079050.3.1	UDP-glycosyltransferase 79B2 (AHRD V3.3 *** A0A2G3CJJ2_CAPCH)	-1.0074	0.0148658	0.253255	987.861	-3.97782	6.95509e-05	0.0148658	1053.9	1080.01	1918.81	630.611	736.882	650.649	gene:Solyc04g079050.3		0.43		GO:0016758
mRNA:Solyc06g053710.3.1	ethylene receptor homolog (ETR4)	-1.03287	0.000947346	0.216556	771.952	-4.76951	1.84677e-06	0.000947346	1117.93	986.485	1254.73	686.607	481.02	476.564	gene:Solyc06g053710.3		0.16		GO:0005515
mRNA:Solyc01g009430.3.1	hypothetical protein (AHRD V3.3 *** AT2G27830.1)	-1.03409	0.0231721	0.270654	7295.79	-3.82072	0.000133065	0.0231721	10777.2	9174.67	5221.53	4518.27	3718.04	4054.84	gene:Solyc01g009430.3		0.01
mRNA:Solyc02g083250.3.1	Cellular retinaldehyde-binding/triple function; C-terminal (AHRD V3.3 *** B6SN40_MAIZE)	-1.04289	0.0142886	0.260559	3089.61	-4.00252	6.26725e-05	0.0142886	3302.35	3332.65	2782.25	1541.2	1299.78	1726.97	gene:Solyc02g083250.3		0.08	InterPro:IPR001251;Pfam:PF13716
mRNA:Solyc07g065340.1.1	Serine acetyltransferase (AHRD V3.3 *** A0A2K3M2Y7_TRIPR)	-1.10575	0.0054069	0.257592	2078.22	-4.29265	1.7655e-05	0.0054069	3331.74	2338.07	3112.66	1137.23	1045.38	1890.64	gene:Solyc07g065340.1		0.37		GO:0005737;GO:0006535;GO:0009001
mRNA:Solyc07g065060.1.1	MBOAT (Membrane bound O-acyl transferase) family protein (AHRD V3.3 *** A0A2U1LYZ9_ARTAN)	-1.194	0.0207789	0.307704	342.367	-3.88035	0.000104305	0.0207789	304.412	409.612	500.033	131.988	157.903	237.704	gene:Solyc07g065060.1		0.44
mRNA:Solyc06g060230.3.1	NAC domain-containing protein (AHRD V3.3 *** A0A2K3N804_TRIPR)	-1.20367	4.8506e-06	0.202612	2031.64	-5.94078	2.83674e-09	4.8506e-06	2260	2629.88	3490.47	1135.9	1172.58	1329.06	gene:Solyc06g060230.3		0.07		GO:0003677;GO:0006355
mRNA:Solyc04g057930.4.1	Pkinase domain-containing protein/Usp domain-containing protein (AHRD V3.3 *** A0A1Q3D4V0_CEPFO)	-1.21208	0.0473395	0.338306	3031.54	-3.58279	0.000339946	0.0473395	3612.01	2731.94	5573.79	1397.21	1535.17	2209.31	gene:Solyc04g057930.4		0.15		GO:0004672;GO:0005524;GO:0006468
mRNA:Solyc05g053000.1.1	AT-hook motif nuclear-localized protein (AHRD V3.3 *** A0A2G2WTS2_CAPBA)	-1.32148	5.67023e-11	0.170227	269.935	-7.76306	8.29021e-15	5.67023e-11	349.549	399.27	315.076	129.322	141.821	152.107	gene:Solyc05g053000.1		0.00
mRNA:Solyc09g011270.4.1	Cysteine/histidine-rich C1 domain protein (AHRD V3.3 *** A0A1P8AY95_ARATH)	-1.36491	0.0478723	0.381773	626.798	-3.5752	0.000349961	0.0478723	745.285	758.973	809.997	394.632	210.538	293.226	gene:Solyc09g011270.4		0.23
mRNA:Solyc11g006180.2.1	ethylene receptor homolog (ETR5)	-1.38745	2.07735e-06	0.227742	1368.16	-6.09221	1.11364e-09	2.07735e-06	2084.7	1499.06	1949.48	815.929	552.662	743.764	gene:Solyc11g006180.2		0.38		GO:0005515
mRNA:Solyc07g042400.2.1	Unknown protein	-1.40168	0.0144997	0.351189	363.468	-3.99125	6.57257e-05	0.0144997	517.501	474.808	456.35	126.656	184.221	234.812	gene:Solyc07g042400.2		1.00
mRNA:Solyc06g050760.1.1	Wound-induced protein 1 (AHRD V3.3 *** A0A2G2Z8C8_CAPAN)	-1.44619	0.0076816	0.346011	1721.4	-4.17961	2.92005e-05	0.0076816	2286.24	1379.01	3236.27	938.584	580.441	1011.54	gene:Solyc06g050760.1		0.00	InterPro:IPR009798;Pfam:PF07107
mRNA:Solyc11g017470.2.1	NAC domain-containing protein (AHRD V3.3 *** A0A2K3N804_TRIPR)	-1.48632	7.80586e-11	0.193569	3211.22	-7.67854	1.60909e-14	7.80586e-11	5093.13	3878.05	5972.05	2007.82	1484	1839.75	gene:Solyc11g017470.2		0.03		GO:0003677;GO:0006355
mRNA:Solyc12g009560.2.1	EIN3-binding F-box protein 1	-1.50023	1.89079e-05	0.264331	6305.16	-5.67558	1.38222e-08	1.89079e-05	11145.7	6429.69	11466.8	4234.3	2612.72	3418.08	gene:Solyc12g009560.2		0.09		GO:0005515
mRNA:Solyc02g072220.1.1	DUF1685 family protein (AHRD V3.3 *-* AT2G42760.1)	-1.53063	0.0158134	0.386461	48.6276	-3.96062	7.47552e-05	0.0158134	44.0873	69.2428	80.8603	27.9975	21.931	19.0857	gene:Solyc02g072220.1		1.00
mRNA:Solyc12g005750.1.1	B-box zinc finger protein 32 (AHRD V3.3 *** A0A2G3BMP6_CAPCH)	-1.68731	0.0211535	0.435982	294.497	-3.87014	0.000108771	0.0211535	188.945	209.527	413.131	61.328	57.0207	130.708	gene:Solyc12g005750.1		0.09
mRNA:Solyc10g008400.1.1	E3 ubiquitin-protein ligase RMA1H1 (AHRD V3.3 *** A0A2G3BCU0_CAPCH)	-1.70951	0.0473395	0.477326	835.059	-3.58142	0.000341731	0.0473395	403.084	596.657	947.553	286.642	114.041	194.906	gene:Solyc10g008400.1		0.35		GO:0046872
mRNA:Solyc05g051200.1.1	ethylene-responsive factor 1	-1.71279	1.60557e-06	0.277662	1087.04	-6.16861	6.88932e-10	1.60557e-06	2347.12	1683.86	1142.73	490.624	633.076	455.743	gene:Solyc05g051200.1		0.17		GO:0003700;GO:0006355
mRNA:Solyc11g006785.1.1	Unknown protein	-1.74836	0.00693686	0.414881	176.657	-4.21411	2.50767e-05	0.00693686	157.455	219.419	349.465	114.657	48.2482	54.9437	gene:Solyc11g006785.1		0.36
mRNA:Solyc07g051860.1.1	MAP kinase kinase kinase 50	-1.75442	0.00350879	0.394546	93.5101	-4.44667	8.7211e-06	0.00350879	120.715	95.7709	95.2665	17.3318	30.7034	41.6415	gene:Solyc07g051860.1		0.40	InterPro:IPR000719;Pfam:PF00069	GO:0004672;GO:0005524;GO:0006468
mRNA:Solyc11g011740.1.1	Ethylene-responsive transcription factor (AHRD V3.3 *** F1DGA5_COFAR)	-1.77925	0.0146221	0.446571	39.0334	-3.98423	6.76981e-05	0.0146221	74.5285	57.1028	67.8483	23.9979	11.6965	21.3991	gene:Solyc11g011740.1		0.38		GO:0003700;GO:0006355
mRNA:Solyc07g064820.1.1	MAP kinase kinase kinase 59	-1.81933	0.000921765	0.380189	165.596	-4.78533	1.70706e-06	0.000921765	244.579	300.801	324.371	77.3266	74.5655	93.6935	gene:Solyc07g064820.1		0.15		GO:0004672;GO:0005524;GO:0006468
mRNA:Solyc04g014470.3.1	R2R3MYB transcription factor 20	-1.83708	0.0393115	0.503855	234.387	-3.64605	0.000266304	0.0393115	303.362	289.561	316.935	78.6598	55.5586	118.563	gene:Solyc04g014470.3		0.11
mRNA:Solyc03g082550.3.1	Homeobox-leucine zipper protein HOX6 (AHRD V3.3 *** A0A2G3A038_CAPAN)	-1.90976	0.0422286	0.527782	177.794	-3.61846	0.000296356	0.0422286	192.095	94.8716	408.484	53.3287	40.9379	89.0666	gene:Solyc03g082550.3		0.09		GO:0003677
mRNA:Solyc02g067800.4.1	LOB domain-containing protein (AHRD V3.3 *** A0A2U1M8Q7_ARTAN)	-2.13079	0.0144997	0.533407	74.0207	-3.99468	6.47805e-05	0.0144997	139.61	202.333	56.2305	21.3315	27.7793	40.4848	gene:Solyc02g067800.4		0.40	InterPro:IPR004883;Pfam:PF03195
mRNA:Solyc07g056670.3.1	gibberellin 2-oxidase 2	-2.26702	0.000104648	0.427275	151.616	-5.30577	1.12201e-07	0.000104648	332.754	289.111	136.626	53.3287	64.331	41.0632	gene:Solyc07g056670.3		0.23		GO:0016491;GO:0055114
mRNA:Solyc05g009230.3.1	MYB transcription factor (AHRD V3.3 *-* B4FU27_MAIZE)	-2.29085	0.0318606	0.61589	276.581	-3.71957	0.00019956	0.0318606	456.618	492.793	181.703	137.321	62.8689	32.3879	gene:Solyc05g009230.3		0.19
mRNA:Solyc11g012220.1.1	MBOAT (Membrane bound O-acyl transferase) family protein (AHRD V3.3 *** A0A2U1LYZ9_ARTAN)	-2.32965	0.000947016	0.487918	44.7043	-4.77468	1.79997e-06	0.000947016	60.8824	133.54	65.9895	10.6657	19.0069	21.3991	gene:Solyc11g012220.1		0.40
mRNA:Solyc12g013620.2.1	jasmonic acid 2	-2.43379	0.00693686	0.577876	2975.58	-4.21161	2.53553e-05	0.00693686	3556.37	1923.96	4982.2	673.274	252.938	1008.07	gene:Solyc12g013620.2		0.19		GO:0003677;GO:0006355
mRNA:Solyc06g049020.1.1	hypothetical protein (AHRD V3.3 *** AT3G56360.1)	-2.65565	0.00240693	0.58553	2921.03	-4.53546	5.74783e-06	0.00240693	4761.42	8167.5	4355.3	1595.86	384.524	762.85	gene:Solyc06g049020.1		1.00
mRNA:Solyc07g009230.3.1	Defensin-like protein 1 (AHRD V3.3 *** A0A2G2ZS54_CAPAN)	-2.6567	0.00520847	0.616739	150.359	-4.30766	1.64994e-05	0.00520847	217.287	164.114	664.077	79.993	35.0896	50.8952	gene:Solyc07g009230.3		0.01
mRNA:Solyc12g017530.1.1	Unknown protein	-2.76249	0.000707398	0.569051	111.072	-4.85455	1.20663e-06	0.000707398	204.691	232.008	115.714	45.3294	26.3172	11.5671	gene:Solyc12g017530.1		0.82
mRNA:Solyc03g083420.4.1	OBP3-responsive protein 1 (AHRD V3.3 *** AT5G53450.1)	-2.80288	0.00458973	0.64278	11731.6	-4.36055	1.29736e-05	0.00458973	30528.3	25708.9	4545.37	4007.65	1940.16	2762.22	gene:Solyc03g083420.4		0.42
mRNA:Solyc07g044910.1.1	Unknown protein	-2.93783	0.0310547	0.787825	413.809	-3.72904	0.000192209	0.0310547	714.843	308.445	66.9189	74.6601	30.7034	37.0147	gene:Solyc07g044910.1		1.00
mRNA:Solyc05g052670.1.1	HXXXD-type acyl-transferase family protein (AHRD V3.3 *** V5PZN5_9CARY)	-3.27449	7.80586e-11	0.427642	297.604	-7.65708	1.90211e-14	7.80586e-11	1019.26	618.239	299.276	65.3276	83.3379	52.6303	gene:Solyc05g052670.1		0.44	InterPro:IPR003480;Pfam:PF02458	GO:0016747
mRNA:Solyc09g008750.1.1	VQ motif-containing protein 29 (AHRD V3.3 *** A0A2G2VXX9_CAPBA)	-3.47128	0.0309179	0.930069	122.713	-3.73228	0.000189754	0.0309179	518.55	145.23	177.986	39.9965	2.92414	32.3879	gene:Solyc09g008750.1		0.60
mRNA:Solyc10g061883.1.1	Unknown protein	-3.70317	0.000525872	0.749157	212.144	-4.94311	7.68856e-07	0.000525872	783.074	158.269	547.898	35.9968	32.1655	45.69	gene:Solyc10g061883.1		0.16
mRNA:Solyc05g052230.1.1	Unknown protein	-4.18601	0.0408234	1.15233	63.27	-3.63265	0.000280526	0.0408234	202.591	218.07	11.1531	6.66608	10.2345	6.94026	gene:Solyc05g052230.1		1.00
mRNA:Solyc07g044900.1.1	Unknown protein	-4.32001	0.00449257	0.987907	1212.44	-4.37289	1.2261e-05	0.00449257	2252.65	1013.46	63.2012	118.656	30.7034	17.929	gene:Solyc07g044900.1		1.00
mRNA:Solyc12g006770.1.1	Unknown protein	-4.48544	0.005059	1.03889	742.506	-4.31752	1.57793e-05	0.005059	1803.38	2143.38	22.771	58.6615	73.1034	45.69	gene:Solyc12g006770.1		0.53
mRNA:Solyc08g080670.1.1	Pathogenesis-related 5-like protein	-4.51	0.0379613	1.23329	286.357	-3.65688	0.000255308	0.0379613	2408	352.059	57.1599	81.3262	8.77241	33.5446	gene:Solyc08g080670.1		0.43	InterPro:IPR001938;Pfam:PF00314
mRNA:Solyc09g066360.1.1	Ethylene Response Factor C.3	-4.53584	0.0346831	1.22879	37.1542	-3.69129	0.000223119	0.0346831	107.069	41.8155	90.1546	5.33287	0	4.62684	gene:Solyc09g066360.1		0.02		GO:0003700;GO:0006355
mRNA:Solyc12g006760.1.1	Unknown protein	-4.86988	0.0163805	1.23296	325.222	-3.94975	7.82343e-05	0.0163805	731.639	816.525	5.57657	13.3322	32.1655	8.09697	gene:Solyc12g006760.1		0.42
mRNA:Solyc12g006750.1.1	Unknown protein	-4.9897	0.0226391	1.30264	122.529	-3.83045	0.000127909	0.0226391	329.605	234.706	1.85886	6.66608	7.31034	4.04848	gene:Solyc12g006750.1		0.90
mRNA:Solyc12g096570.1.1	auxin-regulated gene involved in organ size (AHRD V3.3 -** AT3G59900.1)	-5.13409	2.75431e-13	0.606901	142.697	-8.45953	2.68464e-17	2.75431e-13	335.903	275.173	427.073	21.3315	8.77241	1.73506	gene:Solyc12g096570.1		0.12
mRNA:Solyc09g089930.3.1	ethylene responsive factor E.2	-5.17394	1.92326e-29	0.427252	499.807	-12.1098	9.37308e-34	1.92326e-29	1388.75	923.537	1573.52	55.9951	14.6207	36.4363	gene:Solyc09g089930.3		0.06		GO:0003700;GO:0006355
mRNA:Solyc03g096545.1.1	PLAT/LH2 domain-containing protein (AHRD V3.3 *** A0A2U1NEA8_ARTAN)	-5.17792	0.00841613	1.24592	108.841	-4.15589	3.24029e-05	0.00841613	510.153	489.196	4.18243	17.3318	7.31034	3.47013	gene:Solyc03g096545.1		0.20	InterPro:IPR001024;Pfam:PF01477	GO:0005515
mRNA:Solyc08g066890.4.1	bark storage protein A-like (AHRD V3.3 *** A0A2I4E5T4_9ROSI)	-6.10162	0.0216171	1.58113	16.483	-3.85903	0.000113838	0.0216171	129.113	26.5281	10.2237	0	2.92414	0	gene:Solyc08g066890.4		0.45	InterPro:IPR000845;Pfam:PF01048	GO:0003824;GO:0009116
mRNA:Solyc09g091615.1.1	F-box/kelch-repeat protein At3g06240-like (AHRD V3.3 *-* XP_004247950.1)	-6.40202	0.00379221	1.44921	39.8011	-4.41761	9.97999e-06	0.00379221	328.555	121.4	11.6179	0	0	4.62684	gene:Solyc09g091615.1		0.34

## Sheet: D vs US DEG
ID	Note	log2FoldChange	padj	lfcSE	baseMean	stat	pvalue	padj.1	P4	P5	P6	P7	P8	P9	Parent	Alias	X_AED	Dbxref	Ontology_term
mRNA:Solyc07g044920.1.1	F-box protein (AHRD V3.3 *** A0A2K3L8R2_TRIPR)	6.37386	0.00179246	1.46533	21.4255	4.34978	1.36275e-05	0.00179246	2.21595	0	0	86.0804	30.2844	78.0718	gene:Solyc07g044920.1		1.00		GO:0005515
mRNA:Solyc07g044900.1.1	Unknown protein	5.32037	3.95357e-05	0.985487	1212.44	5.39872	6.71178e-08	3.95357e-05	62.0467	117.786	90.0536	7381.4	878.247	2523.14	gene:Solyc07g044900.1		1.00
mRNA:Solyc12g006760.1.1	Unknown protein	5.23339	0.00251123	1.23261	325.222	4.24577	2.17846e-05	0.00251123	44.3191	1.15476	13.8544	1316.52	219.201	700.281	gene:Solyc12g006760.1		0.42
mRNA:Solyc12g006770.1.1	Unknown protein	4.94275	0.000499247	1.04079	742.506	4.74904	2.0438e-06	0.000499247	72.0185	11.5476	66.5011	2631.78	413.886	1567.35	gene:Solyc12g006770.1		0.53
mRNA:Solyc12g006730.1.1	Unknown protein	4.62614	0.0234803	1.34491	45.0028	3.43973	0.000582291	0.0234803	2.21595	1.15476	6.9272	150.641	12.979	86.3522	gene:Solyc12g006730.1		1.00
mRNA:Solyc08g005760.1.1	Alcohol acyl transferase (AHRD V3.3 *** Q6QLX4_SOLLC)	4.5258	0.0362241	1.38615	27.0899	3.26502	0.00109455	0.0362241	6.64786	2.30952	2.77088	51.9014	157.19	62.6941	gene:Solyc08g005760.1		0.40	InterPro:IPR003480;Pfam:PF02458	GO:0016747
mRNA:Solyc12g006750.1.1	Unknown protein	4.19211	0.0346005	1.27421	122.529	3.28996	0.00100201	0.0346005	26.5914	0	19.3962	479.772	155.748	204.643	gene:Solyc12g006750.1		0.90
mRNA:Solyc06g036555.1.1	Pectate lyase (AHRD V3.3 *-* A0A2G2VBB9_CAPBA)	4.16226	0.0135178	1.14071	12.6557	3.64884	0.000263427	0.0135178	0	2.30952	5.54176	22.786	63.453	49.6821	gene:Solyc06g036555.1		0.62
mRNA:Solyc07g044910.1.1	Unknown protein	3.90837	0.000198576	0.784014	413.809	4.98508	6.19372e-07	0.000198576	57.6148	63.5118	112.221	2305.18	367.739	826.852	gene:Solyc07g044910.1		1.00
mRNA:Solyc10g078770.2.1	11 kDa late embryogenesis abundant protein (AHRD V3.3 *-* A0A2G3BHR7_CAPCH)	3.84457	0.0151733	1.06582	95.0637	3.60713	0.0003096	0.0151733	32.1313	6.92856	18.0107	348.119	325.917	146.68	gene:Solyc10g078770.2		0.47	InterPro:IPR005513;Pfam:PF03760	GO:0009793
mRNA:Solyc02g085590.4.1	vicilin-like seed storage protein At2g18540 (AHRD V3.3 *-* A0A2I4F3W3_9ROSI)	3.79925	3.95357e-05	0.703842	98.0695	5.39787	6.74375e-08	3.95357e-05	44.3191	2.30952	11.0835	286.091	250.928	272.069	gene:Solyc02g085590.4		0.24		GO:0045735
mRNA:Solyc05g026245.1.1	Retrovirus-related Pol polyprotein from transposon TNT 1-94 (AHRD V3.3 *** A0A2I0VN15_9ASPA)	3.77598	0.0022926	0.882709	543.926	4.27771	1.88825e-05	0.0022926	12.1877	229.797	91.439	1755.79	1519.99	1291.73	gene:Solyc05g026245.1		0.00
mRNA:Solyc09g057760.4.1	PDDEXK-like protein (AHRD V3.3 *-* A0A2U1LF29_ARTAN)	3.72787	0.000791281	0.807793	255.643	4.61488	3.93318e-06	0.000791281	42.1031	33.4881	42.9486	987.393	121.137	461.334	gene:Solyc09g057760.4		1.00	InterPro:IPR006502;Pfam:PF04720
mRNA:Solyc02g077970.4.1	Late embryogenesis abundant protein (AHRD V3.3 *** A0A200PQ87_9MAGN)	3.54315	0.00160932	0.805916	257.675	4.39643	1.10047e-05	0.00160932	122.985	20.7857	56.803	792.446	896.994	650.599	gene:Solyc02g077970.4		0.04
mRNA:Solyc09g082100.3.1	Late embryogenesis abundant protein D-34 (AHRD V3.3 *** A0A2G3CT36_CAPCH)	3.51974	0.0150677	0.974957	29.4332	3.61015	0.000306025	0.0150677	18.8356	4.61904	0	79.751	144.211	49.6821	gene:Solyc09g082100.3		0.37
mRNA:Solyc02g062590.3.1	Hexosyltransferase (AHRD V3.3 *** A0A2G2XBE9_CAPBA)	3.35686	0.0134694	0.918964	47.4059	3.65287	0.000259322	0.0134694	13.2957	13.8571	8.31264	191.149	62.0108	111.193	gene:Solyc02g062590.3		0.05	InterPro:IPR002495;Pfam:PF01501	GO:0016757
mRNA:Solyc03g123540.3.1	17.4 kDa class III heat shock protein (AHRD V3.3 *** A0A2G3D1F4_CAPCH)	3.3174	0.00127646	0.743335	57.7466	4.46286	8.08712e-06	0.00127646	13.2957	16.1666	11.0835	130.387	207.664	67.4257	gene:Solyc03g123540.3		0.34	InterPro:IPR002068;Pfam:PF00011
mRNA:Solyc04g006950.4.1	Unknown protein	3.08132	0.0267502	0.908554	80.1081	3.39146	0.00069522	0.0267502	39.8872	9.23808	23.5525	160.768	327.36	127.754	gene:Solyc04g006950.4		0.20
mRNA:Solyc02g073580.1.1	transcription factor TGA6-like (AHRD V3.3 *** A0A2I4DJ54_9ROSI)	3.07235	0.00507457	0.765005	329.373	4.01612	5.91653e-05	0.00507457	43.2111	9.23808	69.272	316.472	191.801	512.199	gene:Solyc02g073580.1		0.44		GO:0006351;GO:0043565
mRNA:Solyc11g007945.1.1	Unknown protein	2.99768	0.000149917	0.593424	52.8267	5.05149	4.38375e-07	0.000149917	18.8356	12.7024	18.0107	141.779	175.938	78.0718	gene:Solyc11g007945.1		0.46
mRNA:Solyc01g108800.4.1	3-hydroxyisobutyryl-CoA hydrolase 1 (AHRD V3.3 *** A0A2G3BVS1_CAPCH)	2.99309	0.00307816	0.717063	41.9936	4.17409	2.99181e-05	0.00307816	14.4037	9.23808	23.5525	139.248	118.253	115.925	gene:Solyc01g108800.4		0.39	InterPro:IPR032259;Pfam:PF16113	GO:0003860
mRNA:Solyc12g098900.2.1	Late embryogenesis abundant protein D-29 (AHRD V3.3 *-* A0A2G3B563_CAPCH)	2.83643	0.0139041	0.779783	1399.24	3.63747	0.000275334	0.0139041	1276.39	163.976	193.962	4963.55	3626.91	3086.2	gene:Solyc12g098900.2		0.17
mRNA:Solyc09g015450.3.1	hypothetical protein (AHRD V3.3 --* AT3G51750.3)	2.8303	0.0419587	0.885407	73.1654	3.19661	0.00139051	0.0419587	34.3473	25.4047	19.3962	278.495	132.674	152.595	gene:Solyc09g015450.3		0.07
mRNA:Solyc06g066540.1.1	Ethylene-responsive transcription factor (AHRD V3.3 *-* A0A2G2XMU8_CAPBA)	2.82417	1.54109e-05	0.502108	183.406	5.62462	1.85916e-08	1.54109e-05	106.366	61.2023	44.3341	575.979	575.403	353.689	gene:Solyc06g066540.1		0.03		GO:0003700;GO:0006355
mRNA:Solyc02g085150.4.1	Late embryogenesis abundant (LEA) protein (AHRD V3.3 *** A0A1P8B7I6_ARATH)	2.78985	2.53946e-05	0.506329	85.2552	5.50996	3.58908e-08	2.53946e-05	36.5632	15.0119	59.5739	369.639	184.59	209.374	gene:Solyc02g085150.4		0.37
mRNA:Solyc03g111100.1.1	At3g48510 (AHRD V3.3 *** Q9SMP6_ARATH)	2.72809	0.0111893	0.731513	407.548	3.72938	0.000191951	0.0111893	200.544	103.928	77.5846	1049.42	747.014	736.951	gene:Solyc03g111100.1		1.00
mRNA:Solyc03g083420.4.1	OBP3-responsive protein 1 (AHRD V3.3 *** AT5G53450.1)	2.71662	0.00266791	0.642797	11731.6	4.22625	2.37619e-05	0.00266791	4746.57	2643.25	2022.74	29891.4	7963.35	24018.9	gene:Solyc03g083420.4		0.42
mRNA:Solyc12g005640.2.1	R2R3MYB transcription factor 68	2.62569	0.00499522	0.652627	234.601	4.02326	5.73976e-05	0.00499522	168.413	20.7857	130.231	534.205	1072.93	364.335	gene:Solyc12g005640.2		0.12
mRNA:Solyc12g096570.1.1	auxin-regulated gene involved in organ size (AHRD V3.3 -** AT3G59900.1)	2.57599	0.00107485	0.569031	142.697	4.52697	5.98358e-06	0.00107485	33.2393	31.1785	27.7088	210.137	220.643	119.474	gene:Solyc12g096570.1		0.12
mRNA:Solyc01g087180.4.1	Expressed protein (AHRD V3.3 *-* AT1G07985.1)	2.56372	0.0274846	0.75848	66.558	3.38008	0.000724655	0.0274846	73.1265	10.3928	12.469	165.831	223.527	180.985	gene:Solyc01g087180.4		0.04
mRNA:Solyc09g064820.1.1	EID1-like F-box protein 3 (AHRD V3.3 *** A0A2G3BFQ9_CAPCH)	2.56003	4.71808e-05	0.479638	342.195	5.33743	9.42743e-08	4.71808e-05	272.562	124.714	69.272	958.277	1277.71	521.662	gene:Solyc09g064820.1		0.06
mRNA:Solyc07g006700.1.1	Pathogenesis-related protein PR-1 (AHRD V3.3 *** A0A1U8H8G8_CAPAN)	2.53143	0.0319367	0.761623	309.312	3.32373	0.00088821	0.0319367	190.572	43.8809	149.628	612.69	1107.54	500.37	gene:Solyc07g006700.1		0.25	InterPro:IPR014044;Pfam:PF00188
mRNA:Solyc08g083130.4.1	Homeobox-leucine zipper protein HOX6 (AHRD V3.3 *** A0A2G3DAJ5_CAPCH)	2.47355	0.0280856	0.734157	1837.36	3.36924	0.000753762	0.0280856	1901.29	469.988	296.484	6785.16	4708.5	3326.33	gene:Solyc08g083130.4		0.38		GO:0003677
mRNA:Solyc08g075150.3.1	coiled-coil protein (AHRD V3.3 *** AT5G45310.2)	2.46364	0.0168539	0.69141	508.634	3.56322	0.000366336	0.0168539	361.201	78.5237	102.523	1434.25	611.456	947.508	gene:Solyc08g075150.3		0.11
mRNA:Solyc06g067980.3.1	repressed By RIM101 protein 1 (AHRD V3.3 --* XP_011091441.1)	2.44596	0.00154231	0.554136	765.672	4.41401	1.01472e-05	0.00154231	612.711	148.964	325.578	1792.5	2654.93	1478.63	gene:Solyc06g067980.3		0.19
mRNA:Solyc03g150112.1.1	ATP-dependent DNA helicase (AHRD V3.3 *-* A0A2G3C774_CAPCH)	2.43702	0.0016482	0.555973	89.7411	4.38334	1.16874e-05	0.0016482	73.1265	11.5476	27.7088	207.606	265.349	138.4	gene:Solyc03g150112.1		0.45
mRNA:Solyc01g009870.3.1	Glycerophosphodiester phosphodiesterase (AHRD V3.3 *** B6T3E4_MAIZE)	2.42991	0.0131473	0.663359	106.511	3.66303	0.000249247	0.0131473	67.5866	10.3928	38.7923	239.253	191.801	198.728	gene:Solyc01g009870.3		0.24	InterPro:IPR030395;Pfam:PF03009	GO:0006629;GO:0008081
mRNA:Solyc05g055460.1.1	Unknown protein	2.42633	0.00250877	0.571271	759.606	4.24725	2.1641e-05	0.00250877	454.271	357.976	110.835	1708.95	2425.63	831.583	gene:Solyc05g055460.1		1.00
mRNA:Solyc10g009270.3.1	bHLH transcription factor154	2.39097	0.000389602	0.495886	350.542	4.82161	1.42406e-06	0.000389602	155.117	108.547	193.962	481.038	1433.46	484.992	gene:Solyc10g009270.3		0.09		GO:0046983
mRNA:Solyc03g118050.3.1	NFU1 iron-sulfur cluster protein (AHRD V3.3 *** AT5G07330.1)	2.37912	0.00507457	0.592352	65.874	4.01639	5.90973e-05	0.00507457	31.0234	38.1071	16.6253	154.438	180.264	113.559	gene:Solyc03g118050.3		0.41
mRNA:Solyc04g076440.1.1	hypothetical protein (AHRD V3.3 --* AT1G58225.1)	2.36734	0.0151733	0.656331	36.1118	3.60693	0.000309841	0.0151733	21.0516	19.6309	16.6253	67.0921	47.5897	180.985	gene:Solyc04g076440.1		1.00
mRNA:Solyc11g021360.3.1	Unknown protein	2.33059	0.0144568	0.642907	134.559	3.62508	0.000288868	0.0144568	63.1547	47.3452	48.4904	296.218	223.527	280.349	gene:Solyc11g021360.3		0.32
mRNA:Solyc01g106510.2.1	F-box domain-containing protein/DUF295 domain-containing protein (AHRD V3.3 *** A0A1Q3CTB5_CEPFO)	2.31778	0.0044507	0.569385	57.7398	4.07068	4.68756e-05	0.0044507	36.5632	25.4047	29.0942	78.4851	93.7373	281.532	gene:Solyc01g106510.2		1.00
mRNA:Solyc07g053360.4.1	Late embryogenesis abundant protein (AHRD V3.3 *-* A0A200QFG9_9MAGN)	2.31213	6.91646e-05	0.440833	182.645	5.24492	1.56353e-07	6.91646e-05	126.309	83.1428	38.7923	419.009	510.508	308.739	gene:Solyc07g053360.4		0.12
mRNA:Solyc05g050700.1.1	Leucine-rich repeat protein (AHRD V3.3 *** A0A0A6ZKK7_PETHY)	2.29073	0.0289647	0.682153	33.9268	3.35808	0.000784851	0.0289647	12.1877	11.5476	2.77088	56.965	49.0318	26.0239	gene:Solyc05g050700.1		0.15		GO:0005515
mRNA:Solyc01g079300.4.1	Stachyose synthase (AHRD V3.3 *** S8CRI9_9LAMI)	2.26358	0.00138923	0.510025	78.1715	4.43818	9.0724e-06	0.00138923	60.9387	27.7143	30.4797	284.825	112.485	176.253	gene:Solyc01g079300.4		0.18	InterPro:IPR008811;Pfam:PF05691
mRNA:Solyc01g008510.3.1	photosystem II 5 kDa protein; chloroplastic-like (AHRD V3.3 *-* A0A2I4GVV4_9ROSI)	2.26108	0.00160932	0.514424	970.561	4.39536	1.10587e-05	0.00160932	681.406	651.285	214.743	2026.69	3540.39	1854.8	gene:Solyc01g008510.3		0.23
mRNA:Solyc06g049020.1.1	hypothetical protein (AHRD V3.3 *** AT3G56360.1)	2.24744	0.00847926	0.585747	2921.03	3.83687	0.000124613	0.00847926	569.5	471.142	1573.86	4585.05	2239.6	5585.69	gene:Solyc06g049020.1		1.00
mRNA:Solyc02g091390.3.1	cold-regulated protein (AHRD V3.3 *** AT3G03341.1)	2.24082	0.00731621	0.576624	45.2011	3.8861	0.000101869	0.00731621	25.4835	18.4762	29.0942	169.629	90.8531	83.9864	gene:Solyc02g091390.3		0.46
mRNA:Solyc07g009410.4.1	F-box/kelch-repeat protein (AHRD V3.3 *** A0A1J3E525_NOCCA)	2.21294	0.00489815	0.548584	34.1842	4.03391	5.48563e-05	0.00489815	21.0516	9.23808	11.0835	48.1038	99.5058	46.1334	gene:Solyc07g009410.4		0.39		GO:0005515
mRNA:Solyc09g018900.3.1	Unknown protein	2.18781	0.0442763	0.690136	52.3444	3.17011	0.00152379	0.0442763	18.8356	13.8571	44.3341	65.8262	207.664	75.706	gene:Solyc09g018900.3		0.46
mRNA:Solyc02g062230.1.1	Small auxin up-regulated RNA32	2.15838	0.0363381	0.661448	50.3943	3.26312	0.00110192	0.0363381	4.43191	17.3214	29.0942	48.1038	57.6845	118.291	gene:Solyc02g062230.1		0.01	InterPro:IPR003676;Pfam:PF02519	GO:0009733
mRNA:Solyc07g054770.1.1	Wound-responsive family protein (AHRD V3.3 *** A0A2K3L288_TRIPR)	2.14157	0.0266581	0.631067	147.254	3.39357	0.00068987	0.0266581	83.0983	70.4404	69.272	292.42	310.054	380.896	gene:Solyc07g054770.1		0.47	InterPro:IPR022251;Pfam:PF12609
mRNA:Solyc07g064410.1.1	Fatty acid desaturase 4; chloroplastic (AHRD V3.3 *** A0A1U8FLY9_CAPAN)	2.09726	0.0156728	0.583575	257.698	3.59381	0.000325877	0.0156728	113.014	99.3094	151.013	279.761	997.942	276.8	gene:Solyc07g064410.1		0.04	InterPro:IPR019547;Pfam:PF10520
mRNA:Solyc09g008970.1.1	plant/protein (AHRD V3.3 *** AT3G10020.1)	2.07915	0.00172079	0.4767	41.2549	4.36154	1.29149e-05	0.00172079	15.5117	10.3928	27.7088	98.7393	54.8003	69.7915	gene:Solyc09g008970.1		1.00
mRNA:Solyc04g056713.1.1	Aldehyde dehydrogenase family 2 member mitochondrial-like (AHRD V3.3 *-* A0A2K3PGY0_TRIPR)	2.06731	0.0150677	0.572666	21.124	3.60998	0.000306215	0.0150677	3.32393	12.7024	16.6253	46.8379	31.7265	55.5966	gene:Solyc04g056713.1		0.33
mRNA:Solyc06g068620.3.1	elongation factor (AHRD V3.3 *-* AT5G43150.1)	2.04895	0.00294431	0.48882	1661.93	4.19161	2.76977e-05	0.00294431	920.729	915.725	637.302	3907.8	4288.84	2041.7	gene:Solyc06g068620.3		0.01
mRNA:Solyc11g008490.3.1	Pumilio-like protein 2 (AHRD V3.3 *** A0A2G2Y5N2_CAPAN)	2.03661	0.027845	0.603535	18.3464	3.37447	0.000739584	0.027845	8.86382	6.92856	9.69808	51.9014	27.4001	24.841	gene:Solyc11g008490.3		0.34		GO:0003723
mRNA:Solyc03g112440.1.1	Oleosin (AHRD V3.3 *** A0A2G3A1E3_CAPAN)	2.033	0.000420708	0.423681	61.158	4.79841	1.59926e-06	0.000420708	19.9436	19.6309	47.105	92.4098	147.095	111.193	gene:Solyc03g112440.1		0.41	InterPro:IPR000136;Pfam:PF01277	GO:0012511;GO:0016021
mRNA:Solyc12g005750.1.1	B-box zinc finger protein 32 (AHRD V3.3 *** A0A2G3BMP6_CAPCH)	2.02877	0.000587246	0.431045	294.497	4.70662	2.51853e-06	0.000587246	160.657	185.916	139.929	559.523	918.626	508.65	gene:Solyc12g005750.1		0.09
mRNA:Solyc05g041780.1.1	replication protein A 70 kDa DNA-binding subunit B-like isoform X1 (AHRD V3.3 *-* XP_025886291.1)	2.01098	0.00169225	0.459771	298.55	4.37388	1.22059e-05	0.00169225	154.009	131.643	88.6681	494.962	659.045	357.238	gene:Solyc05g041780.1		0.49
mRNA:Solyc10g008040.4.1	Seed biotin-containing protein SBP65 (AHRD V3.3 *-* SBP65_PEA)	1.995	0.0355495	0.608997	139.141	3.27587	0.00105337	0.0355495	137.389	41.5714	52.6467	401.287	286.98	236.581	gene:Solyc10g008040.4		0.31
mRNA:Solyc04g076845.1.1	Basic helix-loop-helix (BHLH) DNA-binding superfamily protein (AHRD V3.3 *-* A0A2U1PS36_ARTAN)	1.98156	0.0485882	0.634506	222.808	3.123	0.00179018	0.0485882	134.065	68.1309	128.846	263.305	801.815	242.496	gene:Solyc04g076845.1		0.04		GO:0046983
mRNA:Solyc12g042110.3.1	replication protein A 70 kDa DNA-binding subunit B-like isoform X1 (AHRD V3.3 *-* XP_025886291.1)	1.96935	0.00114541	0.437164	265.885	4.50482	6.6428e-06	0.00114541	188.356	86.607	127.46	391.16	695.098	490.906	gene:Solyc12g042110.3		0.47
mRNA:Solyc09g089930.3.1	ethylene responsive factor E.2	1.96833	0.000429574	0.410997	499.807	4.78916	1.67483e-06	0.000429574	196.112	99.3094	112.221	627.881	529.255	440.041	gene:Solyc09g089930.3		0.06		GO:0003700;GO:0006355
mRNA:Solyc05g050220.3.1	Common plant regulatory factor 1 (AHRD V3.3 *** A0A1U8DT23_CAPAN)	1.9503	0.000766934	0.421429	247.763	4.62783	3.69517e-06	0.000766934	217.164	87.7618	101.137	648.135	546.561	377.347	gene:Solyc05g050220.3		0.33		GO:0003700;GO:0006355
mRNA:Solyc10g078350.2.1	Transcription elongation factor (AHRD V3.3 *** A0A200Q6X7_9MAGN)	1.92165	0.0118907	0.519071	41.1448	3.70209	0.000213834	0.0118907	22.1595	13.8571	16.6253	77.2192	56.2424	66.2428	gene:Solyc10g078350.2		0.34		GO:0005634
mRNA:Solyc03g120990.3.1	Malic enzyme (AHRD V3.3 *** A0A2G3D1G2_CAPCH)	1.90784	0.0149935	0.528028	1122.99	3.61314	0.000302516	0.0149935	325.745	331.416	450.268	1478.56	444.171	2230.96	gene:Solyc03g120990.3		0.24		GO:0004471;GO:0055114
mRNA:Solyc02g077980.3.1	Unknown protein	1.8959	0.000766934	0.409519	183.18	4.62957	3.66434e-06	0.000766934	180.6	76.2142	72.0429	475.974	415.328	335.945	gene:Solyc02g077980.3		0.39
mRNA:Solyc04g063350.3.1	2-oxoisovalerate dehydrogenase subunit alpha 2; mitochondrial (AHRD V3.3 *** A0A2G3CL46_CAPCH)	1.8956	0.000164783	0.376841	1014.95	5.03024	4.89877e-07	0.000164783	807.715	534.654	380.996	2103.91	2344.88	1967.17	gene:Solyc04g063350.3		0.22	InterPro:IPR001017;Pfam:PF00676	GO:0016624
mRNA:Solyc04g014470.3.1	R2R3MYB transcription factor 20	1.89058	0.0103784	0.502546	234.387	3.76201	0.000168554	0.0103784	202.76	110.857	36.0214	384.83	480.224	435.31	gene:Solyc04g014470.3		0.11
mRNA:Solyc02g084350.3.1	NAC domain-containing protein (AHRD V3.3 *** A0A2K3PFA3_TRIPR)	1.87006	3.57905e-07	0.293679	185.263	6.36771	1.91869e-10	3.57905e-07	122.985	79.6785	83.1264	363.31	363.412	320.568	gene:Solyc02g084350.3		0.17		GO:0003677;GO:0006355
mRNA:Solyc01g104740.3.1	Multiprotein-bridging factor 1c (AHRD V3.3 *** A0A1U8F6N4_CAPAN)	1.86345	0.00106858	0.411314	492.563	4.53049	5.88477e-06	0.00106858	404.412	252.893	254.921	924.098	767.204	1628.86	gene:Solyc01g104740.3		0.43		GO:0043565
mRNA:Solyc05g051760.2.1	protein MIZU-KUSSEI 1-like (AHRD V3.3 *** A0A2I4H434_9ROSI)	1.86125	0.00292097	0.443597	34.0718	4.19581	2.71897e-05	0.00292097	18.8356	19.6309	9.69808	68.358	59.1266	49.6821	gene:Solyc05g051760.2		0.02	InterPro:IPR006460;Pfam:PF04759
mRNA:Solyc04g008970.3.1	GEM-like protein 6 (AHRD V3.3 *** A0A2G3CEM1_CAPCH)	1.84255	0.00212997	0.428427	160.388	4.30073	1.7024e-05	0.00212997	97.502	55.4285	106.679	374.703	271.117	283.898	gene:Solyc04g008970.3		0.45
mRNA:Solyc09g075770.3.1	Long-chain acyl-CoA synthetase 6 (AHRD V3.3 *** A0A2U1MVC5_ARTAN)	1.83774	0.00657436	0.468981	94.746	3.91858	8.90722e-05	0.00657436	70.9105	33.4881	38.7923	175.958	186.033	151.412	gene:Solyc09g075770.3		0.39	InterPro:IPR000873;Pfam:PF00501	GO:0003824
mRNA:Solyc09g015140.2.1	ATP-dependent DNA helicase (AHRD V3.3 *** A0A2G3C774_CAPCH)	1.83658	0.0100446	0.486228	210.941	3.77719	0.000158606	0.0100446	110.798	92.3808	85.8973	362.044	425.423	246.045	gene:Solyc09g015140.2		0.38	InterPro:IPR013955;Pfam:PF08646
mRNA:Solyc04g005380.3.1	Ninja-family protein AFP3 (AHRD V3.3 *** A0A2G3CFM6_CAPCH)	1.83429	0.0139041	0.504279	993.282	3.63744	0.000275358	0.0139041	1081.39	463.059	356.058	2697.61	2448.71	1633.59	gene:Solyc04g005380.3		0.38
mRNA:Solyc03g116970.3.1	Phospholipase-like protein (PEARLI 4) family protein (AHRD V3.3 *-* A8MQE1_ARATH)	1.82801	0.0181129	0.517324	107.803	3.5336	0.000409947	0.0181129	74.2345	58.8928	18.0107	203.808	197.569	138.4	gene:Solyc03g116970.3		0.41
mRNA:Solyc01g079620.4.1	colorless fruit epidermis	1.8221	0.0361029	0.557671	269.174	3.26735	0.0010856	0.0361029	207.192	130.488	145.471	597.499	696.54	415.2	gene:Solyc01g079620.4		0.11
mRNA:Solyc03g114705.1.1	Unknown protein	1.81992	0.0118907	0.491551	182.107	3.70241	0.00021356	0.0118907	157.333	42.7261	114.992	408.882	373.507	330.031	gene:Solyc03g114705.1		0.52
mRNA:Solyc02g070070.1.1	FAD-binding Berberine family protein (AHRD V3.3 *** A0A1P8AT94_ARATH)	1.81148	0.0219218	0.522606	202.774	3.46625	0.000527773	0.0219218	149.577	83.1428	113.606	398.755	560.982	256.691	gene:Solyc02g070070.1		0.25		GO:0016491;GO:0050660;GO:0055114
mRNA:Solyc12g042120.3.1	transmembrane protein (AHRD V3.3 *-* AT5G67550.1)	1.80614	0.013453	0.494045	277.021	3.65583	0.000256353	0.013453	248.187	50.8095	160.711	503.824	635.972	468.431	gene:Solyc12g042120.3		0.44
mRNA:Solyc11g008260.2.1	Cysteine proteinase 15A (AHRD V3.3 *** A0A1U8EZ26_CAPAN)	1.80404	0.0221294	0.521247	440.384	3.461	0.000538164	0.0221294	439.867	230.952	101.137	1159.55	810.467	728.671	gene:Solyc11g008260.2		0.16	InterPro:IPR000668;Pfam:PF00112	GO:0006508;GO:0008234
mRNA:Solyc04g081290.3.1	Cytokinin riboside 5'-monophosphate phosphoribohydrolase (AHRD V3.3 *** A0A2G2X1Q5_CAPBA)	1.80101	0.00021023	0.362352	998.296	4.97033	6.68374e-07	0.00021023	1074.74	349.892	591.583	2287.46	2497.74	2242.79	gene:Solyc04g081290.3		0.20	InterPro:IPR031100;Pfam:PF03641
mRNA:Solyc07g056570.1.1	notabilis	1.79447	0.00847926	0.467737	1007.39	3.8365	0.000124798	0.00847926	409.952	195.155	831.264	1691.23	1851.67	1436.05	gene:Solyc07g056570.1		0.00	InterPro:IPR004294;Pfam:PF03055	GO:0016702;GO:0055114
mRNA:Solyc07g045190.3.1	Zinc finger; RING/FYVE/PHD-type (AHRD V3.3 *** A0A2U1QKP4_ARTAN)	1.79152	1.69394e-06	0.294045	2168.45	6.09269	1.11031e-09	1.69394e-06	1547.84	997.713	1058.48	4219.21	5161.32	3099.22	gene:Solyc07g045190.3		0.43
mRNA:Solyc02g077960.3.1	Dof zinc finger protein PBF (AHRD V3.3 *** A0A2G3A8C7_CAPAN)	1.77564	0.0395013	0.55041	44.9409	3.22604	0.00125517	0.0395013	38.7792	24.25	15.2398	145.577	50.4739	73.3402	gene:Solyc02g077960.3		0.23		GO:0003677;GO:0006355
mRNA:Solyc03g033590.1.1	Auxin-responsive protein SAUR20 (AHRD V3.3 *** A0A2G3A486_CAPAN)	1.76425	0.0126708	0.479792	338.354	3.67711	0.000235891	0.0126708	150.685	129.333	205.045	543.066	611.456	492.089	gene:Solyc03g033590.1		0.03	InterPro:IPR003676;Pfam:PF02519	GO:0009733
mRNA:Solyc10g081840.3.1	Nuclear transcription factor Y subunit A (AHRD V3.3 *-* A0A2U1KQ27_ARTAN)	1.73639	0.00489815	0.43047	943.136	4.03371	5.4904e-05	0.00489815	1029.31	386.845	393.465	2155.81	2075.2	1801.57	gene:Solyc10g081840.3		0.48		GO:0003700;GO:0006355
mRNA:Solyc07g018390.3.1	Unknown protein	1.69625	0.0175254	0.478206	39.6053	3.54712	0.000389472	0.0175254	31.0234	16.1666	8.31264	60.7626	66.3372	55.5966	gene:Solyc07g018390.3		0.49
mRNA:Solyc10g017835.1.1	Unknown protein	1.69117	0.016423	0.473167	31.3777	3.57415	0.000351367	0.016423	15.5117	12.7024	11.0835	45.572	33.1686	48.4992	gene:Solyc10g017835.1		0.34
mRNA:Solyc04g005250.4.1	cytosine-5 DNA methyltransferase1	1.66158	0.00875402	0.434353	1339.88	3.82542	0.000130549	0.00875402	1422.64	473.452	605.437	3117.88	2879.9	1918.67	gene:Solyc04g005250.4		0.19		GO:0008168
mRNA:Solyc06g084320.1.1	EID1-like F-box protein 3 (AHRD V3.3 *** A0A2G2ZF18_CAPAN)	1.63767	0.0044329	0.402097	783.04	4.07281	4.64483e-05	0.0044329	576.148	459.595	260.463	1410.2	1707.46	919.118	gene:Solyc06g084320.1		0.45
mRNA:Solyc06g072220.1.1	miraculin-like (AHRD V3.3 *** A0A2I4HMC5_9ROSI)	1.63158	0.0395372	0.50607	312.819	3.22403	0.00126402	0.0395372	298.046	132.797	164.867	620.285	664.814	561.881	gene:Solyc06g072220.1		0.42	InterPro:IPR002160;Pfam:PF00197	GO:0004866
mRNA:Solyc06g069070.1.1	Bifunctional inhibitor/lipid-transfer protein/seed storage 2S albumin superfamily protein (AHRD V3.3 *** A0A1I9LP30_ARATH)	1.62917	1.25585e-05	0.286421	969.017	5.68801	1.28529e-08	1.25585e-05	773.368	355.666	446.112	1519.07	1600.75	1755.43	gene:Solyc06g069070.1		0.39	InterPro:IPR016140;Pfam:PF14368
mRNA:Solyc01g090050.4.1	bax inhibitor 1-like isoform X2 (AHRD V3.3 *-* XP_025887342.1)	1.62825	0.0491215	0.522559	75.4414	3.11591	0.00183377	0.0491215	54.2909	21.9404	36.0214	143.045	103.832	100.547	gene:Solyc01g090050.4		0.42
mRNA:Solyc12g019740.2.1	Thioredoxin-like 1-1; chloroplastic (AHRD V3.3 *** A0A1U8F9B4_CAPAN)	1.62385	0.00940674	0.427537	9259.68	3.79814	0.000145784	0.00940674	9051.06	5675.65	4034.4	17887	26679.1	13258	gene:Solyc12g019740.2		0.14		GO:0045454
mRNA:Solyc10g006120.2.1	DUF3537 domain-containing protein (AHRD V3.3 *** A0A1Q3D045_CEPFO)	1.62363	0.00259476	0.383187	57.9155	4.23717	2.26357e-05	0.00259476	36.5632	26.5595	44.3341	131.652	116.811	81.6206	gene:Solyc10g006120.2		0.23	InterPro:IPR021924;Pfam:PF12056
mRNA:Solyc02g089130.4.1	COBRA-like protein (AHRD V3.3 *** K4BC67_SOLLC)	1.59861	0.000285636	0.327017	320.336	4.88847	1.0162e-06	0.000285636	280.318	125.869	169.024	631.678	608.572	503.918	gene:Solyc02g089130.4		0.37		GO:0010215;GO:0016049;GO:0031225
mRNA:Solyc04g081810.4.1	Subtilisin-like protease-like protein (AHRD V3.3 *** A0A2K3N634_TRIPR)	1.59567	0.00963171	0.420941	128.06	3.79072	0.000150209	0.00963171	87.5302	83.1428	73.4283	240.519	242.275	255.508	gene:Solyc04g081810.4		0.18	InterPro:IPR000209;Pfam:PF00082	GO:0004252;GO:0006508
mRNA:Solyc03g115770.3.1	Two-component response regulator-like APRR5 (AHRD V3.3 *** A0A2G3CZB4_CAPCH)	1.58515	5.02157e-05	0.297864	452.265	5.32173	1.02786e-07	5.02157e-05	329.069	218.25	277.088	938.023	846.52	689.635	gene:Solyc03g115770.3		0.26		GO:0005515
mRNA:Solyc11g012590.3.1	CASP-like protein (AHRD V3.3 *** A0A328E4A6_9ASTE)	1.58048	5.22875e-08	0.2334	2757.95	6.77155	1.27412e-11	5.22875e-08	2509.57	1612.05	1780.29	6842.13	6035.24	4776.58	gene:Solyc11g012590.3		0.28	InterPro:IPR006702;Pfam:PF04535
mRNA:Solyc03g007960.3.1	beta-carotene hydroxylase-2	1.55871	0.0267502	0.459654	883.709	3.39106	0.000696237	0.0267502	869.762	378.761	385.152	2352.02	1042.65	1419.49	gene:Solyc03g007960.3		0.18		GO:0005506;GO:0008610;GO:0016491;GO:0055114
mRNA:Solyc06g072230.1.1	Proteinase inhibitor I3 (AHRD V3.3 *** A0A200QJU5_9MAGN)	1.55182	0.005392	0.388609	484.459	3.99326	6.51697e-05	0.005392	372.28	232.107	225.827	744.342	974.868	716.841	gene:Solyc06g072230.1		0.42	InterPro:IPR002160;Pfam:PF00197	GO:0004866
mRNA:Solyc10g018530.2.1	DNA mismatch repair protein MutS (AHRD V3.3 *** A0A200QBI0_9MAGN)	1.5357	0.00294431	0.366337	1292.4	4.19203	2.7647e-05	0.00294431	921.837	591.237	767.534	1584.89	3615.38	1413.57	gene:Solyc10g018530.2		0.34		GO:0005524;GO:0006298;GO:0030983
mRNA:Solyc12g098850.2.1	ethylene-forming enzyme	1.53443	0.00403396	0.374135	10542.6	4.10127	4.10886e-05	0.00403396	5839.04	5919.3	4721.58	19302.3	14028.9	14407.8	gene:Solyc12g098850.2		0.28
mRNA:Solyc06g071750.3.1	Octicosapeptide/Phox/Bem1p (AHRD V3.3 *-* B6SZC5_MAIZE)	1.53227	0.0156728	0.426391	111.158	3.59359	0.000326151	0.0156728	83.0983	54.2737	73.4283	230.392	209.106	170.339	gene:Solyc06g071750.3		0.06		GO:0005515
mRNA:Solyc12g006230.3.1	RING/U-box superfamily protein (AHRD V3.3 *** AT2G04240.2)	1.53138	0.0395159	0.474839	712.915	3.22505	0.00125949	0.0395159	630.439	523.107	260.463	1768.45	1443.55	877.717	gene:Solyc12g006230.3		0.45	InterPro:IPR001841;Pfam:PF13639
mRNA:Solyc12g055970.3.1	Endoglucanase (AHRD V3.3 *** A0A2G3B3J7_CAPCH)	1.52807	0.04185	0.477852	1243.06	3.19779	0.00138487	0.04185	875.302	381.071	760.606	1655.78	2936.14	1225.49	gene:Solyc12g055970.3		0.31	InterPro:IPR001701;Pfam:PF00759	GO:0004553;GO:0005975
mRNA:Solyc01g099880.4.1	Bidirectional sugar transporter SWEET (AHRD V3.3 *** A0A1U8E5W8_CAPAN)	1.52533	0.00122017	0.3405	357.452	4.47968	7.47538e-06	0.00122017	399.98	175.524	177.336	658.262	907.089	605.648	gene:Solyc01g099880.4		0.38		GO:0016021
mRNA:Solyc09g008830.3.1	Sequence-specific DNA binding transcription factor (AHRD V3.3 *** A0A2U1LFW8_ARTAN)	1.51378	0.029509	0.451613	156.776	3.35194	0.000802477	0.029509	97.502	113.167	45.7195	287.357	222.085	224.752	gene:Solyc09g008830.3		1.00
mRNA:Solyc09g098590.4.1	Sucrose synthase (AHRD V3.3 *** E0Z1D1_SOLLC)	1.51089	0.00115844	0.335968	3920.32	4.49713	6.88776e-06	0.00115844	3753.83	1577.4	2115.57	7109.23	8530.1	5585.69	gene:Solyc09g098590.4		0.39	InterPro:IPR000368;Pfam:PF00862	GO:0005985;GO:0016157
mRNA:Solyc12g010550.1.1	counting factor 45-1-like (AHRD V3.3 --* XP_013669773.1)	1.5077	0.0221074	0.435397	12474.6	3.46281	0.000534572	0.0221074	8596.79	6226.47	6632.1	26243.1	20390	14377	gene:Solyc12g010550.1		1.00
mRNA:Solyc02g072550.1.1	Delay of germination 1 (AHRD V3.3 *-* C8CJG9_BRARP)	1.50726	0.0143334	0.415387	218.719	3.62856	0.000285006	0.0143334	189.464	99.3094	138.544	463.315	331.686	419.932	gene:Solyc02g072550.1		0.86
mRNA:Solyc08g062960.4.1	Heat shock transcription factor (AHRD V3.3 *-* A0A1Y1I763_KLENI)	1.49511	0.0331597	0.451872	348.035	3.3087	0.000937308	0.0331597	282.534	138.571	217.514	736.747	480.224	583.173	gene:Solyc08g062960.4		0.30		GO:0003700;GO:0005634;GO:0006355;GO:0043565
mRNA:Solyc12g010820.2.1	Late embryogenesis abundant protein (AHRD V3.3 *-* A0A200QFG9_9MAGN)	1.49362	0.00238599	0.350398	134.708	4.26264	2.02025e-05	0.00238599	90.8541	65.8213	74.8138	227.86	209.106	215.289	gene:Solyc12g010820.2		0.39
mRNA:Solyc09g005320.3.1	RING/U-box superfamily protein (AHRD V3.3 *** Q0WS06_ARATH)	1.49195	0.0121563	0.403788	112.4	3.69489	0.000219985	0.0121563	89.7461	34.6428	56.803	111.398	222.085	177.436	gene:Solyc09g005320.3		0.29
mRNA:Solyc09g010260.4.1	Protein trichome birefringence-like 9 (AHRD V3.3 *-* A0A2G2VX02_CAPBA)	1.45557	0.0160784	0.406416	54.3252	3.58149	0.000341644	0.0160784	25.4835	35.7976	36.0214	97.4734	82.2004	86.3522	gene:Solyc09g010260.4		0.45
mRNA:Solyc07g051860.1.1	MAP kinase kinase kinase 50	1.40272	0.0122848	0.380519	93.5101	3.68634	0.000227507	0.0122848	80.8823	70.4404	45.7195	159.502	229.296	134.851	gene:Solyc07g051860.1		0.40	InterPro:IPR000719;Pfam:PF00069	GO:0004672;GO:0005524;GO:0006468
mRNA:Solyc10g049560.3.1	Pheophytinase; chloroplastic (AHRD V3.3 *-* A0A2G3AKP9_CAPAN)	1.39871	0.00797211	0.362608	58.5152	3.85737	0.000114614	0.00797211	44.3191	49.6547	23.5525	111.398	112.485	88.718	gene:Solyc10g049560.3		0.40
mRNA:Solyc12g036380.1.1	Unknown protein	1.38479	0.0188306	0.393642	139.934	3.51789	0.000434998	0.0188306	106.366	61.2023	119.148	196.213	374.949	177.436	gene:Solyc12g036380.1		0.39
mRNA:Solyc01g099800.4.1	Unknown protein	1.37419	0.0252146	0.402505	1315.19	3.4141	0.000639939	0.0252146	1016.01	811.797	782.774	2687.48	2215.09	1865.44	gene:Solyc01g099800.4		0.45
mRNA:Solyc02g083520.2.1	self-pruning G-box protein	1.3738	0.0297843	0.410287	85.7229	3.34838	0.000812866	0.0297843	73.1265	51.9642	87.2827	227.86	204.78	117.108	gene:Solyc02g083520.2		0.39		GO:0003700;GO:0006355
mRNA:Solyc02g086260.1.1	50S ribosomal-like protein (AHRD V3.3 *** Q9C618_ARATH)	1.37344	0.00499522	0.341098	367.592	4.02653	5.66062e-05	0.00499522	178.384	203.238	289.557	575.979	634.53	526.393	gene:Solyc02g086260.1		1.00
mRNA:Solyc04g082690.1.1	RING/U-box superfamily protein (AHRD V3.3 *** A0A2U1LI04_ARTAN)	1.37024	0.000888905	0.298879	238.293	4.58459	4.54871e-06	0.000888905	175.06	130.488	151.013	392.425	369.181	418.749	gene:Solyc04g082690.1		0.02
mRNA:Solyc01g102650.2.1	Unknown protein	1.36064	0.0486637	0.435876	136.988	3.12163	0.00179855	0.0486637	121.877	47.3452	78.9701	237.987	170.169	229.484	gene:Solyc01g102650.2		0.48
mRNA:Solyc10g044880.1.1	transmembrane protein (AHRD V3.3 *** AT5G19875.1)	1.3389	0.0113404	0.359972	65.5182	3.71946	0.000199649	0.0113404	53.1829	40.4166	38.7923	117.728	76.432	140.766	gene:Solyc10g044880.1		1.00
mRNA:Solyc11g006720.2.1	Transcription factor DIVARICATA (AHRD V3.3 *** A0A2G3AV26_CAPCH)	1.33732	0.00876281	0.349685	1294.01	3.82437	0.000131107	0.00876281	1258.66	782.928	803.555	2784.95	2034.82	2370.54	gene:Solyc11g006720.2		0.07
mRNA:Solyc03g006320.1.1	Ethylene-responsive transcription factor 4 (AHRD V3.3 *-* A0A2G2VSG2_CAPBA)	1.33281	0.049635	0.42835	225.413	3.11149	0.00186146	0.049635	140.713	188.226	95.5953	393.691	344.665	332.397	gene:Solyc03g006320.1		0.05		GO:0003700;GO:0006355
mRNA:Solyc08g078090.1.1	Phospholipase A1-Ibeta2; chloroplastic (AHRD V3.3 *** A0A2G3AF51_CAPAN)	1.32441	0.02141	0.381089	907.427	3.47533	0.000510234	0.02141	676.974	520.797	609.594	1959.6	1473.84	1093.01	gene:Solyc08g078090.1		0.03		GO:0006629
mRNA:Solyc07g063620.3.1	Membrane lipoprotein lipid attachment site-like protein; putative (DUF1223) (AHRD V3.3 *** O81838_ARATH)	1.32369	0.00535542	0.331268	644.434	3.99584	6.44665e-05	0.00535542	589.444	270.214	358.829	1170.95	938.815	941.594	gene:Solyc07g063620.3		0.29	InterPro:IPR010634;Pfam:PF06764
mRNA:Solyc06g066500.1.1	Avr9/Cf-9 rapidly elicited protein 146 (AHRD V3.3 *** Q9FQZ6_TOBAC)	1.32089	0.0016482	0.301293	153.324	4.38406	1.16485e-05	0.0016482	89.7461	107.393	103.908	262.039	263.907	225.935	gene:Solyc06g066500.1		1.00
mRNA:Solyc05g009260.1.1	Protein TRANSPORT INHIBITOR RESPONSE 1 (AHRD V3.3 *-* A0A2G2WGW2_CAPBA)	1.30825	0.00582762	0.32984	103.068	3.96632	7.29908e-05	0.00582762	59.8308	71.5952	51.2613	139.248	162.959	151.412	gene:Solyc05g009260.1		0.47
mRNA:Solyc10g080730.3.1	Thioredoxin-like 1-1; chloroplastic (AHRD V3.3 *** A0A2G2YNL4_CAPAN)	1.3047	0.00217361	0.303779	1135.66	4.29488	1.74787e-05	0.00217361	1157.84	524.261	774.461	1972.25	2451.59	1646.61	gene:Solyc10g080730.3		0.43		GO:0045454
mRNA:Solyc03g120100.3.1	Mitochondrial carrier protein (AHRD V3.3 *** A0A200PP03_9MAGN)	1.3017	0.00266791	0.308	171.308	4.22629	2.37571e-05	0.00266791	152.901	83.1428	103.908	324.067	281.212	234.216	gene:Solyc03g120100.3		0.30
mRNA:Solyc04g051150.3.1	Sterol 3-beta-glucosyltransferase (AHRD V3.3 *** A0A2K3NV48_TRIPR)	1.29239	0.00180452	0.297313	281.955	4.3469	1.38072e-05	0.00180452	210.516	155.893	210.587	472.176	467.244	473.163	gene:Solyc04g051150.3		0.36		GO:0016758
mRNA:Solyc02g022900.3.1	Unknown protein	1.28952	0.0459572	0.409572	161.236	3.14845	0.00164139	0.0459572	97.502	80.8332	120.533	274.698	282.654	172.704	gene:Solyc02g022900.3		0.44
mRNA:Solyc07g045140.4.1	transmembrane protein (AHRD V3.3 *** AT4G12680.1)	1.28421	0.0473136	0.409259	528.125	3.13789	0.00170171	0.0473136	721.293	211.321	266.004	1108.92	1016.69	796.096	gene:Solyc07g045140.4		0.29
mRNA:Solyc07g061930.1.1	Unknown protein	1.28297	0.037326	0.394765	877.992	3.24997	0.00115417	0.037326	626.007	554.285	576.343	1840.6	1328.19	1106.02	gene:Solyc07g061930.1		0.49
mRNA:Solyc11g012520.1.1	hypothetical protein (AHRD V3.3 --* AT4G16447.1)	1.27765	0.0124674	0.347007	230.58	3.68191	0.000231496	0.0124674	142.929	177.833	180.107	456.986	434.076	322.934	gene:Solyc11g012520.1		1.00
mRNA:Solyc09g065740.2.1	Ammonium transporter (AHRD V3.3 *** A0A2G2X5Y9_CAPBA)	1.27433	0.0484732	0.407853	37.1416	3.12448	0.00178122	0.0484732	27.6994	20.7857	22.167	46.8379	69.2214	55.5966	gene:Solyc09g065740.2		0.22	InterPro:IPR024041;Pfam:PF00909	GO:0008519;GO:0015696;GO:0016020
mRNA:Solyc06g066600.3.1	plastidic glucose translocator 2	1.2683	0.0409466	0.39535	847.867	3.20804	0.00133642	0.0409466	592.768	347.583	738.439	1502.61	1416.15	1123.76	gene:Solyc06g066600.3		0.38	InterPro:IPR005828;Pfam:PF00083	GO:0016021;GO:0022857;GO:0055085
mRNA:Solyc04g054740.3.1	myo-inositol-1-phosphate synthase	1.26815	0.0109815	0.339149	117071	3.73921	0.000184598	0.0109815	124212	67656.3	70215.5	198491	273256	159491	gene:Solyc04g054740.3		0.08	InterPro:IPR002587;Pfam:PF07994	GO:0004512;GO:0006021;GO:0008654
mRNA:Solyc09g007060.2.1	RING/U-box superfamily protein (AHRD V3.3 *** A0A2U1Q288_ARTAN)	1.25184	0.0305746	0.374834	94.0005	3.33972	0.000838638	0.0305746	60.9387	72.7499	31.8651	127.855	154.306	114.742	gene:Solyc09g007060.2		0.51
mRNA:Solyc06g062900.4.1	Transcription initiation factor TFIID subunit 12 (AHRD V3.3 *** A0A1U8HBM7_CAPAN)	1.24584	0.00110732	0.275786	1409.37	4.51741	6.26003e-06	0.00110732	1104.65	577.38	949.026	2036.81	2484.76	1718.76	gene:Solyc06g062900.4		0.44		GO:0005669;GO:0006352
mRNA:Solyc03g117840.4.1	elongation factor (AHRD V3.3 *** AT5G43150.1)	1.23758	0.000224543	0.250042	384.555	4.94948	7.44134e-07	0.000224543	315.773	250.583	279.859	794.978	736.92	464.882	gene:Solyc03g117840.4		0.07
mRNA:Solyc02g087780.3.1	Aldose 1-epimerase (AHRD V3.3 *** A0A2G3D9R9_CAPCH)	1.23538	0.0280856	0.366584	1639.93	3.36998	0.000751748	0.0280856	1711.82	1001.18	1026.61	2507.72	4042.24	2256.99	gene:Solyc02g087780.3		0.44	InterPro:IPR008183;Pfam:PF01263	GO:0005975;GO:0016853
mRNA:Solyc07g066050.4.1	Unknown protein	1.21963	0.00376785	0.296002	463.207	4.12037	3.78272e-05	0.00376785	268.13	195.155	242.452	613.956	529.255	500.37	gene:Solyc07g066050.4		0.43
mRNA:Solyc07g006870.4.1	Xyloglucan endotransglucosylase/hydrolase (AHRD V3.3 *** A0A1U8HGQ4_CAPAN)	1.20079	0.0332739	0.363079	738.355	3.30725	0.000942157	0.0332739	789.988	479.226	443.341	1435.52	1348.38	1154.52	gene:Solyc07g006870.4		0.40	InterPro:IPR000757;Pfam:PF00722	GO:0004553;GO:0005975
mRNA:Solyc10g006170.4.1	Cell differentiation protein RCD1-like protein (AHRD V3.3 *** A0A2G3CUT5_CAPCH);Pfam:PF04078	1.19838	0.0159687	0.334382	1892.23	3.58388	0.000338534	0.0159687	1859.19	952.677	917.161	3169.78	2907.3	2482.92	gene:Solyc10g006170.4		0.41
mRNA:Solyc07g063910.4.1	Unknown protein	1.1952	0.0065555	0.304887	4092.78	3.92014	8.84971e-05	0.0065555	3712.83	2702.14	2809.67	7291.52	7735.49	6096.7	gene:Solyc07g063910.4		0.11
mRNA:Solyc02g079740.1.1	RING-type E3 ubiquitin transferase (AHRD V3.3 *** A0A2G3D6H8_CAPCH)	1.18663	0.00499522	0.294802	801.242	4.02519	5.693e-05	0.00499522	711.321	633.964	439.184	1400.07	1632.47	1032.68	gene:Solyc02g079740.1		0.08		GO:0004842;GO:0016567
mRNA:Solyc11g012700.2.1	Oligopeptide transporter (AHRD V3.3 *** A0A200RBP6_9MAGN)	1.18023	0.0363381	0.361761	12124.5	3.26245	0.00110455	0.0363381	6566.98	7208.02	7261.09	20603.6	11437.4	15628.6	gene:Solyc11g012700.2		0.18	InterPro:IPR004813;Pfam:PF03169	GO:0055085
mRNA:Solyc04g081530.1.1	Chaperone protein DnaJ (AHRD V3.3 *** A0A2G3CQH5_CAPCH)	1.16908	0.0363381	0.358359	2761.59	3.26231	0.00110507	0.0363381	3771.55	1467.7	1693.01	4826.83	6251.56	4512.79	gene:Solyc04g081530.1		0.20
mRNA:Solyc06g066650.4.1	Rop guanine nucleotide exchange factor 12 (AHRD V3.3 *** A0A1U8HDV5_CAPAN)	1.16816	0.0268489	0.344685	360.447	3.38905	0.000701351	0.0268489	356.769	181.297	306.182	489.899	783.067	624.575	gene:Solyc06g066650.4		0.26	InterPro:IPR005512;Pfam:PF03759	GO:0005089
mRNA:Solyc10g080300.1.1	Telomere repeat-binding factor 3 (AHRD V3.3 --* TRB3_ARATH)	1.16359	2.64945e-05	0.211918	833.07	5.49073	4.00278e-08	2.64945e-05	648.167	434.19	550.02	1335.51	1209.93	1111.93	gene:Solyc10g080300.1		0.42
mRNA:Solyc06g062830.4.1	60S ribosomal protein L18a-like protein (AHRD V3.3 *-* A0A1J3E1C5_NOCCA)	1.15938	0.0170145	0.325654	106.427	3.56014	0.000370656	0.0170145	75.3424	65.8213	56.803	201.276	128.348	113.559	gene:Solyc06g062830.4		0.49
mRNA:Solyc05g053210.4.1	Non-specific serine/threonine protein kinase (AHRD V3.3 *** A0A2G2WU69_CAPBA)	1.15843	0.00783497	0.299856	14274	3.86327	0.000111879	0.00783497	14412.6	10511.8	10699.8	20864.4	38371.7	20284.5	gene:Solyc05g053210.4		0.26	InterPro:IPR000719;Pfam:PF00069	GO:0004672;GO:0005524;GO:0006468
mRNA:Solyc01g060070.3.1	Outer envelope pore protein 16-2; chloroplastic (AHRD V3.3 *** A0A2G2XR36_CAPBA);Pfam:PF02466	1.15498	0.0378788	0.356208	561.587	3.24243	0.00118516	0.0378788	398.872	360.285	505.686	891.185	1106.1	818.571	gene:Solyc01g060070.3		0.01
mRNA:Solyc08g150139.1.1	Long chain acyl-CoA synthetase 6; peroxisomal (AHRD V3.3 *-* A0A2G2W0D7_CAPBA)	1.15496	0.00107485	0.255208	931.433	4.52554	6.02406e-06	0.00107485	889.706	546.202	529.238	1560.84	1517.1	1301.2	gene:Solyc08g150139.1		0.45
mRNA:Solyc06g054610.2.1	Unknown protein	1.15066	0.0456844	0.365136	92.1344	3.15133	0.00162531	0.0456844	58.7228	68.1309	27.7088	110.132	134.116	101.73	gene:Solyc06g054610.2		0.47
mRNA:Solyc07g042400.2.1	Unknown protein	1.14729	0.0360871	0.351076	363.468	3.26793	0.00108337	0.0360871	244.863	225.178	266.004	365.842	853.731	411.652	gene:Solyc07g042400.2		1.00
mRNA:Solyc09g074640.3.1	Zinc finger transcription factor 54	1.14687	9.80038e-05	0.222762	2010.98	5.14842	2.62694e-07	9.80038e-05	1765.01	1622.44	1033.54	3196.37	3388.96	3209.23	gene:Solyc09g074640.3		0.10		GO:0046872
mRNA:Solyc07g052790.3.1	Disease resistance protein (TIR-NBS-LRR class) (AHRD V3.3 *** F4KIC7_ARATH)	1.14548	0.0371236	0.352123	1114.69	3.25308	0.00114162	0.0371236	889.706	822.189	608.208	2000.1	1042.65	2090.2	gene:Solyc07g052790.3		0.08		GO:0043531
mRNA:Solyc02g078040.3.1	Pistil-specific extensin-like protein (AHRD V3.3 *-* A0A2G3A881_CAPAN)	1.14524	0.0422792	0.358889	3366.38	3.19108	0.00141742	0.0422792	2676.87	1651.31	2064.31	6800.35	3805.74	3533.34	gene:Solyc02g078040.3		0.33
mRNA:Solyc05g055343.2.1	Glycosyltransferase (AHRD V3.3 *-* A0A2I4G8J4_9ROSI)	1.13689	0.000870408	0.247526	402.55	4.593	4.36922e-06	0.000870408	263.699	221.714	304.797	670.921	569.634	495.638	gene:Solyc05g055343.2		0.13	InterPro:IPR002213;Pfam:PF00201	GO:0016758
mRNA:Solyc03g078210.4.1	Unknown protein	1.13637	0.00276568	0.269732	99.4192	4.21296	2.5205e-05	0.00276568	72.0185	72.7499	72.0429	188.617	155.748	132.486	gene:Solyc03g078210.4		0.48
mRNA:Solyc03g117290.1.1	Serine-rich protein (AHRD V3.3 *** E5GCC5_CUCME)	1.13607	4.11526e-05	0.211294	482.549	5.37671	7.58585e-08	4.11526e-05	463.134	332.571	322.807	944.353	833.541	683.72	gene:Solyc03g117290.1		0.47
mRNA:Solyc08g083110.4.1	Methionine gamma-lyase (AHRD V3.3 *** A0A1U8G8Y5_CAPAN)	1.13584	0.0134694	0.310967	1259.6	3.6526	0.000259598	0.0134694	1463.64	919.189	645.615	2463.42	2591.48	1604.02	gene:Solyc08g083110.4		0.05	InterPro:IPR000277;Pfam:PF01053	GO:0030170
mRNA:Solyc08g007670.1.1	Subtilisin-like protease (AHRD V3.3 *** Q9LWA3_SOLLC)	1.13377	0.00970824	0.299369	191.287	3.78721	0.000152349	0.00970824	147.361	152.428	105.293	277.23	278.328	334.763	gene:Solyc08g007670.1		0.45	InterPro:IPR000209;Pfam:PF00082	GO:0004252;GO:0006508
mRNA:Solyc03g007220.3.1	Membrane receptor-like protein 1 (AHRD V3.3 *-* B3TJG2_CAPAN)	1.12948	0.00731621	0.290665	1641.66	3.88584	0.000101976	0.00731621	858.682	1048.52	1808	2698.87	2605.9	2818.87	gene:Solyc03g007220.3		0.42
mRNA:Solyc03g078650.4.1	DUF620 domain-containing protein (AHRD V3.3 *** A0A1Q3AM34_CEPFO)	1.11728	0.0336729	0.338415	297.758	3.30151	0.000961662	0.0336729	183.924	189.381	241.067	540.534	454.265	337.128	gene:Solyc03g078650.4		0.30	InterPro:IPR006873;Pfam:PF04788
mRNA:Solyc12g039080.3.1	Leucine-rich repeat protein kinase family protein (AHRD V3.3 *-* A0A2U1Q5J5_ARTAN)	1.11457	0.00815845	0.289493	989.981	3.85006	0.000118089	0.00815845	990.532	476.916	627.604	1681.1	1455.09	1401.74	gene:Solyc12g039080.3		0.42
mRNA:Solyc10g005200.3.1	galactan beta-1;4-galactosyltransferase GALS3 (AHRD V3.3 *** A0A2I4EYQ4_9ROSI)	1.11183	0.00946016	0.292899	1722.85	3.79596	0.000147073	0.00946016	1387.19	960.761	1445.01	2858.38	3034.2	2304.3	gene:Solyc10g005200.3		0.02
mRNA:Solyc06g051540.4.1	Protein kinase domain (AHRD V3.3 *** A0A200PWY1_9MAGN)	1.10784	0.0349324	0.337376	451.663	3.28369	0.00102457	0.0349324	442.083	310.631	238.296	746.874	622.993	767.706	gene:Solyc06g051540.4		0.18		GO:0004672;GO:0005524;GO:0006468
mRNA:Solyc11g013010.2.1	Phosphatidylinositol-4-phosphate 5-kinase; putative (AHRD V3.3 *** Q8LAR3_ARATH)	1.10583	0.0227052	0.320356	843.692	3.45188	0.000556689	0.0227052	645.951	445.738	856.202	1396.27	1915.13	880.083	gene:Solyc11g013010.2		0.13
mRNA:Solyc06g005680.4.1	Two-component response regulator (AHRD V3.3 *-* C0HE02_MAIZE)	1.10343	0.0073403	0.284206	76.633	3.88251	0.000103384	0.0073403	69.8026	66.9761	62.3448	167.097	113.927	146.68	gene:Solyc06g005680.4		0.38
mRNA:Solyc07g032180.3.1	1-acylglycerol-3-phosphate O-acyltransferase (AHRD V3.3 *** A0A2G2YMS0_CAPAN)	1.10127	0.00294431	0.262876	1887.23	4.18931	2.79809e-05	0.00294431	1460.31	1166.31	955.953	2825.46	2382.37	2480.56	gene:Solyc07g032180.3		0.41
mRNA:Solyc05g052950.4.1	Regulator of chromosome condensation (RCC1) family protein (AHRD V3.3 *** Q9M2S1_ARATH)	1.09708	0.019975	0.313456	355.98	3.49996	0.000465327	0.019975	296.938	165.131	333.891	559.523	716.73	425.846	gene:Solyc05g052950.4		0.30
mRNA:Solyc03g116630.3.1	cytochrome P450 family protein (AHRD V3.3 *** AT1G52565.1)	1.09251	0.0421711	0.342107	3334.08	3.19346	0.00140577	0.0421711	4842.97	1804.89	2669.74	6352.23	8436.36	5082.95	gene:Solyc03g116630.3		0.40
mRNA:Solyc06g066010.3.1	U11/U12 small nuclear ribonucleoprotein 25 kDa protein-like (AHRD V3.3 *** A0A2I4E0F9_9ROSI)	1.09038	0.00573151	0.274441	2189.41	3.97308	7.0949e-05	0.00573151	2168.31	1032.36	2028.28	3850.83	4216.74	3066.09	gene:Solyc06g066010.3		0.39
mRNA:Solyc04g056340.4.1	Tyrosine phosphatase family protein (AHRD V3.3 *** A0A2U1PX48_ARTAN)	1.08908	0.0478781	0.347984	1950.66	3.12967	0.00175002	0.0478781	1428.18	1502.34	1594.64	3581.2	2308.82	3735.62	gene:Solyc04g056340.4		0.16	InterPro:IPR004861;Pfam:PF03162
mRNA:Solyc11g010130.3.1	Protein kinase (AHRD V3.3 *** Q40264_MESCR)	1.08002	0.037326	0.332341	578.677	3.24974	0.00115512	0.037326	456.487	385.69	561.103	1120.31	1006.59	838.681	gene:Solyc11g010130.3		0.32	InterPro:IPR000719;Pfam:PF00069	GO:0004672;GO:0005524;GO:0006468
mRNA:Solyc08g066040.1.1	Oleosin (AHRD V3.3 *** A0A2I4GNJ1_9ROSI)	1.07928	0.0394929	0.3345	63.8585	3.22654	0.00125298	0.0394929	48.751	46.1904	30.4797	87.3463	89.411	89.9009	gene:Solyc08g066040.1		0.45	InterPro:IPR000136;Pfam:PF01277	GO:0012511;GO:0016021
mRNA:Solyc04g005420.4.1	Carbohydrate-binding X8 domain superfamily protein (AHRD V3.3 *-* A0A1P8AZV6_ARATH)	1.07924	0.00238599	0.253198	2037.82	4.26245	2.022e-05	0.00238599	1780.52	1338.37	1083.41	2610.26	3579.32	2693.48	gene:Solyc04g005420.4		0.42
mRNA:Solyc12g087840.1.1	RING/U-box superfamily protein (AHRD V3.3 *-* A0A2U1LC40_ARTAN)	1.07873	0.00195019	0.249379	320.755	4.32567	1.52069e-05	0.00195019	292.506	227.488	242.452	437.997	739.804	435.31	gene:Solyc12g087840.1		0.37
mRNA:Solyc10g076540.1.1	Wall-associated receptor kinase-like 9 (AHRD V3.3 *-* A0A2G2VF42_CAPBA)	1.07862	0.00437057	0.264479	668.236	4.07828	4.53692e-05	0.00437057	475.322	756.368	362.985	1283.61	947.468	1139.14	gene:Solyc10g076540.1		0.48
mRNA:Solyc06g054600.2.1	Zinc finger transcription factor 42	1.07748	0.00180798	0.247976	286.665	4.34509	1.39218e-05	0.00180798	241.539	168.595	145.471	348.119	396.581	430.578	gene:Solyc06g054600.2		0.44		GO:0046872
mRNA:Solyc01g095510.3.1	Mitochondrial carrier protein MTM1 (AHRD V3.3 *** A0A2G3BTD4_CAPCH)	1.07167	0.0113404	0.288072	1460.94	3.72014	0.00019911	0.0113404	1469.18	868.38	1169.31	2412.78	2819.33	2139.88	gene:Solyc01g095510.3		0.30
mRNA:Solyc01g006680.4.1	2-oxoglutarate (2OG) and Fe(II)-dependent oxygenase superfamily protein (AHRD V3.3 *** A0A2U1NBL4_ARTAN)	1.03458	0.0429805	0.32521	97.2436	3.18128	0.00146627	0.0429805	44.3191	71.5952	70.6574	145.577	95.1794	139.583	gene:Solyc01g006680.4		0.33
mRNA:Solyc06g050130.3.1	Alpha-galactosidase (AHRD V3.3 *** K4C5G0_SOLLC)	1.02838	0.039141	0.318299	1172.66	3.23086	0.00123418	0.039141	1335.11	737.892	741.21	1863.39	2101.16	1777.91	gene:Solyc06g050130.3		0.29	InterPro:IPR002241;Pfam:PF16499	GO:0004553;GO:0005975
mRNA:Solyc06g076400.3.1	Protein phosphatase 2C (AHRD V3.3 *** A0A2U1KC05_ARTAN)	1.02603	0.0130349	0.279806	5917.38	3.66691	0.000245498	0.0130349	6770.85	3931.96	3780.87	11048.7	11356.6	7092.71	gene:Solyc06g076400.3		0.28	InterPro:IPR001932;Pfam:PF00481	GO:0003824
mRNA:Solyc10g006840.4.1	Unknown protein	1.02214	0.0317081	0.307267	270.202	3.32655	0.000879277	0.0317081	213.84	144.345	210.587	437.997	346.107	370.25	gene:Solyc10g006840.4		0.47
mRNA:Solyc01g073710.2.1	Calcium-binding EF-hand family protein (AHRD V3.3 *** O64866_ARATH)	1.00358	0.00568125	0.252342	1554.72	3.97706	6.97732e-05	0.00568125	1463.64	1090.09	1041.85	2384.93	2773.18	2053.53	gene:Solyc01g073710.2		1.00		GO:0005509
mRNA:Solyc02g084990.3.1	Mannan endo-1;4-beta-mannosidase (AHRD V3.3 *** A0A2K3NB99_TRIPR)	1.00304	0.0159342	0.279691	10055.9	3.58624	0.000335474	0.0159342	9671.53	6160.65	6810.82	16665.4	16548.2	12169.7	gene:Solyc02g084990.3		0.07	InterPro:IPR001547;Pfam:PF00150	GO:0004553;GO:0005975
mRNA:Solyc07g040660.4.1	Unknown protein	1.00124	0.0477504	0.319718	65.1222	3.13163	0.00173837	0.0477504	49.859	51.9642	33.2506	84.8145	102.39	85.1693	gene:Solyc07g040660.4		0.46
mRNA:Solyc04g078950.1.1	Protein WEAK CHLOROPLAST MOVEMENT UNDER BLUE LIGHT 1 (AHRD V3.3 *-* A0A2G2ZRM3_CAPAN)	1.00053	0.0100168	0.264786	921.251	3.77865	0.000157679	0.0100168	849.818	565.833	619.292	1203.86	1739.19	1130.86	gene:Solyc04g078950.1		0.41	InterPro:IPR008545;Pfam:PF05701
mRNA:Solyc01g104710.3.1	thionin-like protein (AHRD V3.3 -** AT1G25275.2)	0.996789	0.0156293	0.277166	6498.99	3.59636	0.000322706	0.0156293	6964.74	3625.95	6512.95	11765.2	12863.6	9502.29	gene:Solyc01g104710.3		0.31
mRNA:Solyc04g025610.2.1	Unknown protein	0.989663	0.0112577	0.265682	174.246	3.72499	0.000195319	0.0112577	182.816	124.714	131.617	283.559	249.485	339.494	gene:Solyc04g025610.2		0.45
mRNA:Solyc07g054630.4.1	B3 domain-containing protein (AHRD V3.3 *** A0A1Q3CXA6_CEPFO)	0.987451	0.0175787	0.278528	273.035	3.54525	0.000392247	0.0175787	243.755	209.012	164.867	424.073	389.37	412.834	gene:Solyc07g054630.4		0.32		GO:0003677
mRNA:Solyc04g079190.4.1	Alpha/beta-Hydrolases superfamily protein (AHRD V3.3 *** A0A2U1KK17_ARTAN)	0.986033	0.0273479	0.291513	1061.1	3.38246	0.000718385	0.0273479	972.804	689.392	990.589	1873.51	1661.31	1718.76	gene:Solyc04g079190.4		0.41	InterPro:IPR013094;Pfam:PF07859	GO:0016787
mRNA:Solyc06g011540.4.1	Myosin family protein (AHRD V3.3 *-* A0A2U1N6F7_ARTAN)	0.984731	9.42916e-05	0.190482	1377.93	5.16968	2.34498e-07	9.42916e-05	1163.38	773.69	933.786	1964.66	1881.96	1835.87	gene:Solyc06g011540.4		0.46
mRNA:Solyc04g014645.1.1	LRR receptor-like serine/threonine-protein kinase EFR (AHRD V3.3 *-* A0A1U8GVB4_CAPAN)	0.981452	0.0352365	0.299245	178.839	3.27976	0.00103894	0.0352365	152.901	137.417	109.45	317.738	170.169	301.641	gene:Solyc04g014645.1		0.17		GO:0004672;GO:0005524;GO:0006468
mRNA:Solyc07g021115.1.1	Cst complex subunit ctc1 (AHRD V3.3 *-* A0A314KMU1_NICAT)	0.980388	0.00236672	0.229636	180.128	4.26931	1.96083e-05	0.00236672	148.469	102.774	120.533	262.039	269.675	203.46	gene:Solyc07g021115.1		0.50
mRNA:Solyc01g067250.3.1	Cullin 1 (AHRD V3.3 *-* A0A1J1EDP0_PETHY)	0.979331	0.00733951	0.252186	187.156	3.88338	0.000103016	0.00733951	124.093	127.024	137.159	236.721	289.865	238.947	gene:Solyc01g067250.3		0.48
mRNA:Solyc12g040520.2.1	Katanin p60 ATPase-containing subunit A1 (AHRD V3.3 *-* A0A328D796_9ASTE)	0.975737	0.0280856	0.289615	131.559	3.36908	0.000754188	0.0280856	84.2063	120.095	88.6681	206.34	199.012	171.521	gene:Solyc12g040520.2		0.24		GO:0005524
mRNA:Solyc12g017440.1.1	ENTH/ANTH/VHS superfamily protein (AHRD V3.3 *** A0A2U1N0Z9_ARTAN)	0.96309	0.00162399	0.21929	232.929	4.39186	1.12387e-05	0.00162399	188.356	128.178	155.169	313.94	314.381	292.178	gene:Solyc12g017440.1		0.37	InterPro:IPR011417;Pfam:PF07651	GO:0005543
mRNA:Solyc07g005520.1.1	BTB/POZ domain-containing protein (AHRD V3.3 *** A0A2G2WAS9_CAPBA)	0.960947	0.0270022	0.283744	319.499	3.38667	0.00070747	0.0270022	219.379	278.297	169.024	478.506	317.265	502.735	gene:Solyc07g005520.1		0.00		GO:0051260
mRNA:Solyc05g015470.1.1	Chaperone protein dnaJ-like protein (AHRD V3.3 *** Q94CB5_ARATH)	0.95771	0.0411923	0.298786	2098.82	3.20533	0.00134906	0.0411923	1654.21	1270.24	1868.96	2297.59	4304.71	2707.67	gene:Solyc05g015470.1		0.52
mRNA:Solyc01g096300.4.1	Ubiquitin-specific protease family C19 protein (AHRD V3.3 *-* A0A2K3NKS0_TRIPR)	0.9537	0.0167278	0.267371	404.253	3.56696	0.000361148	0.0167278	458.703	254.047	268.775	675.984	725.383	502.735	gene:Solyc01g096300.4		0.52
mRNA:Solyc01g108880.4.1	2-oxoglutarate (2OG) and Fe(II)-dependent oxygenase superfamily protein (AHRD V3.3 *** A0A2U1MKU7_ARTAN)	0.952548	0.0333131	0.288089	268.596	3.30644	0.000944893	0.0333131	227.135	160.512	229.983	478.506	328.802	386.81	gene:Solyc01g108880.4		0.42		GO:0016491;GO:0055114
mRNA:Solyc01g095030.3.1	Altered Response to Salt Stress 1	0.95169	0.0117174	0.256667	2978.96	3.70788	0.000209004	0.0117174	2942.79	2190.58	2229.17	5280.02	5360.33	3601.95	gene:Solyc01g095030.3		0.13
mRNA:Solyc10g009580.4.1	Glycosyltransferase (AHRD V3.3 *** A0A2I4F8D3_9ROSI)	0.94988	0.0314346	0.285212	1200.76	3.33044	0.000867099	0.0314346	1223.21	959.606	749.523	1967.19	2258.35	1441.96	gene:Solyc10g009580.4		0.02		GO:0016758
mRNA:Solyc12g038580.2.1	Trehalose-phosphatase/synthase 7 (AHRD V3.3 *-* A0A2U1PMZ4_ARTAN)	0.94632	0.0102579	0.250986	178.876	3.77042	0.000162974	0.0102579	159.549	107.393	87.2827	200.01	240.833	244.862	gene:Solyc12g038580.2		0.47
mRNA:Solyc11g045225.1.1	Ankyrin repeat-containing protein (AHRD V3.3 *-* A0A1J3FST8_NOCCA)	0.936513	0.0103784	0.24894	1302.43	3.76201	0.000168556	0.0103784	1126.81	818.725	1109.74	1854.53	2476.11	1517.67	gene:Solyc11g045225.1		0.18
mRNA:Solyc11g042877.1.1	Non-functional NADPH-dependent codeinone reductase 2 (AHRD V3.3 *-* A0A2G2X821_CAPBA)	0.936026	0.00835818	0.243599	1309.76	3.84249	0.000121794	0.00835818	1115.73	747.13	929.63	2045.68	1534.41	1762.53	gene:Solyc11g042877.1		0.39
mRNA:Solyc10g046770.3.1	Trehalose-6-phosphate synthase 6 (AHRD V3.3 *-* B8AZZ8_ORYSI)	0.932483	0.0111403	0.249915	78.4278	3.7312	0.000190567	0.0111403	48.751	50.8095	51.2613	96.2075	77.8741	112.376	gene:Solyc10g046770.3		0.47		GO:0003824;GO:0005992
mRNA:Solyc08g082440.3.1	UDP-glucose 4-epimerase (AHRD V3.3 *** Q6XZA0_SOLTU)	0.928699	0.00712636	0.238395	1557.08	3.89564	9.79402e-05	0.00712636	1443.69	886.856	1375.74	2598.87	2033.38	2421.41	gene:Solyc08g082440.3		0.13	InterPro:IPR016040;Pfam:PF16363
mRNA:Solyc05g052270.3.1	Non-specific serine/threonine protein kinase (AHRD V3.3 *** A0A2G2ZJA2_CAPAN)	0.920862	0.0345542	0.279755	2294.18	3.29167	0.000995927	0.0345542	2695.71	1445.76	1400.68	3747.03	3898.03	2850.81	gene:Solyc05g052270.3		0.37	InterPro:IPR000719;Pfam:PF00069	GO:0004672;GO:0005524;GO:0006468
mRNA:Solyc08g083190.3.1	Alpha/beta-Hydrolases superfamily protein (AHRD V3.3 *** A0A2U1LI82_ARTAN)	0.918866	0.0323071	0.276794	1026.05	3.31967	0.000901241	0.0323071	1258.66	669.761	809.097	1607.68	2067.99	1502.29	gene:Solyc08g083190.3		0.04
mRNA:Solyc02g088070.3.1	Dof zinc finger protein (AHRD V3.3 *** A0A2K3PAB0_TRIPR)	0.917625	0.0428521	0.288292	170.608	3.18297	0.00145771	0.0428521	138.497	102.774	163.482	302.547	232.18	228.301	gene:Solyc02g088070.3		0.23		GO:0003677;GO:0006355
mRNA:Solyc07g062890.4.1	Protein yippee-like (AHRD V3.3 *** A0A1U8EEB0_CAPAN)	0.916026	0.0147697	0.25321	1007.53	3.61766	0.000297281	0.0147697	873.086	597.011	716.272	1536.79	1315.21	1273.99	gene:Solyc07g062890.4		0.49	InterPro:IPR004910;Pfam:PF03226
mRNA:Solyc01g100660.4.1	Transcription factor (AHRD V3.3 *** A0A2G3AWX7_CAPCH)	0.91542	0.00484966	0.226638	4003.29	4.03912	5.36514e-05	0.00484966	3997.58	2710.22	2630.95	5525.6	7548.02	4544.73	gene:Solyc01g100660.4		0.09
mRNA:Solyc10g006190.4.1	Cell differentiation protein RCD1-like protein (AHRD V3.3 *** A0A2G3CUT5_CAPCH);Pfam:PF04078	0.913765	0.0241513	0.266453	734.914	3.42937	0.000604989	0.0241513	737.913	376.452	486.289	954.48	1179.65	883.631	gene:Solyc10g006190.4		0.46
mRNA:Solyc06g068440.4.1	cinnamoyl-CoA reductase	0.912532	0.0221654	0.263747	2200.76	3.45987	0.00054043	0.0221654	2328.97	1396.11	2000.58	3567.27	4339.32	2872.1	gene:Solyc06g068440.4		0.17	InterPro:IPR001509;Pfam:PF01370	GO:0003824;GO:0050662
mRNA:Solyc02g086320.1.1	HEAT repeat-containing protein-like (AHRD V3.3 *-* Q5QMW8_ORYSJ)	0.910119	3.95712e-05	0.16877	400.484	5.39265	6.94266e-08	3.95712e-05	272.562	288.69	281.244	546.864	565.308	471.98	gene:Solyc02g086320.1		0.47
mRNA:Solyc09g007460.4.1	POLAR LOCALIZATION DURING ASYMMETRIC DIVISION AND protein (AHRD V3.3 *** AT3G09730.3)	0.908775	0.0476398	0.289997	307.587	3.13374	0.00172594	0.0476398	279.21	273.678	178.722	445.593	594.15	337.128	gene:Solyc09g007460.4		0.04
mRNA:Solyc12g005760.2.1	Peroxisome biogenesis protein 22 (AHRD V3.3 *** A0A1U8EC78_CAPAN)	0.901694	0.0213558	0.259282	1901.25	3.47766	0.00050582	0.0213558	1583.3	1013.88	1995.03	2964.71	3104.87	2507.76	gene:Solyc12g005760.2		0.19
mRNA:Solyc08g005420.3.1	cell division cycle 20.2; cofactor of APC complex-like (AHRD V3.3 *** A0A2I4FBA0_9ROSI)	0.898795	0.0428521	0.282323	165.276	3.18357	0.00145469	0.0428521	130.741	112.012	103.908	205.074	237.949	204.643	gene:Solyc08g005420.3		0.33		GO:0005515
mRNA:Solyc12g049530.2.1	Phosphoinositide phosphatase SAC2 (AHRD V3.3 *-* A0A2G2V918_CAPBA)	0.887858	0.0128869	0.241783	403.115	3.67212	0.000240543	0.0128869	386.684	237.881	271.546	592.436	555.213	512.199	gene:Solyc12g049530.2		0.43
mRNA:Solyc04g082740.4.1	Alpha-crystallin domain-containing protein 22.3 (AHRD V3.3 *** A0A2G3CFM7_CAPCH)	0.883309	0.00103529	0.194602	926.97	4.53904	5.65098e-06	0.00103529	713.537	583.154	865.9	1211.46	1619.49	1156.88	gene:Solyc04g082740.4		0.43
mRNA:Solyc12g056345.1.1	Unknown protein	0.881954	0.044988	0.279167	139.664	3.15924	0.00158183	0.044988	135.173	77.369	117.762	207.606	219.201	182.168	gene:Solyc12g056345.1		0.45
mRNA:Solyc09g065020.4.1	F-box protein (AHRD V3.3 *** A0A2I0WY04_9ASPA)	0.880026	0.0281952	0.261367	908.987	3.36701	0.000759879	0.0281952	920.729	658.213	702.418	1350.7	1659.87	1190	gene:Solyc09g065020.4		0.19
mRNA:Solyc01g104760.2.1	Sequence-specific DNA binding transcription factor (AHRD V3.3 *** A0A2K3PC30_TRIPR)	0.879569	0.0375145	0.270907	159.111	3.24675	0.0011673	0.0375145	137.389	94.6904	142.7	231.658	217.759	238.947	gene:Solyc01g104760.2		0.17
mRNA:Solyc09g074910.1.1	Peripheral-type benzodiazepine receptor (AHRD V3.3 *** Q6A151_SOLTU)	0.874695	0.0267502	0.257913	162.702	3.39144	0.000695272	0.0267502	147.361	142.036	144.086	281.027	311.496	203.46	gene:Solyc09g074910.1		0.03	InterPro:IPR004307;Pfam:PF03073	GO:0016021
mRNA:Solyc02g091030.4.1	Nuclear transcription factor Y subunit C-2 (AHRD V3.3 *-* A0A2G3D858_CAPCH)	0.863981	0.0119902	0.233554	2633.57	3.69928	0.000216208	0.0119902	2365.53	1345.3	1673.61	3269.79	3328.4	3203.31	gene:Solyc02g091030.4		0.30
mRNA:Solyc01g005010.4.1	protein XRI1-like (AHRD V3.3 *** A0A2I4FA04_9ROSI)	0.856861	0.0398552	0.266035	1206.63	3.22086	0.00127807	0.0398552	1109.09	831.428	1066.79	1762.12	2373.72	1311.84	gene:Solyc01g005010.4		0.02
mRNA:Solyc09g055900.4.1	Lipoxygenase (AHRD V3.3 *** K4CT85_SOLLC)	0.851603	0.0478769	0.272072	520.271	3.13007	0.00174764	0.0478769	471.998	391.464	297.87	827.891	599.919	669.525	gene:Solyc09g055900.4		0.43	InterPro:IPR013819;Pfam:PF00305	GO:0016702;GO:0046872;GO:0055114
mRNA:Solyc07g017520.4.1	conserved oligomeric Golgi complex subunit 3 (AHRD V3.3 *-* A0A2I4FHP6_9ROSI)	0.85072	0.0130349	0.232022	510.101	3.66655	0.000245845	0.0130349	413.275	388	382.381	710.163	770.088	655.33	gene:Solyc07g017520.4		0.38
mRNA:Solyc10g006950.1.1	Unknown protein	0.850384	0.0399683	0.264126	132.185	3.21961	0.00128364	0.0399683	119.662	122.405	84.5118	186.086	158.632	244.862	gene:Solyc10g006950.1		0.39
mRNA:Solyc03g059350.3.1	Calcium-transporting ATPase (AHRD V3.3 *-* A0A2G2YP10_CAPAN)	0.849578	0.0108224	0.226811	197.353	3.74575	0.000179855	0.0108224	152.901	115.476	181.493	286.091	252.37	269.703	gene:Solyc03g059350.3		0.46
mRNA:Solyc09g072860.2.1	Fanconi anemia group F protein (FANCF) (AHRD V3.3 *** A0A1P8B9K4_ARATH)	0.848511	0.00250782	0.199669	441.563	4.2496	2.14153e-05	0.00250782	421.031	347.583	344.975	769.66	635.972	600.917	gene:Solyc09g072860.2		0.36		GO:0036297;GO:0043240
mRNA:Solyc03g098430.4.1	Xyloglucan endotransglucosylase/hydrolase (AHRD V3.3 *** A0A1U8G995_CAPAN)	0.843328	0.0291385	0.251295	255.311	3.35593	0.00079098	0.0291385	198.328	173.214	133.002	364.576	237.949	304.007	gene:Solyc03g098430.4		0.47	InterPro:IPR000757;Pfam:PF00722	GO:0004553;GO:0005975
mRNA:Solyc05g025513.1.1	Unknown protein	0.835757	0.0346993	0.25422	180.412	3.28754	0.00101068	0.0346993	159.549	145.5	90.0536	251.912	250.928	205.826	gene:Solyc05g025513.1		0.42
mRNA:Solyc02g150140.1.1	Unknown protein	0.833402	0.0159465	0.232441	294.312	3.58544	0.000336509	0.0159465	239.323	195.155	225.827	393.691	408.118	374.981	gene:Solyc02g150140.1		0.46
mRNA:Solyc02g150146.1.1	Receptor-like protein kinase (AHRD V3.3 *-* A0A2K3LZH3_TRIPR)	0.8121	0.0368869	0.249294	995.711	3.25761	0.00112356	0.0368869	821.011	717.106	513.998	1398.81	973.426	1232.59	gene:Solyc02g150146.1		0.46
mRNA:Solyc06g009983.1.1	Unknown protein	0.809341	0.00434787	0.198311	981.604	4.08116	4.4811e-05	0.00434787	869.762	657.059	714.887	1362.1	1408.94	1159.25	gene:Solyc06g009983.1		0.41
mRNA:Solyc01g005980.4.1	transmembrane protein, putative (Protein of unknown function, DUF538) (AHRD V3.3 *** AT5G19860.1)	0.808478	0.0441744	0.254906	659.889	3.17168	0.00151561	0.0441744	561.744	460.749	498.758	892.451	957.563	815.023	gene:Solyc01g005980.4		0.28	InterPro:IPR007493;Pfam:PF04398
mRNA:Solyc02g090850.3.1	CLK4-associating serine/arginine-rich protein (AHRD V3.3 *** A8MS51_ARATH)	0.804217	0.0161515	0.224698	5971.37	3.57911	0.000344771	0.0161515	5481.16	3877.69	3422.04	8280.18	7144.23	6896.35	gene:Solyc02g090850.3		0.26
mRNA:Solyc02g067107.1.1	Unknown protein	0.802629	0.0108907	0.214452	347.449	3.7427	0.000182051	0.0108907	306.91	222.869	229.983	467.113	425.423	434.127	gene:Solyc02g067107.1		0.35
mRNA:Solyc03g046570.4.1	transcription factor BIM2-like isoform X1 (AHRD V3.3 *** A0A2I4GSS3_9ROSI)	0.80017	0.00930193	0.21039	1375.2	3.80327	0.0001428	0.00930193	1244.26	1049.68	998.902	2044.41	1930.99	1760.17	gene:Solyc03g046570.4		0.38
mRNA:Solyc01g087330.4.1	RING/FYVE/PHD-type zinc finger family protein (AHRD V3.3 *-* A0A2U1QBS4_ARTAN)	0.797594	0.0108892	0.213063	570.111	3.74347	0.000181496	0.0108892	508.561	308.321	493.217	764.597	832.099	680.171	gene:Solyc01g087330.4		0.41
mRNA:Solyc03g123860.4.1	Receptor-like protein kinase INRPK1c	0.789916	0.000949912	0.172897	397.284	4.56872	4.90719e-06	0.000949912	354.553	304.857	277.088	505.089	552.329	564.246	gene:Solyc03g123860.4		0.30		GO:0004672;GO:0005524;GO:0006468
mRNA:Solyc04g014740.3.1	BAG family molecular chaperone regulator 5; mitochondrial (AHRD V3.3 *** A0A2G3CDN3_CAPCH)	0.789236	0.0221074	0.227976	494.849	3.46192	0.000536327	0.0221074	419.923	382.226	417.017	850.677	601.361	654.147	gene:Solyc04g014740.3		0.47		GO:0051087
mRNA:Solyc02g087430.4.1	inositol-1;4;5-triphosphate-5-phosphatase 4	0.785535	0.0442763	0.247831	1627.73	3.16964	0.00152626	0.0442763	1636.48	1041.59	1427	2330.5	2380.93	2364.63	gene:Solyc02g087430.4		0.27	InterPro:IPR005135;Pfam:PF03372
mRNA:Solyc03g044300.3.1	APETALA2a	0.784468	0.00930097	0.206206	304.764	3.8043	0.000142205	0.00930097	300.262	241.345	229.983	530.407	382.16	417.566	gene:Solyc03g044300.3		0.16		GO:0003700;GO:0006355
mRNA:Solyc11g017470.2.1	NAC domain-containing protein (AHRD V3.3 *** A0A2K3N804_TRIPR)	0.783105	0.00483555	0.19378	3211.22	4.0412	5.31783e-05	0.00483555	2463.03	2142.08	2105.87	3900.2	3527.41	4121.25	gene:Solyc11g017470.2		0.03		GO:0003677;GO:0006355
mRNA:Solyc09g059290.4.1	Unknown protein	0.776226	0.00565544	0.19503	516.626	3.98004	6.89049e-05	0.00565544	440.975	312.94	392.079	696.239	628.761	637.587	gene:Solyc09g059290.4		0.44
mRNA:Solyc06g069560.3.1	ELM2 domain protein (AHRD V3.3 *** A0A1P8ARJ3_ARATH)	0.76455	0.0103321	0.203037	2712.39	3.76557	0.000166168	0.0103321	2636.99	1600.5	1965.94	3830.58	3549.04	3160.73	gene:Solyc06g069560.3		0.32
mRNA:Solyc09g055850.3.1	Proline-rich protein PRCC (AHRD V3.3 *-* A0A200PLX6_9MAGN)	0.759092	0.0016482	0.17313	389.042	4.38453	1.16238e-05	0.0016482	245.971	354.511	300.64	545.598	511.95	467.248	gene:Solyc09g055850.3		0.43	InterPro:IPR018800;Pfam:PF10253
mRNA:Solyc05g053000.1.1	AT-hook motif nuclear-localized protein (AHRD V3.3 *** A0A2G2WTS2_CAPBA)	0.758648	0.00124459	0.169659	269.935	4.47159	7.76388e-06	0.00124459	242.647	198.619	209.201	375.969	364.854	360.787	gene:Solyc05g053000.1		0.00
mRNA:Solyc01g087090.3.1	Unknown protein	0.75787	0.00654095	0.193229	932.466	3.92213	8.77691e-05	0.00654095	919.621	810.642	786.93	1391.21	1553.16	1314.21	gene:Solyc01g087090.3		0.46
mRNA:Solyc02g068120.3.1	DCD (Development and Cell Death) domain protein (AHRD V3.3 *-* A0A2U1P2J5_ARTAN)	0.754542	0.0389133	0.23339	875.976	3.23297	0.00122511	0.0389133	771.152	788.701	714.887	1506.41	1355.59	977.081	gene:Solyc02g068120.3		0.07
mRNA:Solyc06g071510.3.1	GDSL esterase/lipase (AHRD V3.3 *** A0A1U8H499_CAPAN)	0.752233	0.0346531	0.228733	362.342	3.28869	0.00100654	0.0346531	384.468	260.976	268.775	494.962	483.108	563.064	gene:Solyc06g071510.3		0.09	InterPro:IPR001087;Pfam:PF00657	GO:0016788
mRNA:Solyc08g062640.3.1	Protein phosphatase 2c (AHRD V3.3 *-* F8WL78_CITUN)	0.7499	0.0016482	0.171109	1032.68	4.38259	1.17276e-05	0.0016482	901.893	720.571	770.305	1454.51	1358.47	1212.48	gene:Solyc08g062640.3		0.44	InterPro:IPR001932;Pfam:PF00481	GO:0003824
mRNA:Solyc09g005980.4.1	Serine/arginine-rich-splicing factor RS2Z32 (AHRD V3.3 *-* A0A0M9UMT6_NICAT)	0.74989	0.000747683	0.161492	4389.18	4.64352	3.42522e-06	0.000747683	3315.07	2978.13	3212.83	5701.56	5606.93	4678.4	gene:Solyc09g005980.4		0.44		GO:0003676;GO:0008270
mRNA:Solyc07g047823.1.1	Unknown protein	0.744273	0.0102649	0.197447	143.261	3.76948	0.000163585	0.0102649	104.15	109.702	117.762	187.351	178.822	188.082	gene:Solyc07g047823.1		0.48
mRNA:Solyc11g010600.2.1	O-fucosyltransferase (AHRD V3.3 *** A0A2P5EGU4_TREOI)	0.74282	0.00490205	0.184208	22878.3	4.0325	5.51866e-05	0.00490205	23838.1	15267.1	20974.2	35975.3	35588.5	28976.5	gene:Solyc11g010600.2		0.30	InterPro:IPR019378;Pfam:PF10250
mRNA:Solyc06g068750.3.1	Transferring glycosyl group transferase (AHRD V3.3 *** A0A2K3L539_TRIPR)	0.741002	0.00250782	0.174411	2146.59	4.2486	2.15106e-05	0.00250782	1855.86	1618.97	2105.87	2912.81	3707.67	2706.49	gene:Solyc06g068750.3		0.35
mRNA:Solyc06g009120.3.1	LYR motif protein (AHRD V3.3 *** AT4G02425.1)	0.737447	0.00138164	0.166056	2006.74	4.44097	8.95553e-06	0.00138164	1778.3	1593.57	1341.11	2716.6	2957.77	2188.38	gene:Solyc06g009120.3		0.02
mRNA:Solyc01g007260.3.1	Double Clp-N motif-containing P-loop nucleoside triphosphate hydrolases superfamily protein (AHRD V3.3 *** A0A2U1KPR9_ARTAN)	0.734199	0.000497216	0.154414	358.186	4.75474	1.98702e-06	0.000497216	333.501	297.928	256.306	529.141	487.434	463.699	gene:Solyc01g007260.3		0.12
mRNA:Solyc01g111040.4.1	Calcium-binding EF-hand family protein (AHRD V3.3 *** A0A2U1MN65_ARTAN)	0.733479	0.016725	0.205568	2431.44	3.56806	0.000359629	0.016725	2610.39	1995.43	1773.36	4140.72	3410.6	3057.81	gene:Solyc01g111040.4		0.46
mRNA:Solyc08g082800.3.1	Unknown protein	0.725684	0.0356865	0.221652	161.226	3.27398	0.00106042	0.0356865	119.662	132.797	135.773	196.213	243.717	202.277	gene:Solyc08g082800.3		1.00
mRNA:Solyc09g090380.1.1	Embryo sac development arrest 6 (AHRD V3.3 *** Q9LW53_ARATH)	0.723496	0.04185	0.226192	357.981	3.19859	0.001381	0.04185	250.403	291	308.953	516.482	449.939	436.493	gene:Solyc09g090380.1		0.20
mRNA:Solyc05g013390.1.1	Unknown protein	0.704345	0.0112174	0.189004	300.75	3.72661	0.000194072	0.0112174	221.595	199.774	211.972	408.882	344.665	279.166	gene:Solyc05g013390.1		0.47
mRNA:Solyc05g014030.3.1	Regulator of chromosome condensation (RCC1) family protein (AHRD V3.3 *** Q9LU80_ARATH)	0.702192	0.0403963	0.218453	4466.55	3.21439	0.00130724	0.0403963	4654.61	3442.34	2944.06	5950.94	6462.11	5553.75	gene:Solyc05g014030.3		0.20
mRNA:Solyc10g005840.4.1	Farnesyl pyrophosphate synthase (AHRD V3.3 *** S4S9J9_MANIN)	0.69889	0.0121563	0.189218	1146.52	3.69358	0.000221122	0.0121563	1021.55	750.594	750.908	1492.48	1387.31	1218.39	gene:Solyc10g005840.4		0.45	InterPro:IPR000092;Pfam:PF00348	GO:0008299
mRNA:Solyc07g047640.2.1	F-box protein (AHRD V3.3 *** A0A2K3P6V3_TRIPR)	0.69755	0.0112174	0.18711	273.496	3.72802	0.000192989	0.0112174	249.295	235.571	242.452	398.755	442.729	339.494	gene:Solyc07g047640.2		1.00
mRNA:Solyc03g093840.3.1	ATP-dependent DNA helicase SRS2-like protein (AHRD V3.3 *-* A0A2G2X4T1_CAPBA)	0.68857	0.0248825	0.201324	158.533	3.42021	0.00062573	0.0248825	119.662	143.19	116.377	222.796	206.222	183.351	gene:Solyc03g093840.3		0.49
mRNA:Solyc10g085050.3.1	GDP-fucose O-fucosyltransferase-like protein (AHRD V3.3 *** G7JS84_MEDTR)	0.688558	0.037326	0.211875	218.887	3.24984	0.0011547	0.037326	197.22	177.833	200.889	301.281	367.739	260.239	gene:Solyc10g085050.3		0.35	InterPro:IPR019378;Pfam:PF10250
mRNA:Solyc08g078000.3.1	Vesicle-associated protein 2-1 (AHRD V3.3 *** A0A2G2XLS2_CAPBA)	0.684565	0.0179697	0.193478	665.363	3.53821	0.000402849	0.0179697	633.763	487.309	610.979	991.191	984.963	807.925	gene:Solyc08g078000.3		0.15
mRNA:Solyc07g008730.2.1	Pathogenesis-related homeodomain protein (AHRD V3.3 *** A0A1U8H9N2_CAPAN)	0.680645	0.0372141	0.209305	398.752	3.25194	0.00114622	0.0372141	330.177	282.916	275.703	520.28	405.234	499.187	gene:Solyc07g008730.2		0.32		GO:0003677
mRNA:Solyc07g006160.3.1	AFG1-like ATPase family protein (AHRD V3.3 *** A0A2U1Q7V4_ARTAN)	0.677942	3.31144e-07	0.105758	3180.37	6.41029	1.45246e-10	3.31144e-07	2597.1	2252.94	2211.16	3988.81	3658.64	3652.82	gene:Solyc07g006160.3		0.20	InterPro:IPR005654;Pfam:PF03969	GO:0005524
mRNA:Solyc07g020790.4.1	plastidic glucose translocator 3	0.677718	0.0442622	0.213745	3027.41	3.17069	0.00152078	0.0442622	2983.78	2165.18	2564.45	4169.84	4777.72	3392.58	gene:Solyc07g020790.4		0.11	InterPro:IPR005828;Pfam:PF00083	GO:0016021;GO:0022857;GO:0055085
mRNA:Solyc10g079820.2.1	Protein EARLY RESPONSIVE TO DEHYDRATION 15 (AHRD V3.3 *** A0A1U8FFS2_CAPAN)	0.6769	0.00279941	0.160867	32558.1	4.20781	2.57853e-05	0.00279941	32923.5	23211.8	30474.1	48912.7	43544.6	46004.4	gene:Solyc10g079820.2		0.20
mRNA:Solyc01g105140.3.1	Arginine/serine-rich splicing factor; putative; expressed (AHRD V3.3 *-* Q6AVF4_ORYSJ)	0.676127	0.0280856	0.200632	2416.63	3.36999	0.000751708	0.0280856	2002.11	2015.06	1475.49	3368.53	2864.04	2546.8	gene:Solyc01g105140.3		0.36		GO:0003676
mRNA:Solyc05g017940.3.1	EamA domain-containing protein (AHRD V3.3 *** A0A2U1KKY4_ARTAN)	0.675634	0.0174581	0.190326	244.165	3.54987	0.000385425	0.0174581	188.356	239.035	203.66	400.021	308.612	299.275	gene:Solyc05g017940.3		0.53		GO:0016020;GO:0016021
mRNA:Solyc08g042120.1.1	PX domain-containing protein EREL1 isoform X3 (AHRD V3.3 *-* XP_025888149.1)	0.661466	0.0395372	0.205159	201.733	3.22417	0.0012634	0.0395372	145.145	204.393	170.409	244.316	286.98	290.995	gene:Solyc08g042120.1		0.48
mRNA:Solyc10g009330.3.1	Serine/arginine-rich-splicing factor RS31 (AHRD V3.3 *** A0A0M8KRT2_NICAT)	0.659711	0.00534456	0.16504	3510.59	3.99728	6.40753e-05	0.00534456	3127.82	2561.26	2222.25	4445.8	4222.51	3833.8	gene:Solyc10g009330.3		0.25		GO:0003676
mRNA:Solyc05g010140.3.1	Proline-rich receptor-like protein kinase PERK12 (AHRD V3.3 *-* A0A2G2VKB7_CAPBA)	0.657915	0.0122469	0.178371	1150.2	3.68846	0.000225612	0.0122469	1044.82	1036.97	673.324	1474.76	1489.7	1387.55	gene:Solyc05g010140.3		0.30		GO:0004672;GO:0005524;GO:0006468
mRNA:Solyc05g049970.3.1	mitogen-activated protein kinase 6	0.653931	0.000473817	0.13718	2006	4.76694	1.87042e-06	0.000473817	2039.79	1740.22	1564.16	2914.07	2869.8	2629.6	gene:Solyc05g049970.3		0.20	InterPro:IPR000719;Pfam:PF00069	GO:0004672;GO:0005524;GO:0006468
mRNA:Solyc02g075610.4.1	Golgin candidate 6 (AHRD V3.3 *-* A0A2G2XK18_CAPBA)	0.651615	0.00499522	0.161911	7112.3	4.02452	5.70927e-05	0.00499522	6189.16	4810.73	5361.65	9021.99	9155.97	7526.84	gene:Solyc02g075610.4		0.43		GO:0000139;GO:0005737;GO:0006886;GO:0048280
mRNA:Solyc02g066830.4.1	Nuclear transport factor 2 (NTF2) family protein with RNA binding (RRM-RBD-RNP motifs) domain-containing protein (AHRD V3.3 *** F4K1Y4_ARATH)	0.648076	0.00401428	0.157932	448.563	4.10351	4.06925e-05	0.00401428	337.933	326.797	392.079	607.626	520.603	525.211	gene:Solyc02g066830.4		0.41		GO:0003676
mRNA:Solyc09g007290.4.1	Nuclear transcription factor Y subunit B-8 (AHRD V3.3 *** A0A2G3BJK6_CAPCH)	0.639631	0.044819	0.202304	1161.95	3.16174	0.00156831	0.044819	966.156	767.916	1050.16	1722.87	1507.01	1107.2	gene:Solyc09g007290.4		0.22
mRNA:Solyc05g008100.1.1	extensin (AHRD V3.3 *** XP_010320709.1)	0.637514	0.00170519	0.145957	1594.11	4.36783	1.25485e-05	0.00170519	1470.29	1324.51	1274.6	1854.53	2091.06	2385.92	gene:Solyc05g008100.1		1.00
mRNA:Solyc12g088070.2.1	TRAF-type zinc finger domain-containing protein 1 (AHRD V3.3 *** A0A1J3IY71_NOCCA)	0.636367	0.00616496	0.161435	490.032	3.94195	8.08214e-05	0.00616496	453.163	344.119	414.247	627.881	573.961	680.171	gene:Solyc12g088070.2		0.31
mRNA:Solyc02g062640.4.1	Phosphopantetheine adenylyltransferase (AHRD V3.3 *** A0A2G2WHT8_CAPBA)	0.635014	0.00606107	0.160705	2038.72	3.95143	7.76871e-05	0.00606107	1777.2	1342.99	1821.85	2552.03	2724.15	2397.75	gene:Solyc02g062640.4		0.33	InterPro:IPR004821;Pfam:PF01467	GO:0003824;GO:0009058
mRNA:Solyc02g089390.3.1	ARM repeat superfamily protein (AHRD V3.3 *-* A0A2U1PEI4_ARTAN)	0.633061	0.0121563	0.171495	662.211	3.69143	0.000222999	0.0121563	579.472	478.071	507.071	793.712	852.289	781.901	gene:Solyc02g089390.3		0.49
mRNA:Solyc01g091520.3.1	Enoyl-CoA delta isomerase 1; peroxisomal (AHRD V3.3 *** A0A2G3DDW4_CAPCH)	0.632242	0.0233087	0.183618	3407.28	3.44324	0.000574795	0.0233087	2902.9	3199.84	2407.89	4569.86	4685.42	3939.08	gene:Solyc01g091520.3		0.18	InterPro:IPR001753;Pfam:PF00378	GO:0003824
mRNA:Solyc06g073400.3.1	Endonuclease III homolog (AHRD V3.3 *** A0A2G3CAJ1_CAPCH)	0.630578	0.0257037	0.185102	985.184	3.40665	0.000657656	0.0257037	821.011	680.154	849.275	1172.21	1351.26	1115.48	gene:Solyc06g073400.3		0.34		GO:0003677
mRNA:Solyc04g007700.3.1	transmembrane protein (AHRD V3.3 *** AT1G14990.1)	0.625557	0.0422792	0.196028	588.19	3.19116	0.00141702	0.0422792	512.993	476.916	457.195	851.943	653.277	727.488	gene:Solyc04g007700.3		0.18
mRNA:Solyc05g025900.3.1	MTD1 (AHRD V3.3 *-* Q9LLM3_MEDTR)	0.62173	0.0135178	0.170375	3221.59	3.64919	0.000263072	0.0135178	3349.41	2881.13	2486.86	4283.77	4913.28	4220.61	gene:Solyc05g025900.3		0.11
mRNA:Solyc09g091780.3.1	LES441249 p27KIP1-related-protein 1	0.62117	0.00606179	0.157239	1170.18	3.95049	7.79917e-05	0.00606179	1034.85	966.535	890.838	1626.67	1483.93	1340.23	gene:Solyc09g091780.3		0.12		GO:0004861;GO:0005634;GO:0007050
mRNA:Solyc07g065400.3.1	Mitochondrial import inner membrane translocase subunit TIM50 (AHRD V3.3 *-* A0A2G3BC84_CAPCH)	0.61594	0.0329373	0.185997	501.782	3.31155	0.00092781	0.0329373	505.238	378.761	380.996	574.713	726.825	639.953	gene:Solyc07g065400.3		0.24
mRNA:Solyc03g112320.4.1	ferric reduction oxidase 8; mitochondrial (AHRD V3.3 *** A0A2I4E3B3_9ROSI)	0.612327	0.0253783	0.179534	1106.63	3.41065	0.000648092	0.0253783	1092.47	727.499	917.161	1250.7	1492.59	1441.96	gene:Solyc03g112320.4		0.36		GO:0016491;GO:0055114
mRNA:Solyc02g014110.1.1	Unknown protein	0.61102	0.0371236	0.187797	355.667	3.25361	0.00113947	0.0371236	298.046	288.69	259.077	519.014	396.581	377.347	gene:Solyc02g014110.1		0.66
mRNA:Solyc04g076830.4.1	Phosphoglycerate mutase-like protein (AHRD V3.3 *** Q8LGT8_SOYBN)	0.607347	0.0248685	0.177541	2974.94	3.42089	0.000624166	0.0248685	2881.85	2028.91	2543.67	3791.34	4075.41	3490.76	gene:Solyc04g076830.4		0.22
mRNA:Solyc10g085920.3.1	UDP-glucuronic acid decarboxylase 1 (AHRD V3.3 *** A0A1J3FDM8_NOCCA)	0.607094	0.00754333	0.156702	639.989	3.87419	0.000106979	0.00754333	549.557	520.797	527.853	853.209	729.709	850.51	gene:Solyc10g085920.3		0.27	InterPro:IPR016040;Pfam:PF16363
mRNA:Solyc02g031900.3.1	Protein kinase domain containing protein (AHRD V3.3 *-* A0A0U9HPK6_KLENI)	0.606045	0.0139041	0.166632	818.602	3.63704	0.000275792	0.0139041	652.598	747.13	606.823	1120.31	987.847	947.508	gene:Solyc02g031900.3		0.65		GO:0004672;GO:0006468
mRNA:Solyc08g016410.1.1	Unknown protein	0.605637	0.0472331	0.192953	813.118	3.13878	0.00169651	0.0472331	522.965	796.785	771.69	1150.69	1101.77	928.582	gene:Solyc08g016410.1		1.00
mRNA:Solyc11g013130.2.1	Unknown protein	0.602208	0.0205769	0.172562	1501.27	3.48981	0.000483359	0.0205769	1215.45	1266.77	1169.31	1901.36	2056.45	1587.46	gene:Solyc11g013130.2		0.15
mRNA:Solyc11g062300.3.1	proteasome-associated protein ECM29 homolog (AHRD V3.3 *-* A0A2I4FN79_9ROSI)	0.600176	0.0323071	0.18081	689.342	3.31938	0.000902186	0.0323071	539.585	570.452	494.602	869.665	790.278	773.621	gene:Solyc11g062300.3		0.50
mRNA:Solyc07g021750.1.1	Cytidine deaminase 1 (AHRD V3.3 *** A0A2G3CQ34_CAPCH)	0.581709	0.0403963	0.180954	744.27	3.21469	0.00130586	0.0403963	726.833	542.737	576.343	879.792	912.857	971.166	gene:Solyc07g021750.1		0.01		GO:0004126;GO:0008270;GO:0009972
mRNA:Solyc06g031690.4.1	Ankyrin repeat family protein (AHRD V3.3 *** A8MR72_ARATH);Pfam:PF13857	0.580266	0.0280856	0.172223	899.153	3.36926	0.00075369	0.0280856	691.378	720.571	831.264	1230.44	1096.01	1025.58	gene:Solyc06g031690.4		0.32
mRNA:Solyc07g055300.3.1	Trehalose-6-phosphate synthase (AHRD V3.3 *** E5GC29_CUCME)	-0.581593	0.00301544	0.139123	2936.43	-4.18041	2.90978e-05	0.00301544	3544.42	3505.85	3225.3	2231.76	2341.99	2293.66	gene:Solyc07g055300.3		0.33	InterPro:IPR001830;Pfam:PF00982	GO:0003824;GO:0005992
mRNA:Solyc02g063220.3.1	Mannose-6-phosphate isomerase (AHRD V3.3 *** A0A2G2XBW4_CAPBA)	-0.582291	0.00940343	0.153274	915.803	-3.79901	0.000145274	0.00940343	1073.63	1173.24	1145.76	663.325	780.183	822.12	gene:Solyc02g063220.3		0.14	InterPro:IPR001250;Pfam:PF01238	GO:0004476;GO:0005975;GO:0008270
mRNA:Solyc07g039320.2.1	WD-40 repeat-containing protein MSI4 (AHRD V3.3 *-* A0A2G2Z1C5_CAPAN)	-0.586551	0.0455331	0.186047	374.329	-3.1527	0.0016177	0.0455331	377.82	438.809	376.84	264.571	258.138	272.069	gene:Solyc07g039320.2		0.42
mRNA:Solyc03g082600.4.1	Cytochrome b5 (AHRD V3.3 *** A0A2G3A011_CAPAN)	-0.58864	0.00170613	0.134815	9291.37	-4.36627	1.26386e-05	0.00170613	10090.3	11553.4	11252.5	6791.49	7669.15	7414.46	gene:Solyc03g082600.4		0.41
mRNA:Solyc10g039430.3.1	hypothetical protein (AHRD V3.3 *** AT3G03560.1)	-0.593731	0.0444076	0.187482	726.116	-3.16686	0.00154092	0.0444076	875.302	923.808	709.345	551.927	533.582	577.258	gene:Solyc10g039430.3		0.35
mRNA:Solyc04g011630.1.1	Transcription factor GRAS (AHRD V3.3 *-* A0A2U1PJZ1_ARTAN)	-0.595583	0.0105953	0.158714	820.879	-3.75255	0.000175047	0.0105953	979.452	952.677	811.868	577.245	664.814	576.076	gene:Solyc04g011630.1		0.43	InterPro:IPR005202;Pfam:PF03514
mRNA:Solyc06g084290.3.1	Protein trichome birefringence-like 11 (AHRD V3.3 *** A0A2G2ZES4_CAPAN)	-0.596771	0.009155	0.156612	578.56	-3.81051	0.000138683	0.009155	601.632	595.856	716.272	394.957	418.213	450.687	gene:Solyc06g084290.3		0.32	InterPro:IPR026057;Pfam:PF13839
mRNA:Solyc07g037960.1.1	ectonucleotide pyrophosphatase/phosphodiesterase family member 3 (AHRD V3.3 *** A0A2I4GPP6_9ROSI)	-0.602416	0.044988	0.190656	802.272	-3.15971	0.00157928	0.044988	896.353	1090.09	825.722	515.217	592.708	744.048	gene:Solyc07g037960.1		0.19	InterPro:IPR002591;Pfam:PF01663	GO:0003824
mRNA:Solyc05g015150.3.1	Receptor protein kinase-like protein (AHRD V3.3 *** A0A2R6QRC2_ACTCH)	-0.607123	0.0419592	0.189973	1124.05	-3.19584	0.00139427	0.0419592	1351.73	1396.11	1237.2	787.383	862.383	966.435	gene:Solyc05g015150.3		0.03		GO:0004672;GO:0005524;GO:0006468
mRNA:Solyc03g123490.1.1	Subtilisin-like protease-like protein (AHRD V3.3 *** A0A2K3N1H7_TRIPR)	-0.614258	0.017194	0.172728	1691.36	-3.55621	0.000376241	0.017194	1943.39	1794.5	1967.32	1054.49	1387.31	1285.82	gene:Solyc03g123490.1		0.00	InterPro:IPR000209;Pfam:PF00082	GO:0004252;GO:0006508
mRNA:Solyc12g015970.3.1	GPI-anchored protein LORELEI (AHRD V3.3 *** A0A2I4E3L7_9ROSI)	-0.617425	9.80038e-05	0.119846	2674.87	-5.15182	2.57973e-07	9.80038e-05	3023.67	3406.54	3757.31	2144.41	2261.23	2233.33	gene:Solyc12g015970.3		0.10
mRNA:Solyc03g114660.1.1	Pentatricopeptide repeat-containing protein (AHRD V3.3 *** A0A2G3A1V3_CAPAN)	-0.620728	0.0180969	0.175613	512.702	-3.53463	0.000408347	0.0180969	668.11	579.69	565.259	367.108	455.708	358.421	gene:Solyc03g114660.1		0.41
mRNA:Solyc01g005790.1.1	Pentatricopeptide repeat (AHRD V3.3 *** A0A200QH82_9MAGN)	-0.621069	0.0476398	0.198123	155.68	-3.13476	0.00171997	0.0476398	156.225	196.309	182.878	98.7393	122.58	126.571	gene:Solyc01g005790.1		0.46
mRNA:Solyc06g007710.4.1	Mitochondrial import receptor subunit TOM40-1 (AHRD V3.3 *** A0A2G3C4I2_CAPCH)	-0.623294	0.0374037	0.191886	1396.33	-3.24825	0.00116118	0.0374037	1244.26	1965.4	1389.6	1062.08	894.11	1029.13	gene:Solyc06g007710.4		0.11	InterPro:IPR027246;Pfam:PF01459	GO:0005741;GO:0055085
mRNA:Solyc12g044190.3.1	Pvr4 (AHRD V3.3 *** A0A1D5AHY8_CAPAN)	-0.629578	0.0394929	0.195075	1318.21	-3.22737	0.00124935	0.0394929	1522.36	1389.18	1597.41	1088.66	894.11	930.948	gene:Solyc12g044190.3		0.13		GO:0043531
mRNA:Solyc02g086130.4.1	Zinc finger A20 and AN1 domain-containing stress-associated protein 8 (AHRD V3.3 *-* A0A2G3ATY0_CAPCH)	-0.638777	0.0396771	0.198219	2367.32	-3.22258	0.00127042	0.0396771	2833.1	2476.96	2747.33	1664.64	1597.86	1911.58	gene:Solyc02g086130.4		0.09
mRNA:Solyc02g077950.3.1	Dof zinc finger protein5	-0.640016	0.00454049	0.157567	771.002	-4.06187	4.86821e-05	0.00454049	1072.52	891.475	901.921	558.257	634.53	647.05	gene:Solyc02g077950.3		0.27		GO:0003677;GO:0006355
mRNA:Solyc09g065640.3.1	ethylene overproducer-like 1	-0.640183	0.0112174	0.171786	5561.11	-3.72663	0.000194058	0.0112174	6181.4	6035.93	6274.66	3788.8	3688.92	4386.22	gene:Solyc09g065640.3		0.09
mRNA:Solyc05g007730.4.1	Mitochondrial carrier protein (AHRD V3.3 *** A0A200QP40_9MAGN)	-0.640828	0.0356865	0.195769	267.104	-3.27339	0.00106265	0.0356865	258.159	346.428	338.047	179.756	207.664	216.472	gene:Solyc05g007730.4		0.12	InterPro:IPR018108;Pfam:PF00153
mRNA:Solyc02g093640.3.1	Very-long-chain 3-oxoacyl-CoA reductase (AHRD V3.3 *** A0A2U1QI70_ARTAN)	-0.644161	0.0424755	0.202004	2547.94	-3.18886	0.00142834	0.0424755	2783.24	2691.75	3965.13	2026.69	2242.49	1770.81	gene:Solyc02g093640.3		0.38	InterPro:IPR002347;Pfam:PF00106
mRNA:Solyc02g076720.3.1	Phosphoribosylformylglycinamidine synthase (AHRD V3.3 *** A0A2G2VBS3_CAPBA)	-0.648917	0.0281266	0.192661	3575.61	-3.36818	0.000756658	0.0281266	3741.64	5063.62	3271.02	2615.33	2383.81	2702.94	gene:Solyc02g076720.3		0.02
mRNA:Solyc04g011650.3.1	Telomere binding protein (AHRD V3.3 *** A0JBS3_SOLLC)	-0.650391	0.0356865	0.198687	698.667	-3.27344	0.00106247	0.0356865	910.757	918.035	756.45	507.621	572.519	567.795	gene:Solyc04g011650.3		0.08
mRNA:Solyc01g095740.4.1	RNA helicase DEAD5	-0.653881	0.0336018	0.197962	2157.62	-3.30306	0.000956354	0.0336018	1863.62	3008.15	1957.63	1435.52	1306.55	1598.11	gene:Solyc01g095740.4		0.38		GO:0003676;GO:0005524
mRNA:Solyc04g074870.3.1	Purine permease 3 (AHRD V3.3 *** A0A1U8GDH3_CAPAN);Pfam:PF16913	-0.657457	0.00166214	0.150129	1444.35	-4.37927	1.19077e-05	0.00166214	1948.93	1741.38	1848.18	1065.88	1036.88	1406.48	gene:Solyc04g074870.3		0.29
mRNA:Solyc11g069800.1.1	Allene oxide synthase; chloroplastic (AHRD V3.3 *** A0A2G2YI94_CAPAN)	-0.660187	0.0116531	0.177925	1868.33	-3.71049	0.000206861	0.0116531	1893.53	2834.94	2031.05	1484.89	1319.53	1472.72	gene:Solyc11g069800.1		0.00		GO:0005506;GO:0016705;GO:0020037;GO:0055114
mRNA:Solyc11g071620.3.1	aldehyde oxidase 1	-0.664847	0.000115938	0.130106	1219.7	-5.11005	3.22066e-07	0.000115938	1382.76	1097.02	1393.75	825.359	771.53	844.595	gene:Solyc11g071620.3		0.38		GO:0016491;GO:0046872;GO:0055114
mRNA:Solyc12g006490.2.1	Core-2/I-branching beta-16-N-acetylglucosaminyltransferase family protein (AHRD V3.3 *** B6ST68_MAIZE)	-0.674253	0.0466714	0.214492	468.554	-3.14348	0.00166952	0.0466714	618.251	510.404	599.895	388.628	348.991	345.409	gene:Solyc12g006490.2		0.14	InterPro:IPR003406;Pfam:PF02485	GO:0008375;GO:0016020
mRNA:Solyc06g075340.4.1	Carbamoyl-phosphate synthase large chain-like protein (AHRD V3.3 *** A0A2K3P243_TRIPR)	-0.676143	0.00124459	0.151163	3778.28	-4.47292	7.71574e-06	0.00124459	3873.49	4851.15	3417.88	2562.16	2304.5	2732.51	gene:Solyc06g075340.4		0.11		GO:0005524
mRNA:Solyc01g106260.3.1	Heat shock protein 70 kDa (AHRD V3.3 *** A0A2K3MZA1_TRIPR)	-0.679849	0.0234803	0.197595	1726.23	-3.44061	0.000580401	0.0234803	1509.06	2511.6	1805.23	1301.33	1049.86	1284.64	gene:Solyc01g106260.3		0.35	InterPro:IPR013126;Pfam:PF00012
mRNA:Solyc01g108840.3.1	Receptor protein kinase (AHRD V3.3 *** A0A2R6PGK7_ACTCH)	-0.680034	0.0257549	0.199712	2199.91	-3.40507	0.000661476	0.0257549	2355.56	2608.6	2757.03	1473.49	1896.38	1450.24	gene:Solyc01g108840.3		0.36		GO:0004672;GO:0005524;GO:0006468
mRNA:Solyc03g098140.3.1	Arabinose 5-phosphate isomerase (AHRD V3.3 *** J2F7V0_PSEFL)	-0.680801	0.0113593	0.183119	1141.72	-3.71781	0.000200957	0.0113593	1280.82	1346.45	1594.64	953.214	777.299	901.375	gene:Solyc03g098140.3		0.39		GO:0097367;GO:1901135
mRNA:Solyc06g083200.3.1	Pentatricopeptide repeat (AHRD V3.3 *** A0A200Q3F8_9MAGN)	-0.693343	0.0428151	0.217698	266.92	-3.18489	0.00144811	0.0428151	358.985	374.142	259.077	162.034	213.433	238.947	gene:Solyc06g083200.3		0.23
mRNA:Solyc08g044400.3.1	SacI homology domain-containing protein / WW domain-containing protein (AHRD V3.3 *** F4J9G0_ARATH)	-0.697776	0.023521	0.202952	1417.5	-3.43812	0.000585761	0.023521	1731.77	1695.19	1288.46	903.844	996.5	1007.84	gene:Solyc08g044400.3		0.24		GO:0005515
mRNA:Solyc09g074060.3.1	BSD domain-containing protein (AHRD V3.3 *-* A0A1Q3CF56_CEPFO)	-0.700251	1.54109e-05	0.124332	2685.21	-5.6321	1.78027e-08	1.54109e-05	3372.68	3690.61	3104.77	1943.14	1975.69	2338.61	gene:Solyc09g074060.3		1.00
mRNA:Solyc02g089560.4.1	Pentatricopeptide repeat (AHRD V3.3 *-* A0A200RAJ4_9MAGN)	-0.705937	0.018339	0.200136	771.379	-3.52728	0.000419847	0.018339	684.73	1035.82	897.765	548.13	477.339	578.441	gene:Solyc02g089560.4		0.39
mRNA:Solyc10g055680.1.1	Methyltransferase (AHRD V3.3 *** O24153_TOBAC)	-0.706369	0.00782785	0.182792	2702.83	-3.86433	0.000111396	0.00782785	3081.28	4324.58	3622.93	2079.85	2375.16	2304.3	gene:Solyc10g055680.1		0.00		GO:0006694;GO:0008168
mRNA:Solyc10g007440.3.1	Zinc finger protein (AHRD V3.3 *-* A0A200PU12_9MAGN)	-0.713769	0.0112913	0.191691	408.483	-3.72354	0.000196452	0.0112913	381.144	535.809	458.581	263.305	292.749	282.715	gene:Solyc10g007440.3		0.35
mRNA:Solyc05g006660.4.1	Protein ENHANCED DISEASE RESISTANCE 2 (AHRD V3.3 *** A0A1J3E5Z2_NOCCA)	-0.722659	0.00790941	0.187211	3139.82	-3.86013	0.000113327	0.00790941	4075.14	3934.27	3773.94	1977.32	2689.54	2474.64	gene:Solyc05g006660.4		0.24
mRNA:Solyc01g095680.2.1	Plant organelle RNA recognition domain containing protein (AHRD V3.3 *-* A0A2P5DTG0_TREOI)	-0.741591	0.00507457	0.18469	939.138	-4.01534	5.93613e-05	0.00507457	884.166	1330.28	1116.66	648.135	650.393	693.183	gene:Solyc01g095680.2		0.68
mRNA:Solyc08g005440.3.1	Disease resistance protein (AHRD V3.3 *** A0A200QXA3_9MAGN)	-0.745309	0.00138164	0.167767	913.727	-4.44252	8.8911e-06	0.00138164	1252.01	1244.83	1104.2	684.846	771.53	693.183	gene:Solyc08g005440.3		0.03		GO:0043531
mRNA:Solyc01g104910.3.1	protein kinase family protein (AHRD V3.3 *-* AT4G12020.3)	-0.746029	0.049635	0.239832	4990.07	-3.11063	0.00186689	0.049635	7651.69	5443.54	6693.06	3297.64	4581.59	3920.15	gene:Solyc01g104910.3		0.04
mRNA:Solyc05g007740.3.1	Pentatricopeptide repeat-containing protein (AHRD V3.3 *** A0A2G3B7P9_CAPCH)	-0.751007	0.0455172	0.238173	454.32	-3.1532	0.00161492	0.0455172	583.904	655.904	423.945	300.016	297.075	391.542	gene:Solyc05g007740.3		0.15		GO:0008270
mRNA:Solyc07g053630.4.1	Two-component response regulator (AHRD V3.3 *-* A0A0D3F1L6_9ORYZ)	-0.752677	0.044819	0.238053	6033.25	-3.1618	0.00156795	0.044819	7321.51	8090.25	6479.7	3031.8	5627.12	4335.35	gene:Solyc07g053630.4		0.15
mRNA:Solyc01g098760.4.1	Heavy metal-associated isoprenylated plant protein (AHRD V3.3 *-* A0A2R6PK24_ACTCH)	-0.755639	0.0073341	0.194532	8499.15	-3.8844	0.000102582	0.0073341	7690.47	10698.9	10242.6	6011.7	5418.02	5527.72	gene:Solyc01g098760.4		0.10		GO:0030001;GO:0046872
mRNA:Solyc05g012100.3.1	Fructokinase-like protein 2 (AHRD V3.3 *** D9IWP0_NICBE)	-0.756263	0.0257549	0.222067	1019.11	-3.40556	0.000660287	0.0257549	740.129	1349.92	1023.84	573.447	628.761	641.135	gene:Solyc05g012100.3		0.02
mRNA:Solyc12g005930.2.1	Ypt/Rab-GAP domain of gyp1p superfamily protein (AHRD V3.3 *** A0A2U1LL89_ARTAN)	-0.756805	0.0270022	0.223479	982.648	-3.38647	0.000707987	0.0270022	948.428	1361.46	1312.01	667.123	762.878	713.293	gene:Solyc12g005930.2		0.24	InterPro:IPR000195;Pfam:PF00566
mRNA:Solyc04g015950.3.1	Pentatricopeptide repeat-containing protein (AHRD V3.3 *** A0A2G3CCZ0_CAPCH)	-0.762914	0.0201024	0.218118	592.688	-3.49771	0.000469276	0.0201024	497.482	709.023	816.024	379.767	442.729	369.067	gene:Solyc04g015950.3		0.35
mRNA:Solyc12g088420.2.1	Peroxisomal membrane 22 kDa (Mpv17/PMP22) family protein (AHRD V3.3 *** A0A2U1NNX3_ARTAN)	-0.763254	0.0370317	0.234412	277.303	-3.25604	0.00112977	0.0370317	309.126	347.583	437.799	212.669	214.875	216.472	gene:Solyc12g088420.2		0.30		GO:0016021
mRNA:Solyc04g024500.3.1	CCR4-NOT transcription complex subunit (AHRD V3.3 *** AT5G18420.2)	-0.775192	0.00114353	0.17193	758.719	-4.50877	6.52043e-06	0.00114353	925.161	987.32	829.878	488.633	553.771	560.698	gene:Solyc04g024500.3		0.38
mRNA:Solyc07g065270.1.1	GRAS7	-0.782402	0.0135472	0.214576	3199.13	-3.64627	0.000266072	0.0135472	4092.87	4179.08	3386.01	2224.17	2076.64	2477.01	gene:Solyc07g065270.1		0.21	InterPro:IPR005202;Pfam:PF03514
mRNA:Solyc08g013900.3.1	Plant regulator RWP-RK family protein (AHRD V3.3 *** G7JDS3_MEDTR)	-0.790552	0.0487437	0.253404	1047.51	-3.11973	0.00181016	0.0487437	1132.35	952.677	1634.82	700.036	575.403	872.985	gene:Solyc08g013900.3		0.12		GO:0005515
mRNA:Solyc12g019410.3.1	Protein kinase domain (AHRD V3.3 *** A0A200QJI2_9MAGN)	-0.796851	0.0197817	0.22747	277.42	-3.50311	0.000459861	0.0197817	291.398	383.38	343.589	240.519	161.517	183.351	gene:Solyc12g019410.3		0.27	InterPro:IPR001245;Pfam:PF07714	GO:0004672;GO:0006468
mRNA:Solyc11g010270.2.1	Homeobox-leucine zipper protein HOX4 (AHRD V3.3 *** A0A2G2Y5D1_CAPAN)	-0.799114	0.00170519	0.182915	17950.3	-4.36876	1.24952e-05	0.00170519	20425.6	24830.8	21150.1	11982.9	12693.5	13487.5	gene:Solyc11g010270.2		0.23		GO:0003677
mRNA:Solyc02g094610.1.1	ARM repeat superfamily protein (AHRD V3.3 *** F4HNZ9_ARATH)	-0.799139	0.0305746	0.23929	735.748	-3.33963	0.000838906	0.0305746	946.212	811.797	638.688	445.593	462.918	469.614	gene:Solyc02g094610.1		0.27
mRNA:Solyc08g005800.4.1	Pectin acetylesterase (AHRD V3.3 *** A0A1U8F2I8_CAPAN)	-0.803985	0.0392709	0.248953	6352.41	-3.22947	0.00124019	0.0392709	4908.34	8152.61	6837.15	3560.94	3903.8	3931.98	gene:Solyc08g005800.4		0.34	InterPro:IPR004963;Pfam:PF03283	GO:0016787
mRNA:Solyc03g111050.3.1	CONSTANS interacting protein 5	-0.805805	0.00117579	0.179446	1203.2	-4.4905	7.10551e-06	0.00117579	961.724	1329.13	1457.48	682.314	715.288	745.231	gene:Solyc03g111050.3		0.18
mRNA:Solyc08g007440.2.1	Squalene/phytoene synthase (AHRD V3.3 *** A0A200QCB2_9MAGN);Pfam:PF00494	-0.80882	0.000760395	0.174395	180.055	-4.63785	3.52052e-06	0.000760395	251.511	226.333	252.15	127.855	135.559	152.595	gene:Solyc08g007440.2		0.20
mRNA:Solyc11g008110.1.1	Nuclear pore complex protein NUP88 (AHRD V3.3 *-* A0A2G2YE72_CAPAN)	-0.818455	0.0252455	0.239815	298.312	-3.41286	0.000642861	0.0252455	403.304	327.952	332.506	213.935	152.864	235.398	gene:Solyc11g008110.1		0.56
mRNA:Solyc05g052820.3.1	proline transporter 3	-0.821246	0.0307783	0.246082	395.191	-3.33729	0.000845993	0.0307783	463.134	420.333	583.27	256.975	275.444	296.91	gene:Solyc05g052820.3		0.38	InterPro:IPR013057;Pfam:PF01490
mRNA:Solyc01g067930.4.1	Xyloglucan 6-xylosyltransferase 1 (AHRD V3.3 *** A0A1J3JYE5_NOCCA)	-0.825406	0.0419592	0.258281	548.632	-3.19576	0.00139462	0.0419592	631.547	640.892	684.407	308.877	354.76	440.041	gene:Solyc01g067930.4		0.36	InterPro:IPR008630;Pfam:PF05637	GO:0016021;GO:0016757
mRNA:Solyc08g079670.3.1	SNARE associated Golgi protein (AHRD V3.3 *** A0A2U1NGK9_ARTAN)	-0.835679	0.00021023	0.16821	1995.56	-4.96807	6.76212e-07	0.00021023	2229.25	2607.45	2586.62	1472.23	1344.05	1342.6	gene:Solyc08g079670.3		0.22
mRNA:Solyc02g038750.3.1	WD repeat-containing protein 55-like (AHRD V3.3 *** A0A2K3P0N4_TRIPR)	-0.835878	0.0468622	0.266043	758.811	-3.14189	0.00167863	0.0468622	723.509	1103.95	917.161	548.13	496.087	493.272	gene:Solyc02g038750.3		0.25		GO:0005515
mRNA:Solyc06g050250.1.1	Adenine/guanine permease AZG1 (AHRD V3.3 *** A0A2G2WI90_CAPBA)	-0.836573	0.0375145	0.257719	606.076	-3.24607	0.0011701	0.0375145	825.443	681.309	798.013	374.703	477.339	438.858	gene:Solyc06g050250.1		0.01	InterPro:IPR006043;Pfam:PF00860	GO:0016020;GO:0022857;GO:0055085
mRNA:Solyc01g097230.4.1	PRA1 family protein (AHRD V3.3 *-* A0A2G2YYQ3_CAPAN)	-0.837224	0.0444076	0.264359	382.99	-3.167	0.00154023	0.0444076	418.815	553.13	563.874	237.987	297.075	324.116	gene:Solyc01g097230.4		0.65
mRNA:Solyc03g082940.3.1	Importin subunit beta-1 (AHRD V3.3 *** A0A2G3CX18_CAPCH)	-0.845067	0.00041239	0.175873	2252.6	-4.805	1.54754e-06	0.00041239	2627.01	2840.71	2269.35	1465.9	1300.79	1540.14	gene:Solyc03g082940.3		0.16		GO:0006886;GO:0008536
mRNA:Solyc02g092550.3.1	LOB domain-containing protein 38 (AHRD V3.3 *** A0A2G2XGY4_CAPBA)	-0.846686	0.04185	0.26477	3404.24	-3.19781	0.00138474	0.04185	3910.05	4507.03	6185.99	2874.83	2536.68	2707.67	gene:Solyc02g092550.3		0.07
mRNA:Solyc09g065380.2.1	flocculation FLO11-like protein (AHRD V3.3 *** AT4G02715.2)	-0.852546	0.0404374	0.2653	2206.02	-3.21352	0.0013112	0.0404374	3516.72	2538.16	2169.6	1245.63	1465.19	1844.15	gene:Solyc09g065380.2		0.39
mRNA:Solyc12g008760.3.1	Protein arginine N-methyltransferase (AHRD V3.3 *** A0A1Y1IG62_KLENI)	-0.855873	0.00294431	0.204267	1065.02	-4.18998	2.78983e-05	0.00294431	976.128	1550.84	1400.68	697.504	670.582	800.828	gene:Solyc12g008760.3		0.20
mRNA:Solyc02g091840.3.1	Leucine rich repeat receptor protein kinase CLAVATA1 (AHRD V3.3 *** F8WS84_SOLLC)	-0.855884	0.00103461	0.188476	7357.23	-4.54107	5.59685e-06	0.00103461	7891.01	9045.24	9928.06	5054.69	5058.93	4729.26	gene:Solyc02g091840.3		0.03		GO:0004672;GO:0005524;GO:0006468
mRNA:Solyc02g081030.4.1	ERD (Early-responsive to dehydration stress) family protein (AHRD V3.3 *-* A0A2U1NFB6_ARTAN)	-0.859378	3.83508e-05	0.158737	3698.03	-5.41387	6.16783e-08	3.83508e-05	4639.1	3503.54	3980.37	2165.93	2285.75	2230.96	gene:Solyc02g081030.4		0.17	InterPro:IPR003864;Pfam:PF02714	GO:0016020
mRNA:Solyc10g045630.2.1	plant/protein, putative (DUF3411) (AHRD V3.3 *** AT5G24690.1)	-0.860014	0.0451571	0.272439	916.373	-3.15672	0.00159554	0.0451571	1043.71	1316.43	784.159	482.303	607.129	643.501	gene:Solyc10g045630.2		0.33
mRNA:Solyc06g150130.1.1	Dof zinc finger protein PBF (AHRD V3.3 *** A0A2G2WLZ1_CAPBA)	-0.861478	6.91646e-05	0.16432	6574.39	-5.24268	1.58259e-07	6.91646e-05	8225.62	9069.49	9299.07	4612.9	5442.53	4582.58	gene:Solyc06g150130.1		0.00
mRNA:Solyc08g080220.3.1	DNA-directed RNA polymerase subunit (AHRD V3.3 *** A0A1U8G9I3_CAPAN)	-0.870486	0.0454753	0.275971	324.154	-3.15427	0.001609	0.0454753	412.167	422.642	340.818	178.49	186.033	277.983	gene:Solyc08g080220.3		0.38		GO:0003677;GO:0003899;GO:0006351
mRNA:Solyc12g008690.3.1	IAA-amino acid hydrolase ILR1-like protein (AHRD V3.3 *** A0A2K3NR96_TRIPR)	-0.870733	0.0234803	0.253145	1973.24	-3.43965	0.000582459	0.0234803	1679.69	2704.45	3279.34	1216.52	1613.72	1360.34	gene:Solyc12g008690.3		0.09	InterPro:IPR002933;Pfam:PF01546	GO:0016787
mRNA:Solyc01g102710.2.1	Leucine-rich repeat receptor-like protein kinase 1 (AHRD V3.3 *** A0A1P8SF01_NICBE)	-0.871644	0.017786	0.246123	1790.69	-3.5415	0.000397864	0.017786	1912.37	2481.58	2198.69	1244.37	940.257	1417.12	gene:Solyc01g102710.2		0.40		GO:0004672;GO:0006468
mRNA:Solyc01g105700.3.1	Myc-type; basic helix-loop-helix (BHLH) domain-containing protein (AHRD V3.3 *-* A0A2U1NNA1_ARTAN)	-0.876261	0.0156293	0.243708	276.644	-3.59554	0.000323723	0.0156293	405.52	269.059	310.339	168.363	188.917	179.802	gene:Solyc01g105700.3		0.42
mRNA:Solyc01g005530.3.1	nuclear polyadenylated RNA-binding protein (AHRD V3.3 *** AT3G13480.2)	-0.88607	0.0134535	0.242459	277.975	-3.65451	0.000257675	0.0134535	289.182	302.547	415.632	183.554	200.454	160.875	gene:Solyc01g005530.3		0.37
mRNA:Solyc03g121440.4.1	Proline-rich receptor-like protein kinase PERK13 (AHRD V3.3 *** A0A2G2XXB3_CAPAN)	-0.900042	0.0221654	0.260166	2258.97	-3.45949	0.0005412	0.0221654	1823.73	2769.12	2520.12	1372.22	987.847	1450.24	gene:Solyc03g121440.4		0.27		GO:0004672;GO:0005524;GO:0006468
mRNA:Solyc03g078300.3.1	NBS-LRR resistance protein (AHRD V3.3 *** A0A2K3NU03_TRIPR)	-0.901881	0.0477504	0.287958	1078.08	-3.13199	0.00173625	0.0477504	1765.01	1451.53	899.15	600.031	732.593	870.619	gene:Solyc03g078300.3		0.28		GO:0043531
mRNA:Solyc03g111730.3.1	KDEL-tailed cysteine endopeptidase	-0.90194	0.0130349	0.245918	115.592	-3.66764	0.000244799	0.0130349	130.741	169.75	137.159	83.5486	74.9899	75.706	gene:Solyc03g111730.3		0.26	InterPro:IPR000668;Pfam:PF00112	GO:0006508;GO:0008234
mRNA:Solyc08g015940.3.1	EPIDERMAL PATTERNING FACTOR-like protein 8 (AHRD V3.3 *** A0A2I4H6E6_9ROSI);Pfam:PF17181	-0.902018	0.0459572	0.286459	173.69	-3.14886	0.0016391	0.0459572	209.408	244.809	198.118	102.537	122.58	124.205	gene:Solyc08g015940.3		0.17
mRNA:Solyc04g009180.3.1	TCP transcription factor 14	-0.90744	0.0274962	0.268517	1292.91	-3.37945	0.000726299	0.0274962	1454.77	1618.97	1996.42	874.729	902.763	925.033	gene:Solyc04g009180.3		0.42
mRNA:Solyc05g014490.3.1	Pentatricopeptide repeat (AHRD V3.3 *** A0A200RCQ9_9MAGN)	-0.911903	0.000261304	0.185563	333.493	-4.91426	8.9118e-07	0.000261304	453.163	426.107	380.996	189.883	230.738	249.593	gene:Solyc05g014490.3		0.41
mRNA:Solyc11g072910.1.1	Receptor-like protein kinase THESEUS 1 (AHRD V3.3 *** A0A2G2VN90_CAPBA)	-0.914118	0.0180269	0.258459	692.278	-3.5368	0.000405011	0.0180269	928.485	853.368	858.973	546.864	395.139	458.968	gene:Solyc11g072910.1		0.14		GO:0004672;GO:0006468
mRNA:Solyc02g081860.3.1	Pentatricopeptide repeat-containing protein (AHRD V3.3 *** A0A2G2XFC9_CAPBA)	-0.915382	0.00434787	0.224326	148.011	-4.08059	4.49217e-05	0.00434787	218.271	173.214	177.336	91.144	108.158	102.913	gene:Solyc02g081860.3		0.36
mRNA:Solyc03g031600.3.1	Peroxisomal membrane protein PMP22 (AHRD V3.3 *** A0A2G3CKH8_CAPCH)	-0.915778	0.0487889	0.293606	2830.81	-3.11907	0.00181422	0.0487889	2359.99	4453.91	3622.93	2005.17	1286.36	2239.24	gene:Solyc03g031600.3		0.12		GO:0016021
mRNA:Solyc12g038527.1.1	Katanin p80 WD40 repeat-containing subunit B1 homolog (AHRD V3.3 *-* A0A078HCY4_BRANA)	-0.919335	0.0385302	0.284075	91.3268	-3.23624	0.00121117	0.0385302	120.77	136.262	94.2099	49.3696	62.0108	74.5231	gene:Solyc12g038527.1		0.43		GO:0005515
mRNA:Solyc12g056510.3.1	Trihelix transcription factor GTL1 (AHRD V3.3 *** A0A2G3B3E4_CAPCH)	-0.920683	0.00011258	0.179858	1372.53	-5.11894	3.0725e-07	0.00011258	1478.04	1699.81	1886.97	855.741	899.878	919.118	gene:Solyc12g056510.3		0.06
mRNA:Solyc01g056653.1.1	Unknown protein	-0.927159	0.0428521	0.291275	89.589	-3.18311	0.00145704	0.0428521	121.877	121.25	85.8973	50.6355	57.6845	65.0599	gene:Solyc01g056653.1		0.32
mRNA:Solyc01g080450.4.1	Pentatricopeptide repeat (AHRD V3.3 *** A0A200Q1U1_9MAGN)	-0.934917	0.00122017	0.208725	185.358	-4.47919	7.49266e-06	0.00122017	186.14	243.654	220.285	117.728	109.601	112.376	gene:Solyc01g080450.4		0.38
mRNA:Solyc02g090390.4.1	Protein kinase (AHRD V3.3 *** O65765_CRAPL)	-0.9423	0.0156293	0.262049	1924.27	-3.59589	0.000323278	0.0156293	2130.64	2877.66	2535.35	1377.29	1110.43	1437.23	gene:Solyc02g090390.4		0.13	InterPro:IPR000719;Pfam:PF00069	GO:0004672;GO:0005524;GO:0006468
mRNA:Solyc07g053410.4.1	TCP transcription factor 10	-0.947719	0.00483555	0.234535	762.022	-4.04084	5.32596e-05	0.00483555	676.974	949.213	1133.29	429.136	386.486	612.746	gene:Solyc07g053410.4		0.22
mRNA:Solyc03g114980.4.1	Unknown protein	-0.949485	0.00611679	0.240625	99.2039	-3.94591	7.94969e-05	0.00611679	120.77	131.643	108.064	62.0285	51.9161	72.1573	gene:Solyc03g114980.4		0.42
mRNA:Solyc12g087895.1.1	Myc-type; basic helix-loop-helix (BHLH) domain-containing protein (AHRD V3.3 *-* A0A2U1NNA1_ARTAN)	-0.949722	0.0015611	0.215561	1152.16	-4.40581	1.05391e-05	0.0015611	1481.37	1346.45	1274.6	686.111	736.92	701.464	gene:Solyc12g087895.1		0.39
mRNA:Solyc02g088560.4.1	Cyclic nucleotide-gated ion channel protein; putative (AHRD V3.3 *** G7L453_MEDTR)	-0.951799	0.0311928	0.285562	5843.45	-3.33308	0.000858908	0.0311928	6212.43	5150.23	7220.91	3754.62	2301.61	3549.9	gene:Solyc02g088560.4		0.15		GO:0005216;GO:0006811;GO:0016020;GO:0055085
mRNA:Solyc01g108410.3.1	Pentatricopeptide repeat-containing protein (AHRD V3.3 *** A0A1U8E733_CAPAN)	-0.960999	0.0345542	0.292016	275.585	-3.29092	0.000998618	0.0345542	393.332	355.666	213.358	170.895	173.054	151.412	gene:Solyc01g108410.3		0.42
mRNA:Solyc09g098100.4.1	NB-LRR tospovirus immune receptor (AHRD V3.3 *** A0A221IWV2_SOLPN)	-0.966379	0.00129492	0.216767	2435.78	-4.45815	8.26718e-06	0.00129492	3190.97	2959.65	2578.3	1465.9	1241.66	1758.98	gene:Solyc09g098100.4		0.33		GO:0043531
mRNA:Solyc08g082300.3.1	mitochondrial inner membrane protein OXA1-like (AHRD V3.3 *** A0A2I4EY87_9ROSI)	-0.970196	0.0197817	0.276945	152.276	-3.5032	0.000459701	0.0197817	171.736	221.714	124.69	102.537	72.1056	89.9009	gene:Solyc08g082300.3		0.51
mRNA:Solyc08g067060.2.1	Pentatricopeptide repeat (AHRD V3.3 *** A0A200PQQ2_9MAGN)	-0.97348	0.000117672	0.19073	636.796	-5.10396	3.32617e-07	0.000117672	819.903	874.154	610.979	378.501	366.297	429.395	gene:Solyc08g067060.2		0.24
mRNA:Solyc12g042240.2.1	Major facilitator superfamily protein (AHRD V3.3 *-* F4IPF3_ARATH)	-0.974898	7.27143e-05	0.186564	385.242	-5.22554	1.73644e-07	7.27143e-05	518.533	496.547	394.85	235.455	253.812	229.484	gene:Solyc12g042240.2		0.38	InterPro:IPR000109;Pfam:PF00854	GO:0016020;GO:0022857;GO:0055085
mRNA:Solyc10g011690.3.1	protein SPA1-RELATED 2-like (AHRD V3.3 *** A0A2I4HSY6_9ROSI)	-0.989383	0.0092976	0.25997	545.091	-3.80575	0.000141374	0.0092976	865.33	632.809	498.758	349.385	275.444	380.896	gene:Solyc10g011690.3		0.24		GO:0005515
mRNA:Solyc12g088050.2.1	Rhamnogalacturonate lyase (AHRD V3.3 *** A0A200QXQ6_9MAGN)	-0.990778	0.018339	0.280901	971.298	-3.52715	0.000420065	0.018339	981.668	1456.15	1036.31	546.864	480.224	720.39	gene:Solyc12g088050.2		0.12
mRNA:Solyc12g010960.2.1	2-alkenal reductase (NADP(+)-dependent) (AHRD V3.3 *** A0A2G2WX40_CAPBA)	-0.99453	0.049635	0.319591	530.758	-3.11189	0.00185894	0.049635	588.336	577.38	870.056	359.512	289.865	371.433	gene:Solyc12g010960.2		0.38		GO:0055114
mRNA:Solyc02g070390.3.1	protein PLASTID TRANSCRIPTIONALLY ACTIVE 12 (AHRD V3.3 *** A0A2I4GUX2_9ROSI)	-1.00055	0.000285636	0.204658	672.648	-4.8889	1.01403e-06	0.000285636	563.96	826.809	684.407	324.067	369.181	344.226	gene:Solyc02g070390.3		0.44
mRNA:Solyc11g072990.1.1	3-ketoacyl-CoA synthase (AHRD V3.3 *** A0A2G3BA46_CAPCH)	-1.0021	0.0360871	0.306634	1200.93	-3.26805	0.00108289	0.0360871	1776.09	2199.82	1834.32	803.839	1113.31	984.178	gene:Solyc11g072990.1		0.31	InterPro:IPR013601;Pfam:PF08392	GO:0006633;GO:0016020;GO:0016747
mRNA:Solyc02g070875.1.1	BnaA07g07520D protein (AHRD V3.3 *-* A0A078HZ87_BRANA)	-1.00399	4.71808e-05	0.188038	507.672	-5.33929	9.33125e-08	4.71808e-05	588.336	625.88	677.48	319.004	295.633	327.665	gene:Solyc02g070875.1		0.43
mRNA:Solyc07g049230.1.1	RmlC-like cupins superfamily protein (AHRD V3.3 *** AT2G32650.2)	-1.01614	0.0122566	0.275555	844.385	-3.68759	0.000226389	0.0122566	641.519	1310.65	1112.51	431.668	559.54	524.028	gene:Solyc07g049230.1		0.44
mRNA:Solyc11g010940.2.1	Dof zinc finger protein (AHRD V3.3 *** A0A2K3P763_TRIPR)	-1.01858	0.021796	0.293679	161.037	-3.46834	0.000523681	0.021796	263.699	239.035	253.535	118.994	132.674	121.839	gene:Solyc11g010940.2		0.17		GO:0003677;GO:0006355
mRNA:Solyc01g057850.4.1	nuclear export mediator factor NEMF-like (AHRD V3.3 *** A0A2I4F1S6_9ROSI);Pfam:PF05833	-1.01941	0.0445561	0.322039	314.061	-3.16548	0.00154825	0.0445561	457.595	439.964	216.129	188.617	181.706	179.802	gene:Solyc01g057850.4		0.37
mRNA:Solyc01g088050.3.1	Serine/threonine-protein kinase-like protein (AHRD V3.3 *** A0A2G2XQK9_CAPBA)	-1.01968	0.0476398	0.325414	2574.46	-3.1335	0.00172737	0.0476398	3713.94	3877.69	3812.73	1658.31	2069.43	1897.38	gene:Solyc01g088050.3		0.24	InterPro:IPR000719;Pfam:PF00069	GO:0004672;GO:0005524;GO:0006468
mRNA:Solyc06g076850.3.1	Tetratricopeptide repeat (TPR)-like superfamily protein (AHRD V3.3 *** A0A1P8AMQ5_ARATH)	-1.02046	0.0105017	0.271725	10586.9	-3.75551	0.000172989	0.0105017	14021.4	16406.8	14725.8	6440.84	7748.47	8069.79	gene:Solyc06g076850.3		0.02
mRNA:Solyc02g036270.4.1	Disease resistance protein (AHRD V3.3 *** A0A2U1P003_ARTAN)	-1.02106	0.017281	0.287321	408.086	-3.55372	0.00037983	0.017281	633.763	528.88	418.403	177.224	305.728	296.91	gene:Solyc02g036270.4		0.35		GO:0043531
mRNA:Solyc05g006130.4.1	RNA helicase DEAD17	-1.02673	0.00274742	0.243551	529.143	-4.21566	2.49047e-05	0.00274742	397.764	694.011	701.033	273.432	297.075	308.739	gene:Solyc05g006130.4		0.27		GO:0003676;GO:0005524
mRNA:Solyc01g096550.3.1	Protein arginine N-methyltransferase (AHRD V3.3 *** A0A200R777_9MAGN)	-1.02995	0.0111403	0.27593	365.726	-3.73265	0.000189473	0.0111403	334.609	491.928	415.632	254.444	147.095	205.826	gene:Solyc01g096550.3		0.13
mRNA:Solyc02g071110.3.1	Purine permease (AHRD V3.3 *** A0A2R6Q6Y9_ACTCH);Pfam:PF16913	-1.03296	0.00307816	0.247574	468.718	-4.17231	3.01531e-05	0.00307816	746.777	588.928	586.041	274.698	387.928	277.983	gene:Solyc02g071110.3		0.40
mRNA:Solyc08g029360.4.1	Unknown protein	-1.03542	0.0487437	0.331868	50.6914	-3.11997	0.0018087	0.0487437	75.3424	65.8213	54.0322	34.179	33.1686	28.3898	gene:Solyc08g029360.4		1.00
mRNA:Solyc07g052350.3.1	Aconitate hydratase (AHRD V3.3 *** A0A200Q7Z0_9MAGN)	-1.03664	0.00127161	0.232152	6595.4	-4.46533	7.99442e-06	0.00127161	7125.4	11048.7	7107.31	3347.01	4244.14	4732.81	gene:Solyc07g052350.3		0.10	InterPro:IPR001030;Pfam:PF00330
mRNA:Solyc07g005930.4.1	DNA-directed RNA polymerase (AHRD V3.3 *** A0A2G3BXA8_CAPCH)	-1.04228	3.63259e-06	0.175439	917.305	-5.94102	2.83257e-09	3.63259e-06	875.302	1175.55	1054.32	550.661	448.497	507.467	gene:Solyc07g005930.4		0.25		GO:0003677;GO:0003899;GO:0006351
mRNA:Solyc12g017970.1.1	GPI-anchored adhesin-like protein (AHRD V3.3 *** AT2G43990.1)	-1.05103	0.018339	0.29787	180.566	-3.52847	0.000417971	0.018339	179.492	194	221.67	82.2827	73.5477	130.12	gene:Solyc12g017970.1		1.00
mRNA:Solyc11g068720.2.1	Plant/F24K9-26 protein (AHRD V3.3 *** A0A072UED0_MEDTR)	-1.05471	0.0377801	0.325164	863.91	-3.24362	0.00118023	0.0377801	829.875	1177.86	914.39	515.217	266.791	623.392	gene:Solyc11g068720.2		0.13
mRNA:Solyc10g007030.2.1	Transmembrane protein (AHRD V3.3 *** A0A1P8API0_ARATH)	-1.05502	0.000997024	0.231597	674.966	-4.55543	5.22777e-06	0.000997024	908.541	1137.44	901.921	445.593	415.328	557.149	gene:Solyc10g007030.2		0.36
mRNA:Solyc05g056030.3.1	Patatin (AHRD V3.3 *** A0A2G3CIZ2_CAPCH)	-1.05811	0.0118197	0.285591	922.269	-3.70498	0.000211406	0.0118197	1145.65	921.499	1460.25	759.533	470.129	463.699	gene:Solyc05g056030.3		0.42		GO:0006629
mRNA:Solyc09g057910.3.1	N-alpha-acetyltransferase 25; NatB auxiliary subunit (AHRD V3.3 *** A0A1J3JDT3_NOCCA)	-1.06008	0.0236527	0.308514	243.464	-3.43608	0.000590195	0.0236527	361.201	299.083	224.441	116.462	141.327	166.79	gene:Solyc09g057910.3		0.40
mRNA:Solyc07g018100.2.1	Protein CLEC16A-like protein (AHRD V3.3 *** A0A1J3E733_NOCCA)	-1.06837	0.00261574	0.252325	411.939	-4.23411	2.29462e-05	0.00261574	637.087	558.904	433.643	277.23	227.854	272.069	gene:Solyc07g018100.2		0.41
mRNA:Solyc03g119520.4.1	BnaC05g48200D protein (AHRD V3.3 *** A0A078HZC2_BRANA)	-1.07582	0.0121563	0.291362	1084.94	-3.69239	0.000222154	0.0121563	1239.83	1639.76	1934.07	806.371	692.214	784.267	gene:Solyc03g119520.4		0.11
mRNA:Solyc09g009895.1.1	Unknown protein	-1.07673	0.00596881	0.272177	271.275	-3.956	7.62137e-05	0.00596881	411.059	327.952	281.244	162.034	144.211	177.436	gene:Solyc09g009895.1		0.44
mRNA:Solyc10g085120.3.1	Leucine-rich receptor-like kinase family protein (AHRD V3.3 *** G7KRB1_MEDTR)	-1.08584	0.0395159	0.336653	185.73	-3.22539	0.001258	0.0395159	230.459	180.143	239.681	105.069	90.8531	110.01	gene:Solyc10g085120.3		0.28		GO:0004672;GO:0005524;GO:0006468
mRNA:Solyc05g010700.1.1	Unknown protein	-1.08615	0.00454563	0.267489	286.067	-4.06054	4.89587e-05	0.00454563	483.078	412.25	308.953	183.554	151.422	231.85	gene:Solyc05g010700.1		1.00
mRNA:Solyc08g008470.2.1	protein KINESIN LIGHT CHAIN-RELATED 1-like (AHRD V3.3 *-* XP_022871310.1)	-1.09359	0.00507457	0.272484	251.79	-4.0134	5.98492e-05	0.00507457	302.478	381.071	297.87	117.728	199.012	144.315	gene:Solyc08g008470.2		0.48
mRNA:Solyc04g014810.3.1	RING-type E3 ubiquitin transferase (AHRD V3.3 *-* A0A2I0XD88_9ASPA)	-1.09758	0.0404374	0.341582	1740.13	-3.21323	0.00131251	0.0404374	1504.63	1963.09	3419.27	1091.2	1217.14	909.655	gene:Solyc04g014810.3		0.04		GO:0005515
mRNA:Solyc01g080410.3.1	Peptide-methionine (R)-S-oxide reductase (AHRD V3.3 *** A0A1U8FLP0_CAPAN)	-1.09994	0.0252455	0.322319	742.406	-3.4126	0.000643471	0.0252455	947.32	882.237	1109.74	638.008	317.265	415.2	gene:Solyc01g080410.3		0.20	InterPro:IPR002579;Pfam:PF01641	GO:0033743;GO:0055114
mRNA:Solyc03g121890.1.1	Hydroxyproline-rich glycoprotein family protein (AHRD V3.3 *-* Q9CAJ1_ARATH)	-1.10009	0.0426053	0.34521	1235.68	-3.18673	0.00143893	0.0426053	1429.29	1765.63	1651.44	572.182	597.035	1090.64	gene:Solyc03g121890.1		1.00
mRNA:Solyc02g089370.2.1	ARM repeat superfamily protein (AHRD V3.3 *** A0A2U1PEI4_ARTAN)	-1.10219	0.0346993	0.335281	1254.69	-3.28737	0.00101127	0.0346993	2107.37	1706.74	888.067	588.638	847.962	754.694	gene:Solyc02g089370.2		0.31	InterPro:IPR029473;Pfam:PF14228
mRNA:Solyc07g009440.2.1	G-type lectin S-receptor-like serine/threonine-protein kinase (AHRD V3.3 *-* A0A1U8HJL6_CAPAN)	-1.10428	0.0214222	0.317814	172.859	-3.47462	0.000511569	0.0214222	299.154	263.285	224.441	98.7393	125.464	141.949	gene:Solyc07g009440.2		0.37		GO:0048544
mRNA:Solyc02g091670.1.1	Octicosapeptide/Phox/Bem1p family protein (AHRD V3.3 *-* A0A1P8BCE3_ARATH)	-1.10603	0.0349324	0.336834	1081.07	-3.28361	0.00102487	0.0349324	994.963	1261	2266.58	660.794	507.624	930.948	gene:Solyc02g091670.1		0.45		GO:0005515
mRNA:Solyc06g064940.3.1	Patellin-5 (AHRD V3.3 *** A0A2G2WKZ3_CAPBA)	-1.10929	0.00115844	0.246613	4386.74	-4.4981	6.85635e-06	0.00115844	4257.96	4501.26	7772.32	2384.93	2678	2598.85	gene:Solyc06g064940.3		0.07
mRNA:Solyc07g049350.3.1	G1/S-specific cyclin-E protein (AHRD V3.3 *** AT2G32970.4)	-1.11249	0.000149917	0.220176	1692.69	-5.05271	4.35579e-07	0.000149917	1661.97	1742.53	2346.94	829.157	826.331	1003.1	gene:Solyc07g049350.3		0.19
mRNA:Solyc07g006680.1.1	HXXXD-type acyl-transferase family protein (AHRD V3.3 *** F4JBC7_ARATH)	-1.11519	0.00319016	0.267919	2039.99	-4.16241	3.14907e-05	0.00319016	2300.16	3065.89	3376.32	1108.92	1743.51	1184.09	gene:Solyc07g006680.1		1.00	InterPro:IPR003480;Pfam:PF02458	GO:0016747
mRNA:Solyc01g014560.4.1	G-type lectin S-receptor-like serine/threonine-protein kinase (AHRD V3.3 *** A0A2K3PIJ6_TRIPR)	-1.11774	0.0233087	0.324577	72.1969	-3.44368	0.000573857	0.0233087	86.4222	122.405	105.293	39.2425	54.8003	50.865	gene:Solyc01g014560.4		0.31
mRNA:Solyc03g150107.1.1	Unknown protein	-1.11782	0.00292097	0.266347	396.165	-4.19687	2.70629e-05	0.00292097	591.66	590.083	367.142	198.744	204.78	309.922	gene:Solyc03g150107.1		0.47
mRNA:Solyc10g005090.3.1	Pentatricopeptide repeat (AHRD V3.3 *** A0A200Q5S8_9MAGN)	-1.12697	0.00225638	0.263151	184.993	-4.28258	1.84742e-05	0.00225638	278.102	287.535	228.598	88.6122	129.79	145.498	gene:Solyc10g005090.3		0.04
mRNA:Solyc05g056090.3.1	Transmembrane protein 70 mitochondrial-like (AHRD V3.3 *** A0A2K3P2B6_TRIPR)	-1.1307	0.0168465	0.317264	300.17	-3.56392	0.000365354	0.0168465	254.835	441.119	527.853	216.467	141.327	199.911	gene:Solyc05g056090.3		0.03	InterPro:IPR009724;Pfam:PF06979
mRNA:Solyc01g096100.2.1	Transmembrane protein (AHRD V3.3 *** A0A1P8B1K1_ARATH)	-1.13089	1.54109e-05	0.201123	3318.73	-5.62291	1.87764e-08	1.54109e-05	4292.3	4032.42	4365.52	1992.51	1518.54	2281.83	gene:Solyc01g096100.2		0.23
mRNA:Solyc04g081490.3.1	beta-tubulin	-1.13591	0.00185248	0.261829	14095.8	-4.33836	1.43547e-05	0.00185248	13321.2	18797.2	20864.7	7563.68	7785.97	8759.42	gene:Solyc04g081490.3		0.08		GO:0003924
mRNA:Solyc03g063220.2.1	RNA helicase DEAH-box8	-1.13788	0.0459572	0.361416	386.178	-3.14839	0.00164173	0.0459572	662.57	486.154	274.317	198.744	224.97	223.569	gene:Solyc03g063220.2		0.31		GO:0005524
mRNA:Solyc02g070280.3.1	Cationic amino acid transporter (AHRD V3.3 *** S8D7Y4_9LAMI)	-1.14077	0.0181129	0.322866	1406.41	-3.53326	0.000410473	0.0181129	1538.98	2733.32	1500.43	993.722	744.13	880.083	gene:Solyc02g070280.3		0.14	InterPro:IPR002293;Pfam:PF13520	GO:0016020;GO:0022857;GO:0055085
mRNA:Solyc09g074550.3.1	CASP-like protein (AHRD V3.3 *** A0A2U1NML5_ARTAN)	-1.1439	0.016725	0.320635	374.057	-3.56759	0.000360273	0.016725	413.275	566.987	547.249	210.137	291.307	190.448	gene:Solyc09g074550.3		0.08	InterPro:IPR006702;Pfam:PF04535
mRNA:Solyc03g026100.1.1	tRNA-specific adenosine deaminase TAD3 (AHRD V3.3 *** TAD3_ARATH)	-1.14468	0.0170408	0.321616	294.309	-3.55915	0.000372059	0.0170408	517.425	371.833	360.214	134.184	207.664	223.569	gene:Solyc03g026100.1		0.38
mRNA:Solyc10g005720.1.1	Unknown protein	-1.14927	1.6613e-05	0.205112	575.002	-5.60314	2.10507e-08	1.6613e-05	672.542	899.558	608.208	316.472	343.223	324.116	gene:Solyc10g005720.1		0.47
mRNA:Solyc12g006340.3.1	Auxin Response Factor 6	-1.16006	0.00204401	0.26908	269.003	-4.3112	1.62374e-05	0.00204401	362.309	316.404	242.452	102.537	145.653	164.424	gene:Solyc12g006340.3		0.42		GO:0003677
mRNA:Solyc11g072480.2.1	Tetraspanin-3 (AHRD V3.3 *** A0A2G3BA66_CAPCH)	-1.16474	0.011322	0.312921	508.452	-3.72214	0.000197538	0.011322	392.224	742.511	904.692	244.316	286.98	377.347	gene:Solyc11g072480.2		0.30	InterPro:IPR018499;Pfam:PF00335	GO:0016021
mRNA:Solyc05g054860.1.1	Receptor-like protein kinase HERK 1 (AHRD V3.3 *** A0A1U8GR51_CAPAN)	-1.17293	0.00530322	0.293155	1069.87	-4.00105	6.30628e-05	0.00530322	951.752	1196.33	1773.36	613.956	481.666	642.318	gene:Solyc05g054860.1		0.31		GO:0004672;GO:0006468
mRNA:Solyc06g066530.1.1	DUF1677 domain-containing protein (AHRD V3.3 *** A0A1Q3DB84_CEPFO)	-1.18446	0.0444076	0.373928	299.007	-3.16762	0.00153691	0.0444076	388.9	521.952	587.426	169.629	284.096	205.826	gene:Solyc06g066530.1		1.00
mRNA:Solyc03g121660.3.1	Protein indeterminate-domain 7 (AHRD V3.3 *** A0A2G2V8T0_CAPBA)	-1.19441	0.0329738	0.360766	3528.93	-3.31075	0.000930447	0.0329738	3612.01	4366.15	7579.74	2202.65	1863.21	2731.33	gene:Solyc03g121660.3		0.37
mRNA:Solyc10g081200.1.1	Dentin sialophosphoprotein (AHRD V3.3 *-* A0A1P8AZC3_ARATH)	-1.19535	0.0107628	0.318942	827.005	-3.74787	0.00017834	0.0107628	1232.07	1092.4	716.272	397.489	460.034	470.797	gene:Solyc10g081200.1		0.25
mRNA:Solyc04g011640.3.1	Scarecrow-like protein 14 (AHRD V3.3 *-* A0A2G2V1Y3_CAPBA)	-1.19738	0.000652671	0.255827	635.313	-4.68043	2.86273e-06	0.000652671	920.729	937.666	669.167	302.547	441.286	359.604	gene:Solyc04g011640.3		0.46
mRNA:Solyc01g060050.3.1	WD40 domain-containing protein (AHRD V3.3 *** A0A2K3NUT6_TRIPR)	-1.20903	0.00335921	0.291404	241.105	-4.14897	3.33973e-05	0.00335921	382.252	319.869	261.848	121.525	129.79	165.607	gene:Solyc01g060050.3		0.37		GO:0005515
mRNA:Solyc05g006420.3.1	Two-component response regulator ARR3 (AHRD V3.3 *** A0A2G2VM98_CAPBA)	-1.20941	0.0137768	0.332136	4137.58	-3.64131	0.000271253	0.0137768	3081.28	5171.02	6007.27	1925.42	1906.47	2333.87	gene:Solyc05g006420.3		0.09		GO:0000160
mRNA:Solyc07g042030.2.1	Pentatricopeptide repeat-containing protein (AHRD V3.3 *-* A0A2U1MA82_ARTAN)	-1.2181	0.00266791	0.288243	332.251	-4.22595	2.3794e-05	0.00266791	500.806	512.714	326.964	150.641	235.064	191.631	gene:Solyc07g042030.2		0.18
mRNA:Solyc09g059990.1.1	RING/U-box superfamily protein (AHRD V3.3 *** A0A1I9LSG2_ARATH)	-1.22012	0.0111403	0.326956	665.357	-3.73175	0.000190157	0.0111403	753.424	874.154	1112.51	354.449	376.391	444.773	gene:Solyc09g059990.1		1.00
mRNA:Solyc03g116480.1.1	F-box/kelch-repeat protein At5g15710-like (AHRD V3.3 *** A0A2I4DW48_9ROSI)	-1.2298	0.034803	0.3743	79.6836	-3.28559	0.00101768	0.034803	107.474	145.5	95.5953	35.4449	50.4739	62.6941	gene:Solyc03g116480.1		1.00		GO:0005515
mRNA:Solyc03g096830.4.1	Pentatricopeptide repeat-containing protein; chloroplastic (AHRD V3.3 *** A0A2G2X7V2_CAPBA)	-1.23615	0.000586697	0.262393	280.482	-4.71105	2.46443e-06	0.000586697	392.224	266.75	361.6	116.462	173.054	144.315	gene:Solyc03g096830.4		0.05
mRNA:Solyc07g065860.3.1	Receptor protein kinase; putative (AHRD V3.3 *** B9T1Q4_RICCO)	-1.23917	0.0347311	0.377032	530.307	-3.28664	0.00101389	0.0347311	514.101	334.881	893.609	189.883	298.517	249.593	gene:Solyc07g065860.3		0.18		GO:0004672;GO:0005524;GO:0006468
mRNA:Solyc01g107670.2.1	Leucine-rich repeat receptor protein kinase (AHRD V3.3 *** A0A2R6Q5Y1_ACTCH)	-1.24243	1.69394e-06	0.20437	2323.3	-6.0793	1.20706e-09	1.69394e-06	3347.2	3396.15	3833.51	1579.83	1245.99	1643.06	gene:Solyc01g107670.2		0.24		GO:0005515
mRNA:Solyc03g032030.4.1	Phosphate carrier protein mitochondrial-like (AHRD V3.3 *** A0A2K3NVK0_TRIPR)	-1.24542	0.0485301	0.398696	132.73	-3.12374	0.00178567	0.0485301	134.065	215.94	153.784	74.6874	69.2214	68.6086	gene:Solyc03g032030.4		0.16
mRNA:Solyc01g005680.4.1	Cytokinin riboside 5'-monophosphate phosphoribohydrolase (AHRD V3.3 *** A0A2I4FSE2_9ROSI)	-1.24793	0.0102801	0.331227	274.285	-3.76759	0.00016483	0.0102801	429.895	292.154	447.497	178.49	174.496	139.583	gene:Solyc01g005680.4		0.17	InterPro:IPR031100;Pfam:PF03641
mRNA:Solyc05g007420.2.1	TCP transcription factor 23	-1.25064	0.000766934	0.270344	985.442	-4.62611	3.726e-06	0.000766934	1280.82	1420.36	1443.63	667.123	611.456	463.699	gene:Solyc05g007420.2		0.47
mRNA:Solyc03g116460.4.1	Aspartate racemase (AHRD V3.3 *** A0A2K3MVX4_TRIPR)	-1.26054	0.00930097	0.331367	412.284	-3.80408	0.000142332	0.00930097	425.463	720.571	502.915	249.38	152.864	285.081	gene:Solyc03g116460.4		0.35	InterPro:IPR015942;Pfam:PF01177	GO:0006807;GO:0036361
mRNA:Solyc06g009645.1.1	Unknown protein	-1.26173	0.00587689	0.318345	384.833	-3.96339	7.38943e-05	0.00587689	504.13	429.571	709.345	206.34	161.517	315.836	gene:Solyc06g009645.1		0.27
mRNA:Solyc08g005690.1.1	Unknown protein	-1.26819	0.0227052	0.367443	160.581	-3.45139	0.0005577	0.0227052	171.736	262.131	211.972	84.8145	76.432	106.462	gene:Solyc08g005690.1		1.00
mRNA:Solyc03g120470.4.1	tonoplast intrinsic protein 2.2	-1.27663	0.000672295	0.273245	12806.2	-4.67209	2.98157e-06	0.000672295	11033.2	20409.2	19576.3	7183.92	5805.95	8067.42	gene:Solyc03g120470.4		0.31		GO:0008033
mRNA:Solyc01g087540.4.1	DUF642 domain-containing protein (AHRD V3.3 *** A0A1Q3AUQ6_CEPFO)	-1.27667	0.00448137	0.313987	1086.78	-4.06599	4.78298e-05	0.00448137	735.697	1560.08	1197.02	545.598	442.729	453.053	gene:Solyc01g087540.4		0.02
mRNA:Solyc04g079520.3.1	Major facilitator superfamily protein (AHRD V3.3 *** A0A1P8AT47_ARATH)	-1.28663	0.0067122	0.328905	443.512	-3.91184	9.15939e-05	0.0067122	602.74	475.761	907.463	334.195	230.738	248.41	gene:Solyc04g079520.3		0.44	InterPro:IPR000109;Pfam:PF00854	GO:0016020;GO:0022857;GO:0055085
mRNA:Solyc04g076980.3.1	Receptor-like protein kinase (AHRD V3.3 *-* A0A2R6RNH0_ACTCH)	-1.29129	0.0134535	0.353316	906.459	-3.65479	0.000257397	0.0134535	1488.01	1359.15	619.292	374.703	548.003	494.455	gene:Solyc04g076980.3		0.32
mRNA:Solyc11g006200.2.1	Homeobox domain-containing protein/DDT domain-containing protein (AHRD V3.3 *** A0A1Q3BK61_CEPFO)	-1.30172	0.0213601	0.374406	331.866	-3.47677	0.000507495	0.0213601	453.163	517.333	304.797	234.189	112.485	170.339	gene:Solyc11g006200.2		0.41
mRNA:Solyc03g111620.1.1	S-adenosyl-L-methionine-dependent methyltransferases superfamily protein (AHRD V3.3 *** A0A2U1MVU3_ARTAN)	-1.31205	0.009155	0.344338	321.353	-3.81037	0.000138759	0.009155	303.586	336.035	634.531	162.034	165.843	184.533	gene:Solyc03g111620.1		1.00		GO:0008168
mRNA:Solyc03g119770.4.1	branched1a	-1.31214	0.0174328	0.36953	213.367	-3.55083	0.000384015	0.0174328	273.67	407.63	383.767	88.6122	125.464	214.106	gene:Solyc03g119770.4		0.18
mRNA:Solyc09g082980.3.1	DUF506 domain-containing protein (AHRD V3.3 *** A0A1Q3BNU4_CEPFO)	-1.31657	0.000428658	0.274736	7830.2	-4.79211	1.65037e-06	0.000428658	9083.2	11896.3	14257.6	4591.38	4877.22	4678.4	gene:Solyc09g082980.3		0.04	InterPro:IPR006502;Pfam:PF04720
mRNA:Solyc07g055140.3.1	DUF688 domain-containing protein (AHRD V3.3 *** A0A1Q3CVC4_CEPFO)	-1.31808	0.0144568	0.363549	228.791	-3.62559	0.000288299	0.0144568	243.755	304.857	349.131	110.132	148.538	101.73	gene:Solyc07g055140.3		0.24	InterPro:IPR007789;Pfam:PF05097
mRNA:Solyc03g116560.1.1	Pentatricopeptide repeat (AHRD V3.3 *** A0A200QVA5_9MAGN)	-1.31967	0.00414767	0.322365	256.096	-4.09373	4.2449e-05	0.00414767	346.797	359.131	213.358	106.335	138.443	124.205	gene:Solyc03g116560.1		0.33
mRNA:Solyc04g081550.3.1	Thaumatin-like protein 1 (AHRD V3.3 *** A0A2G3CQG2_CAPCH)	-1.32358	0.00906508	0.346997	2930.33	-3.8144	0.000136513	0.00906508	2696.82	4261.07	5473.87	1738.06	1501.24	1727.04	gene:Solyc04g081550.3		0.14	InterPro:IPR001938;Pfam:PF00314
mRNA:Solyc04g010180.4.1	LOW QUALITY PROTEIN: uncharacterized protein LOC110670528 (AHRD V3.3 --* XP_021688301.1)	-1.32692	0.029876	0.396446	203.538	-3.34703	0.000816826	0.029876	358.985	256.357	189.805	75.9533	113.927	131.303	gene:Solyc04g010180.4		1.00
mRNA:Solyc04g049930.2.1	Unknown protein	-1.33005	0.0130683	0.362884	702.169	-3.66523	0.000247112	0.0130683	1249.8	1016.19	501.529	263.305	473.013	365.518	gene:Solyc04g049930.2		0.28
mRNA:Solyc02g079200.1.1	ARM repeat superfamily protein (AHRD V3.3 *** O64785_ARATH)	-1.34177	0.00727507	0.345023	848.344	-3.88892	0.000100693	0.00727507	927.377	1181.32	1287.07	398.755	490.318	450.687	gene:Solyc02g079200.1		0.32		GO:0005515
mRNA:Solyc08g077120.2.1	Pentatricopeptide repeat-containing protein; chloroplastic (AHRD V3.3 *-* A0A2G2XLM4_CAPBA)	-1.34497	0.00531082	0.336265	480.296	-3.99974	6.3412e-05	0.00531082	393.332	797.94	480.748	164.565	268.233	225.935	gene:Solyc08g077120.2		0.31
mRNA:Solyc06g050980.3.1	Ferritin (AHRD V3.3 *** A0A2G2WIC5_CAPBA)	-1.38814	0.0100843	0.367676	13688.8	-3.77544	0.000159725	0.0100843	19860.5	18539.7	21406.4	6401.6	9444.4	7003.99	gene:Solyc06g050980.3		0.07	InterPro:IPR008331;Pfam:PF00210	GO:0006879;GO:0008199
mRNA:Solyc12g088750.2.1	Protein kinase domain (AHRD V3.3 *** A0A200QZD6_9MAGN)	-1.39286	0.00114833	0.309353	1988.26	-4.50251	6.71568e-06	0.00114833	1820.41	2526.62	3503.78	983.595	1016.69	988.91	gene:Solyc12g088750.2		0.20	InterPro:IPR000719;Pfam:PF00069	GO:0004672;GO:0005524;GO:0006468
mRNA:Solyc12g006973.1.1	Leucine-rich repeat family protein (AHRD V3.3 *** A0A061GNA0_THECC)	-1.39394	0.0487938	0.446967	373.624	-3.11866	0.00181678	0.0487938	427.679	322.178	645.615	122.791	175.938	231.85	gene:Solyc12g006973.1		0.12
mRNA:Solyc04g011540.4.1	Calcium-dependent lipid-binding (CaLB domain) family protein (AHRD V3.3 *** A8MRW6_ARATH)	-1.41041	0.00934753	0.371037	301.301	-3.80127	0.000143955	0.00934753	398.872	461.904	608.208	172.161	151.422	228.301	gene:Solyc04g011540.4		0.21	InterPro:IPR000008;Pfam:PF00168
mRNA:Solyc02g092040.1.1	Receptor-like protein kinase (AHRD V3.3 *** A0A2K3PDB7_TRIPR)	-1.41958	0.0044507	0.348814	343.159	-4.06973	4.70687e-05	0.0044507	360.093	453.821	638.688	159.502	132.674	249.593	gene:Solyc02g092040.1		0.03
mRNA:Solyc01g006820.2.1	Unknown protein	-1.42596	0.0217176	0.410955	1023.03	-3.46985	0.00052074	0.0217176	887.49	1332.59	1934.07	474.708	529.255	541.771	gene:Solyc01g006820.2		1.00
mRNA:Solyc01g011090.4.1	Phospholipid-transporting ATPase (AHRD V3.3 *-* A0A1U8GCQ9_CAPAN)	-1.43063	0.0102801	0.379679	145.589	-3.768	0.000164559	0.0102801	200.544	250.583	138.544	54.4332	87.9689	76.8889	gene:Solyc01g011090.4		0.50
mRNA:Solyc01g100110.4.1	Protein phosphatase 2C family protein (AHRD V3.3 *** A0A2U1PE44_ARTAN)	-1.43789	0.0411923	0.448654	3016.59	-3.20491	0.00135106	0.0411923	1789.38	3425.02	6030.82	1541.85	1316.65	1291.73	gene:Solyc01g100110.4		0.28	InterPro:IPR001932;Pfam:PF00481	GO:0003824
mRNA:Solyc01g102550.4.1	nuclear pore complex protein NUP160 isoform X4 (AHRD V3.3 *-* A0A2I4G5Z6_9ROSI);Pfam:PF11715	-1.44068	0.0274476	0.426117	88.0417	-3.38096	0.00072234	0.0274476	132.957	129.333	60.9594	35.4449	47.5897	36.6701	gene:Solyc01g102550.4		0.49
mRNA:Solyc07g054480.3.1	Pentatricopeptide repeat-containing protein (AHRD V3.3 *** A0A2G2WDI9_CAPBA)	-1.45658	0.000997024	0.319802	276.917	-4.55463	5.24775e-06	0.000997024	270.346	341.809	289.557	127.855	95.1794	105.279	gene:Solyc07g054480.3		0.32
mRNA:Solyc01g102310.3.1	60S ribosomal protein L34 (AHRD V3.3 *-* A0A2G2VNY7_CAPBA)	-1.47014	0.0121563	0.39825	2509.19	-3.69149	0.00022294	0.0121563	2379.93	2183.65	5982.33	1455.77	1222.91	1127.31	gene:Solyc01g102310.3		0.18
mRNA:Solyc03g032020.4.1	3-hydroxy-3-methylglutaryl-coenzyme A reductase 3 (AHRD V3.3 *** HMDH3_SOLTU)	-1.47021	0.000408237	0.305681	1486.5	-4.80963	1.51206e-06	0.000408237	1943.39	2160.56	2285.98	829.157	585.498	890.729	gene:Solyc03g032020.4		0.42	InterPro:IPR002202;Pfam:PF00368	GO:0004420;GO:0015936;GO:0050662;GO:0055114
mRNA:Solyc10g005100.3.1	Plasma membrane-associated cation-binding protein 1 (AHRD V3.3 *** A0A2G2YJZ6_CAPAN)	-1.47122	0.0412435	0.459166	3935.67	-3.20412	0.00135475	0.0412435	5924.35	5175.64	7540.95	2695.08	1612.28	2415.5	gene:Solyc10g005100.3		0.24	InterPro:IPR008469;Pfam:PF05558	GO:0046658
mRNA:Solyc06g050303.1.1	Unknown protein	-1.47254	0.021688	0.424268	50.6883	-3.47077	0.000518972	0.021688	74.2345	102.774	62.3448	30.3813	28.8423	27.2069	gene:Solyc06g050303.1		0.33
mRNA:Solyc08g074660.1.1	F-box/kelch-repeat protein SKIP25 (AHRD V3.3 *** A0A2G2XM52_CAPBA)	-1.47678	0.0352414	0.45034	199.763	-3.27926	0.00104081	0.0352414	232.675	239.035	466.893	98.7393	113.927	124.205	gene:Solyc08g074660.1		0.01
mRNA:Solyc04g074700.4.1	LES17306 homeodomain protein	-1.49768	0.0111403	0.401101	652.674	-3.73393	0.000188513	0.0111403	585.012	942.285	1560.01	308.877	318.707	464.882	gene:Solyc04g074700.4		0.32		GO:0003677
mRNA:Solyc09g011690.4.1	TIP41-like protein (AHRD V3.3 *** Q84JE0_ARATH)	-1.50044	0.0175787	0.423236	8815.83	-3.54516	0.000392371	0.0175787	7625.1	10517.6	21542.2	4359.72	3495.68	6170.04	gene:Solyc09g011690.4		0.07
mRNA:Solyc06g048820.1.1	Wound-induced protein 1 (AHRD V3.3 *** A0A2G3C5E3_CAPCH)	-1.50188	0.00568065	0.377545	4186.12	-3.97803	6.9489e-05	0.00568065	4351.03	7116.79	8947.17	2155.81	2686.66	2365.81	gene:Solyc06g048820.1		0.00	InterPro:IPR009798;Pfam:PF07107
mRNA:Solyc08g081170.4.1	UDP-N-acetylmuramoyl-L-alanyl-D-glutamate--2; 6-diaminopimelate ligase (AHRD V3.3 *** A0A1J3G2W3_NOCCA)	-1.50338	1.30256e-05	0.264968	1027.43	-5.67381	1.39657e-08	1.30256e-05	839.847	1504.65	1091.73	429.136	393.697	389.176	gene:Solyc08g081170.4		0.10		GO:0005524;GO:0009058
mRNA:Solyc09g066290.3.1	Tetratricopeptide repeat (TPR)-like superfamily protein (AHRD V3.3 *** A0A2U1Q0B3_ARTAN)	-1.50806	0.0341201	0.457426	218.299	-3.29685	0.000977758	0.0341201	169.52	406.476	234.139	111.398	53.3582	119.474	gene:Solyc09g066290.3		0.02		GO:0005515
mRNA:Solyc09g010910.3.1	Unknown protein	-1.50945	0.0121563	0.408837	60.2752	-3.69205	0.000222455	0.0121563	72.0185	88.9166	54.0322	20.2542	24.5159	30.7556	gene:Solyc09g010910.3		1.00
mRNA:Solyc04g076500.4.1	BEACH domain (AHRD V3.3 *-* A0A200PNF4_9MAGN)	-1.51174	0.0155418	0.419918	448.434	-3.60008	0.000318123	0.0155418	932.917	711.332	336.662	179.756	302.844	212.923	gene:Solyc04g076500.4		0.40
mRNA:Solyc02g078450.3.1	tetraspanin-19-like (AHRD V3.3 *** A0A2I4GWP3_9ROSI)	-1.52811	0.0375145	0.470693	2405.32	-3.2465	0.00116833	0.0375145	2752.22	2265.64	4574.72	1192.47	644.624	1488.1	gene:Solyc02g078450.3		0.42		GO:0016021
mRNA:Solyc04g008870.3.1	Transcription factor DIVARICATA (AHRD V3.3 *** A0A2G2X9C5_CAPBA)	-1.53263	0.0394929	0.474967	190.498	-3.22681	0.00125176	0.0394929	137.389	202.083	362.985	73.4215	77.8741	91.0838	gene:Solyc04g008870.3		0.39
mRNA:Solyc11g051160.2.1	Patellin-1 (AHRD V3.3 *** A0A2G2YV42_CAPAN)	-1.53284	1.14011e-05	0.268317	6872.71	-5.71281	1.11127e-08	1.14011e-05	7374.7	10379	13424.9	3477.4	3479.82	3817.24	gene:Solyc11g051160.2		0.10
mRNA:Solyc08g074510.1.1	TATA-binding protein-associated factor BTAF1 (AHRD V3.3 *** A0A2G2XML7_CAPBA)	-1.53447	0.044988	0.485805	64.0231	-3.15862	0.00158518	0.044988	130.741	85.4523	51.2613	17.7224	25.958	48.4992	gene:Solyc08g074510.1		0.61
mRNA:Solyc11g062220.2.1	Zinc finger CCCH domain-containing protein 44 (AHRD V3.3 *-* A0A2G3B9D7_CAPCH)	-1.54237	0.0135178	0.422797	864.201	-3.64801	0.000264283	0.0135178	1504.63	1414.58	587.426	272.166	474.455	457.785	gene:Solyc11g062220.2		0.30		GO:0003677
mRNA:Solyc08g080360.3.1	F-box protein PP2-A15 (AHRD V3.3 *** A0A2G2Y8Y0_CAPAN)	-1.54718	1.69394e-06	0.254672	2200.91	-6.0752	1.23832e-09	1.69394e-06	2302.38	3858.05	4218.66	1391.21	1097.45	1062.25	gene:Solyc08g080360.3		0.09	InterPro:IPR025886;Pfam:PF14299
mRNA:Solyc11g010280.1.1	Unknown protein	-1.55296	6.91646e-05	0.296378	1301.78	-5.23979	1.60763e-07	6.91646e-05	1606.57	2452.71	1533.68	516.482	725.383	664.794	gene:Solyc11g010280.1		0.41
mRNA:Solyc01g102580.3.1	endo-1;4-beta-glucanase (Cel3)	-1.55417	0.000213386	0.313198	6669.39	-4.96226	6.96761e-07	0.000213386	6398.57	9522.16	10956.1	2681.15	3279.36	3191.48	gene:Solyc01g102580.3		0.39	InterPro:IPR001701;Pfam:PF00759	GO:0004553;GO:0005975
mRNA:Solyc05g150130.1.1	Alcohol dehydrogenase (AHRD V3.3 *-* A0A2U1MN94_ARTAN)	-1.55793	0.0476398	0.49692	343.656	-3.13518	0.00171747	0.0476398	846.494	472.297	286.786	115.196	223.527	207.009	gene:Solyc05g150130.1		0.47
mRNA:Solyc07g063480.3.1	Protein kinase domain (AHRD V3.3 *-* A0A200RBU7_9MAGN)	-1.57925	0.0446498	0.499084	1362.4	-3.16429	0.00155462	0.0446498	863.114	1287.56	3394.33	664.591	529.255	661.245	gene:Solyc07g063480.3		0.38	InterPro:IPR001245;Pfam:PF07714	GO:0004672;GO:0006468
mRNA:Solyc01g112000.4.1	expansin-like protein precursor 1	-1.60027	0.0103784	0.42544	4427.45	-3.76144	0.000168936	0.0103784	4203.67	7479.38	10661	2226.7	2092.51	3049.53	gene:Solyc01g112000.4		0.28
mRNA:Solyc04g072840.3.1	P-loop containing nucleoside triphosphate hydrolases superfamily protein (AHRD V3.3 *-* A0A2U1QEJ7_ARTAN)	-1.61631	0.0207484	0.463665	188.558	-3.48593	0.000490422	0.0207484	386.684	274.833	139.929	64.5603	96.6215	100.547	gene:Solyc04g072840.3		0.38
mRNA:Solyc10g076995.1.1	cardiomyopathy-associated protein (AHRD V3.3 *-* AT5G17910.3)	-1.63081	0.0135178	0.447107	122.688	-3.64747	0.000264834	0.0135178	213.84	217.095	121.919	34.179	59.1266	85.1693	gene:Solyc10g076995.1		0.38
mRNA:Solyc01g096440.4.1	Pentatricopeptide repeat-containing protein (AHRD V3.3 *** A0A2I0X265_9ASPA)	-1.63104	0.0314549	0.48991	28.6513	-3.32928	0.000870723	0.0314549	34.3473	56.5833	24.9379	10.1271	15.8632	11.8291	gene:Solyc01g096440.4		0.32
mRNA:Solyc09g009350.2.1	Calcium-dependent lipid-binding family protein (AHRD V3.3 *-* A0A1P8AMQ8_ARATH)	-1.64378	0.00654095	0.419167	60.7707	-3.92155	8.79819e-05	0.00654095	107.474	101.619	72.0429	24.0519	41.8213	24.841	gene:Solyc09g009350.2		0.52
mRNA:Solyc03g053000.4.1	C18orf8 (AHRD V3.3 *-* AT3G12010.1)	-1.64686	0.000498653	0.346583	193.712	-4.75171	2.01707e-06	0.000498653	286.966	324.488	252.15	63.2944	135.559	78.0718	gene:Solyc03g053000.4		0.47
mRNA:Solyc07g005850.3.1	Pentatricopeptide repeat-containing protein (AHRD V3.3 *** A0A2G3BWP1_CAPCH)	-1.64702	0.015565	0.457686	64.5669	-3.59859	0.00031995	0.015565	79.7743	120.095	52.6467	21.5201	36.0528	23.6581	gene:Solyc07g005850.3		0.43		GO:0008270
mRNA:Solyc02g063420.3.1	Hydroxyproline-rich glycoprotein family protein (AHRD V3.3 *** A0A2U1M3E1_ARTAN)	-1.65372	0.0362271	0.50657	310.433	-3.26454	0.0010964	0.0362271	262.591	460.749	613.75	88.6122	173.054	163.241	gene:Solyc02g063420.3		0.56
mRNA:Solyc09g097870.4.1	bHLH transcription factor 062	-1.65973	0.000389602	0.34411	3138.23	-4.82327	1.41224e-06	0.000389602	3481.26	3961.98	7351.14	1029.17	1557.48	2094.93	gene:Solyc09g097870.4		0.12		GO:0046983
mRNA:Solyc07g006600.1.1	Protein GLUTAMINE DUMPER 3 (AHRD V3.3 *-* A0A2G2WAS7_CAPBA)	-1.65995	0.0161282	0.463664	282.975	-3.58008	0.000343487	0.0161282	385.576	368.369	597.125	132.918	144.211	150.229	gene:Solyc07g006600.1		0.13
mRNA:Solyc04g025180.4.1	ABC transporter G family member 24 (AHRD V3.3 *-* A0A2G2VGH5_CAPBA)	-1.66877	0.042841	0.524062	31.9592	-3.1843	0.00145107	0.042841	66.4786	48.4999	33.2506	12.6589	20.1896	14.1949	gene:Solyc04g025180.4		0.48
mRNA:Solyc01g044340.3.1	RBR-type E3 ubiquitin transferase (AHRD V3.3 *-* A0A2G3AIF0_CAPAN)	-1.67761	0.016674	0.469973	102.318	-3.56958	0.000357549	0.016674	204.976	205.547	101.137	39.2425	53.3582	67.4257	gene:Solyc01g044340.3		0.38
mRNA:Solyc08g079600.3.1	hypothetical protein (AHRD V3.3 *-* AT2G27830.1)	-1.68186	0.0110245	0.450004	1007.74	-3.73744	0.0001859	0.0110245	727.941	956.142	2448.07	522.812	249.485	514.564	gene:Solyc08g079600.3		0.44
mRNA:Solyc01g079700.3.1	Helicase; C-terminal (AHRD V3.3 *-* A0A2U1NPJ2_ARTAN)	-1.68519	0.00847926	0.439152	54.1883	-3.83737	0.000124357	0.00847926	70.9105	75.0594	44.3341	17.7224	21.6317	20.1094	gene:Solyc01g079700.3		0.48
mRNA:Solyc01g100000.3.1	F-box domain; Phloem protein 2-like protein (AHRD V3.3 *** A0A2U1MNC1_ARTAN)	-1.7102	0.0202894	0.489451	121.399	-3.49412	0.000475619	0.0202894	101.934	293.309	267.39	89.8781	37.4949	74.5231	gene:Solyc01g100000.3		0.40	InterPro:IPR025886;Pfam:PF14299
mRNA:Solyc12g098570.2.1	receptor-like kinase TMK4 (AHRD V3.3 *** A0A2G2YAU4_CAPAN)	-1.71063	2.46565e-05	0.309823	1561.45	-5.52132	3.3646e-08	2.46565e-05	1378.32	2264.49	2923.28	679.782	602.803	722.756	gene:Solyc12g098570.2		0.02		GO:0004672;GO:0006468
mRNA:Solyc09g082860.3.1	ATP sulfurylase (AHRD V3.3 *** Q8SAG1_SOYBN)	-1.72826	0.0378862	0.533097	1175.44	-3.24193	0.00118723	0.0378862	1325.14	806.023	2781.96	491.165	474.455	516.93	gene:Solyc09g082860.3		0.32		GO:0004781
mRNA:Solyc04g077510.4.1	Growth-regulating factor 8 (AHRD V3.3 *** A0A2G2ZR93_CAPAN)	-1.72922	6.02981e-05	0.327448	1313.66	-5.28091	1.28544e-07	6.02981e-05	1363.92	1711.36	1938.23	427.87	406.676	676.623	gene:Solyc04g077510.4		0.19		GO:0005524;GO:0005634;GO:0006355
mRNA:Solyc06g075500.4.1	Protein NRT1/ PTR FAMILY 2.7 (AHRD V3.3 *** A0A1U8H096_CAPAN)	-1.73181	0.0450795	0.548452	108.526	-3.15763	0.0015906	0.0450795	77.5584	153.583	302.026	32.9131	49.0318	78.0718	gene:Solyc06g075500.4		0.29	InterPro:IPR000109;Pfam:PF00854	GO:0016020;GO:0022857;GO:0055085
mRNA:Solyc02g014190.4.1	Zinc finger C3HC4 type (RING finger) protein (AHRD V3.3 *** A0A2K3NPJ4_TRIPR)	-1.7333	0.0422792	0.543013	408.619	-3.192	0.00141292	0.0422792	895.245	697.475	313.109	135.45	266.791	171.521	gene:Solyc02g014190.4		0.25
mRNA:Solyc09g015840.4.1	receptor-like protein kinase FERONIA (AHRD V3.3 *-* A0A2I4E4Q0_9ROSI)	-1.74287	0.000558364	0.368942	534.179	-4.72395	2.31303e-06	0.000558364	669.218	669.761	771.69	200.01	188.917	241.313	gene:Solyc09g015840.4		0.43	InterPro:IPR024788;Pfam:PF12819
mRNA:Solyc06g084130.3.1	Bax inhibitor 1-related (AHRD V3.3 *** A0A200Q4J7_9MAGN)	-1.75283	0.00651146	0.446523	115.487	-3.92552	8.65427e-05	0.00651146	154.009	121.25	297.87	50.6355	64.8951	54.4137	gene:Solyc06g084130.3		0.34	InterPro:IPR006214;Pfam:PF01027
mRNA:Solyc05g006510.2.1	Hexosyltransferase (AHRD V3.3 *** A0A1U8EZ74_CAPAN)	-1.76121	0.0207484	0.505224	390.398	-3.486	0.000490299	0.0207484	367.848	493.083	1033.54	177.224	145.653	235.398	gene:Solyc05g006510.2		0.06	InterPro:IPR002495;Pfam:PF01501	GO:0016757
mRNA:Solyc03g096610.2.1	Pentatricopeptide repeat-containing protein (AHRD V3.3 *** A0A2G2YMG9_CAPAN)	-1.77138	0.0432324	0.557254	37.1149	-3.17876	0.00147907	0.0432324	53.1829	71.5952	34.636	16.4565	18.7475	11.8291	gene:Solyc03g096610.2		0.38
mRNA:Solyc10g006800.4.1	Cyclic nucleotide-gated ion channel 4 (AHRD V3.3 *** A0A2G2V344_CAPBA)	-1.77341	2.00998e-05	0.318761	4751.8	-5.56346	2.64484e-08	2.00998e-05	5439.06	4159.45	8246.14	1611.48	1338.28	2268.82	gene:Solyc10g006800.4		0.16		GO:0005216;GO:0006811;GO:0016020;GO:0055085
mRNA:Solyc01g112340.3.1	Brefeldin A-inhibited guanine nucleotide-exchange protein 4 (AHRD V3.3 *-* A0A2G2XW39_CAPAN)	-1.77781	0.00740718	0.458261	168.964	-3.87946	0.000104687	0.00740718	302.478	288.69	109.45	48.1038	89.411	67.4257	gene:Solyc01g112340.3		0.50
mRNA:Solyc02g081390.3.1	Lysine-specific histone demethylase 1 (AHRD V3.3 *** B6SW44_MAIZE)	-1.7806	0.0180951	0.503674	1729.08	-3.53523	0.000407423	0.0180951	1220.99	1874.18	4792.24	767.128	576.845	951.057	gene:Solyc02g081390.3		0.15	InterPro:IPR002937;Pfam:PF01593	GO:0016491;GO:0055114
mRNA:Solyc04g050520.3.1	Translational activator GCN1 (AHRD V3.3 *** A0A1J3GIF2_NOCCA)	-1.78109	0.00379527	0.432558	576.862	-4.11758	3.82874e-05	0.00379527	1151.19	923.808	414.247	154.438	269.675	300.458	gene:Solyc04g050520.3		0.31
mRNA:Solyc06g073560.4.1	Isovaleryl-CoA dehydrogenase (AHRD V3.3 *** B4FQ64_MAIZE)	-1.78963	0.0105017	0.476395	238.172	-3.75662	0.000172226	0.0105017	211.624	441.119	333.891	124.057	51.9161	108.827	gene:Solyc06g073560.4		0.23		GO:0016627;GO:0055114
mRNA:Solyc05g009310.3.1	Zinc finger protein CONSTANS-LIKE 7 (AHRD V3.3 *** A0A2G2VK65_CAPBA)	-1.80113	0.00588557	0.45459	619.249	-3.96211	7.42902e-05	0.00588557	857.574	2056.63	619.292	226.594	373.507	414.017	gene:Solyc05g009310.3		0.07		GO:0005515
mRNA:Solyc04g076550.3.1	HYPERSENSITIVE TO PI STARVATION 4 (AHRD V3.3 *-* AT1G58250.1)	-1.81952	0.00582388	0.458616	131.662	-3.9674	7.26595e-05	0.00582388	222.703	251.738	120.533	46.8379	51.9161	69.7915	gene:Solyc04g076550.3		0.46
mRNA:Solyc10g076300.2.1	CASP-like protein (AHRD V3.3 *** A0A1Q3C9H0_CEPFO)	-1.84268	6.8925e-08	0.274826	419.813	-6.7049	2.01545e-11	6.8925e-08	546.233	598.166	882.525	196.213	180.264	188.082	gene:Solyc10g076300.2		0.38	InterPro:IPR006702;Pfam:PF04535
mRNA:Solyc02g094190.3.1	Major facilitator superfamily protein (AHRD V3.3 *** A0A2U1PZJ0_ARTAN)	-1.85359	0.00654095	0.472534	138.957	-3.92266	8.75764e-05	0.00654095	137.389	118.94	164.867	50.6355	46.1476	20.1094	gene:Solyc02g094190.3		0.27
mRNA:Solyc03g007770.3.1	S-type anion channel SLAH3 (AHRD V3.3 *** A0A2G2X6S2_CAPBA)	-1.8536	0.0135178	0.508151	2211.58	-3.64775	0.000264551	0.0135178	1643.13	1575.09	5023.6	700.036	702.309	877.717	gene:Solyc03g007770.3		0.17		GO:0016021;GO:0055085
mRNA:Solyc04g008210.2.1	ETAG-A3	-1.85551	0.00200394	0.429822	3559.54	-4.31693	1.58213e-05	0.00200394	4296.74	4318.8	8865.43	1691.23	1690.16	1449.06	gene:Solyc04g008210.2		0.41	InterPro:IPR000757;Pfam:PF00722	GO:0004553;GO:0005975
mRNA:Solyc08g077480.4.1	FCS-Like Zinc finger 2 (AHRD V3.3 *-* FLZ2_ARATH)	-1.85894	0.00561335	0.466747	2242.23	-3.98276	6.81185e-05	0.00561335	2189.36	3763.36	5965.7	1364.63	959.005	961.703	gene:Solyc08g077480.4		0.14
mRNA:Solyc08g007060.4.1	Protein NRT1/ PTR FAMILY 7.3 (AHRD V3.3 *** A0A2G3BPK6_CAPCH)	-1.85898	0.0213601	0.534728	203.394	-3.4765	0.000508005	0.0213601	201.652	369.523	253.535	36.7108	115.369	75.706	gene:Solyc08g007060.4		0.20	InterPro:IPR000109;Pfam:PF00854	GO:0016020;GO:0022857;GO:0055085
mRNA:Solyc01g005300.4.1	Adagio-like protein 1 (AHRD V3.3 *** A0A1U8H9V5_CAPAN)	-1.88129	0.00499522	0.46763	761.934	-4.02304	5.74527e-05	0.00499522	642.627	1756.39	820.18	368.374	197.569	307.556	gene:Solyc01g005300.4		0.21		GO:0005515
mRNA:Solyc12g040790.2.1	Phosphoethanolamine N-methyltransferase (AHRD V3.3 *** A0A2G3A318_CAPAN)	-1.89896	0.000184026	0.379579	6029.58	-5.00281	5.65019e-07	0.000184026	7185.23	8724.22	16532.5	2896.35	2670.79	3131.15	gene:Solyc12g040790.2		0.26		GO:0008168
mRNA:Solyc01g103200.4.1	plasminogen activator inhibitor (AHRD V3.3 *** AT1G57680.3)	-1.91878	1.68133e-10	0.247121	1602.33	-7.76454	8.19403e-15	1.68133e-10	1790.49	2134	3176.81	619.019	597.035	661.245	gene:Solyc01g103200.4		0.45
mRNA:Solyc12g036120.1.1	ABC transporter C family member 2 (AHRD V3.3 *-* A0A2G3DGG8_CAPCH)	-1.94493	0.00507457	0.484596	142.434	-4.01351	5.98223e-05	0.00507457	293.614	92.3808	178.722	40.5084	59.1266	47.3163	gene:Solyc12g036120.1		0.51
mRNA:Solyc06g075520.3.1	Glutathione S-transferase (AHRD V3.3 *** A0A200PZB1_9MAGN)	-1.95392	0.0187935	0.555255	659.772	-3.51897	0.000433225	0.0187935	785.556	339.5	1382.67	217.733	183.148	246.045	gene:Solyc06g075520.3		0.40
mRNA:Solyc06g007620.3.1	DUF538 domain-containing protein (AHRD V3.3 *** A0A1Q3BSI7_CEPFO)	-1.95803	0.00298164	0.467965	2652	-4.18413	2.86263e-05	0.00298164	3166.6	2943.48	8837.72	1135.5	1178.21	1533.05	gene:Solyc06g007620.3		0.01	InterPro:IPR007493;Pfam:PF04398
mRNA:Solyc06g042980.3.1	hypothetical protein (AHRD V3.3 *-* AT3G12590.1)	-1.95819	0.0442763	0.617849	27.5099	-3.16936	0.00152773	0.0442763	67.5866	27.7143	23.5525	6.32944	10.0948	14.1949	gene:Solyc06g042980.3		0.51
mRNA:Solyc05g051240.1.1	aspartic proteinase PCS1 (AHRD V3.3 *** A0A1U8GYE6_CAPAN)	-1.96098	0.000791281	0.424927	3370.77	-4.61487	3.93346e-06	0.000791281	3083.5	5166.4	9808.91	1112.72	1434.9	2090.2	gene:Solyc05g051240.1		1.00
mRNA:Solyc06g033860.2.1	Glutamate dehydrogenase (AHRD V3.3 *** A0A1U8GQ51_CAPAN)	-1.96154	0.00616496	0.497539	230.018	-3.94248	8.06432e-05	0.00616496	274.778	755.213	202.274	120.259	98.0637	98.1813	gene:Solyc06g033860.2		0.27	InterPro:IPR006096;Pfam:PF00208	GO:0006520;GO:0016491;GO:0055114
mRNA:Solyc09g074230.4.1	SlSFP7	-1.97422	0.0175254	0.556541	551.424	-3.54731	0.000389194	0.0175254	416.599	1049.68	1068.17	132.918	269.675	242.496	gene:Solyc09g074230.4		0.19	InterPro:IPR005828;Pfam:PF00083	GO:0016021;GO:0022857;GO:0055085
mRNA:Solyc08g006590.2.1	protein ENHANCED DISEASE RESISTANCE 2-like (AHRD V3.3 *** A0A2I4G6J8_9ROSI)	-1.98627	6.02981e-05	0.376199	1173.67	-5.27983	1.293e-07	6.02981e-05	1142.32	1729.83	3345.84	615.222	441.286	512.199	gene:Solyc08g006590.2		1.00	InterPro:IPR009769;Pfam:PF07059
mRNA:Solyc08g014120.3.1	ethylene responssive protein 33	-1.98779	0.0202272	0.56867	827.437	-3.4955	0.000473174	0.0202272	748.993	1600.5	1300.93	392.425	217.759	309.922	gene:Solyc08g014120.3		0.36
mRNA:Solyc02g070580.1.1	sterol 22-desaturase	-1.99496	9.42916e-05	0.386159	405.554	-5.16616	2.38957e-07	9.42916e-05	663.678	431.88	872.827	137.982	147.095	208.192	gene:Solyc02g070580.1		0.00	InterPro:IPR001128;Pfam:PF00067	GO:0005506;GO:0016705;GO:0020037;GO:0055114
mRNA:Solyc04g071890.3.1	Peroxidase (AHRD V3.3 *** K4BTH6_SOLLC)	-2.00515	0.0015611	0.455021	1814.02	-4.40671	1.04953e-05	0.0015611	2931.71	5933.16	1303.7	672.187	797.488	1063.43	gene:Solyc04g071890.3		0.29	InterPro:IPR002016;Pfam:PF00141	GO:0004601;GO:0006979;GO:0020037;GO:0055114
mRNA:Solyc03g115665.1.1	Unknown protein	-2.01276	0.00573151	0.506557	66.9927	-3.97342	7.08475e-05	0.00573151	138.497	91.2261	66.5011	11.393	30.2844	31.9385	gene:Solyc03g115665.1		0.73
mRNA:Solyc03g032040.3.1	Tonoplast monosaccharide transporter 1	-2.02878	0.0159342	0.565556	665.349	-3.58724	0.000334197	0.0159342	622.683	452.666	1360.5	222.796	144.211	229.484	gene:Solyc03g032040.3		0.11		GO:0016021;GO:0022857;GO:0055085
mRNA:Solyc02g090980.1.1	MAP kinase kinase kinase 22	-2.03214	0.0158345	0.566102	133.272	-3.5897	0.000331059	0.0158345	114.122	142.036	224.441	35.4449	25.958	55.5966	gene:Solyc02g090980.1		0.54	InterPro:IPR000719;Pfam:PF00069	GO:0004672;GO:0005524;GO:0006468
mRNA:Solyc10g006150.3.1	DUF761 domain-containing protein/DUF4408 domain-containing protein (AHRD V3.3 *** A0A1Q3CP02_CEPFO)	-2.03372	0.00101494	0.447075	350.987	-4.54895	5.39153e-06	0.00101494	657.03	602.785	658.084	120.259	82.2004	264.971	gene:Solyc10g006150.3		1.00
mRNA:Solyc12g040640.2.1	Beta-glucosidase (AHRD V3.3 *** B6TW65_MAIZE)	-2.04398	0.00815845	0.530866	112.085	-3.85027	0.000117986	0.00815845	109.69	192.845	242.452	35.4449	43.2634	53.2308	gene:Solyc12g040640.2		0.18	InterPro:IPR001360;Pfam:PF00232	GO:0004553;GO:0005975
mRNA:Solyc08g080040.4.1	2-oxoglutarate (2OG) and Fe(II)-dependent oxygenase superfamily protein (AHRD V3.3 *** F4J670_ARATH)	-2.094	0.00873302	0.547192	1002.81	-3.82682	0.00012981	0.00873302	1525.68	1086.63	1723.49	265.837	320.149	429.395	gene:Solyc08g080040.4		0.24		GO:0016491;GO:0055114
mRNA:Solyc10g006870.1.1	Receptor-like protein kinase THESEUS 1 (AHRD V3.3 *** A0A1U8HD02_CAPAN)	-2.11927	0.00608672	0.536713	1327.97	-3.9486	7.86092e-05	0.00608672	1011.58	1248.3	3200.37	350.651	493.203	412.834	gene:Solyc10g006870.1		0.15		GO:0004672;GO:0006468
mRNA:Solyc12g014140.3.1	SlTCP3	-2.12425	0.0276881	0.629027	1413.65	-3.37703	0.000732718	0.0276881	1023.77	1194.02	4394.62	335.46	422.539	758.243	gene:Solyc12g014140.3		0.14
mRNA:Solyc04g015460.4.1	Protein kinase domain (AHRD V3.3 *** A0A200QIT5_9MAGN)	-2.13789	0.0044329	0.524883	240.864	-4.07308	4.63953e-05	0.0044329	279.21	523.107	198.118	64.5603	54.8003	107.645	gene:Solyc04g015460.4		0.05		GO:0004672;GO:0005524;GO:0006468
mRNA:Solyc04g150162.1.1	Vacuolar iron transporter-like protein 4 (AHRD V3.3 *** A0A2G3CN36_CAPCH)	-2.17569	0.00965719	0.574169	695.774	-3.78929	0.000151077	0.00965719	983.884	1018.5	1541.99	288.623	230.738	264.971	gene:Solyc04g150162.1		0.23
mRNA:Solyc04g064900.1.1	Endoglucanase (AHRD V3.3 *-* Q6W6R7_MEDTR)	-2.18378	0.0350228	0.665393	21.199	-3.28195	0.00103094	0.0350228	17.7276	23.0952	54.0322	5.06355	8.65268	7.09744	gene:Solyc04g064900.1		0.43	InterPro:IPR001701;Pfam:PF00759	GO:0004553;GO:0005975
mRNA:Solyc04g010300.4.1	ABC transporter B family member 20 (AHRD V3.3 *-* A0A2G2ZFT7_CAPAN)	-2.19884	0.000747683	0.473347	63.3686	-4.6453	3.39586e-06	0.000747683	96.394	117.786	52.6467	12.6589	24.5159	21.2923	gene:Solyc04g010300.4		0.55
mRNA:Solyc07g041730.4.1	MOB kinase activator family (AHRD V3.3 *** A0A2U1N847_ARTAN)	-2.20862	0.00198961	0.511269	650.411	-4.31988	1.56113e-05	0.00198961	417.707	698.63	1644.52	216.467	188.917	191.631	gene:Solyc07g041730.4		0.42	InterPro:IPR005301;Pfam:PF03637
mRNA:Solyc03g114320.4.1	Tetratricopeptide repeat (TPR)-like superfamily protein (AHRD V3.3 *-* A0A2U1P231_ARTAN)	-2.2087	3.0381e-08	0.319068	3245.09	-6.92236	4.44188e-12	3.0381e-08	3821.41	5687.2	6889.79	1040.56	1171	1335.5	gene:Solyc03g114320.4		0.12
mRNA:Solyc02g089640.3.1	Cellulose-synthase-like C4 (AHRD V3.3 *** A0A2U1LSH2_ARTAN)	-2.21114	0.0477951	0.706216	2696.01	-3.13097	0.00174232	0.0477951	2625.91	2831.47	8445.64	654.464	602.803	1744.79	gene:Solyc02g089640.3		0.04
mRNA:Solyc10g085310.1.1	Abscisic acid receptor PYL5 (AHRD V3.3 *** A0A1U8EIS0_CAPAN)	-2.22722	1.04124e-05	0.388226	538.885	-5.73692	9.64163e-09	1.04124e-05	509.669	946.904	1192.86	111.398	203.338	250.776	gene:Solyc10g085310.1		0.02	InterPro:IPR019587;Pfam:PF10604
mRNA:Solyc07g042490.1.1	Auxin responsive SAUR protein (AHRD V3.3 *** A0A2U1PXP1_ARTAN)	-2.22877	4.11526e-05	0.414588	619.709	-5.37587	7.62122e-08	4.11526e-05	896.353	951.523	1392.37	182.288	230.738	277.983	gene:Solyc07g042490.1		0.29	InterPro:IPR003676;Pfam:PF02519	GO:0009733
mRNA:Solyc03g031730.3.1	Beta-glucosidase (AHRD V3.3 *** B6SYQ7_MAIZE)	-2.23557	0.000766934	0.482945	425.384	-4.62903	3.67391e-06	0.000766934	331.285	759.832	991.975	155.704	111.043	175.07	gene:Solyc03g031730.3		0.13	InterPro:IPR001360;Pfam:PF00232	GO:0004553;GO:0005975
mRNA:Solyc04g058100.3.1	Metallothionein-like protein (AHRD V3.3 *** A8DUB1_SOLLC)	-2.33611	0.0421711	0.731435	373.371	-3.19386	0.00140382	0.0421711	393.332	526.571	1339.72	82.2827	128.348	236.581	gene:Solyc04g058100.3		0.15	InterPro:IPR000347;Pfam:PF01439	GO:0046872
mRNA:Solyc10g078510.3.1	Glucan endo-1;3-beta-glucosidase 5 (AHRD V3.3 *** A0A1U8E9Q3_CAPAN)	-2.38303	0.0227052	0.690244	28.6788	-3.45245	0.000555526	0.0227052	47.643	25.4047	63.7302	2.53178	14.4211	9.46325	gene:Solyc10g078510.3		0.16	InterPro:IPR000490;Pfam:PF00332	GO:0004553;GO:0005975
mRNA:Solyc02g081340.3.1	Glutathione S-transferase (AHRD V3.3 *** E1AWJ7_CAPAN)	-2.38825	0.044988	0.75604	1247.17	-3.1589	0.00158368	0.044988	1679.69	1993.12	2862.32	456.986	334.57	456.602	gene:Solyc02g081340.3		0.35		GO:0005515
mRNA:Solyc03g112580.3.1	Receptor protein kinase; putative (AHRD V3.3 *** B9RAX9_RICCO)	-2.42638	0.00238599	0.569265	1279.45	-4.2623	2.02331e-05	0.00238599	1038.17	1409.96	2428.68	153.172	324.475	429.395	gene:Solyc03g112580.3		0.01		GO:0004672;GO:0006468
mRNA:Solyc12g087870.2.1	purine permease 3-like (AHRD V3.3 *** A0A1U8F0C1_CAPAN);Pfam:PF16913	-2.42676	0.0350228	0.739351	967.05	-3.28229	0.00102969	0.0350228	1393.84	2543.94	1281.53	345.588	132.674	492.089	gene:Solyc12g087870.2		0.27
mRNA:Solyc05g009170.3.1	Zinc finger protein 8 (AHRD V3.3 *** A0A2G3B627_CAPCH)	-2.43662	0.00896978	0.638223	87.5851	-3.81781	0.000134641	0.00896978	150.685	191.69	77.5846	39.2425	23.0738	15.3778	gene:Solyc05g009170.3		0.01
mRNA:Solyc11g032040.3.1	Transposon; En/Spm-like; Transposase-associated domain protein (AHRD V3.3 *-* A0A2U1N4P4_ARTAN)	-2.43861	0.0280856	0.723587	31.796	-3.37017	0.000751209	0.0280856	72.0185	90.0713	34.636	10.1271	5.76845	20.1094	gene:Solyc11g032040.3		0.37
mRNA:Solyc03g112130.1.1	DUF868 domain-containing protein (AHRD V3.3 *** A0A1Q3BAU9_CEPFO)	-2.44759	0.00221987	0.570862	498.135	-4.28753	1.80671e-05	0.00221987	590.552	598.166	1294	144.311	128.348	182.168	gene:Solyc03g112130.1		0.24	InterPro:IPR008586;Pfam:PF05910
mRNA:Solyc08g077210.4.1	inositol-1;4;5-triphosphate-5-phosphatase 1	-2.50985	0.000280183	0.512451	6534.71	-4.89773	9.6949e-07	0.000280183	5846.8	8508.28	19583.2	2350.75	1452.21	2155.26	gene:Solyc08g077210.4		0.13	InterPro:IPR005135;Pfam:PF03372
mRNA:Solyc05g055540.3.1	Major facilitator superfamily (AHRD V3.3 *** A0A2U1MQP6_ARTAN)	-2.58567	3.28028e-05	0.474676	128.536	-5.44724	5.1157e-08	3.28028e-05	187.248	495.392	207.816	43.0402	53.3582	52.0479	gene:Solyc05g055540.3		1.00		GO:0016021;GO:0055085
mRNA:Solyc11g013820.2.1	1-phosphatidylinositol-3-phosphate 5-kinase-like protein (AHRD V3.3 *-* A0A2K3NR77_TRIPR)	-2.59996	6.91646e-05	0.496308	48.4651	-5.2386	1.61796e-07	6.91646e-05	81.9903	75.0594	59.5739	16.4565	7.21056	11.8291	gene:Solyc11g013820.2		0.42
mRNA:Solyc10g083690.3.1	Cytochrome P450 (AHRD V3.3 *** Q8H0I8_PETHY)	-2.60037	0.0257663	0.763819	102.555	-3.40443	0.000663024	0.0257663	204.976	93.5356	73.4283	17.7224	18.7475	24.841	gene:Solyc10g083690.3		0.15	InterPro:IPR001128;Pfam:PF00067	GO:0005506;GO:0016705;GO:0020037;GO:0055114
mRNA:Solyc02g079330.3.1	Equilibrative nucleotide transporter like (AHRD V3.3 *** A0A2R6QTM2_ACTCH)	-2.63506	0.0486637	0.844302	22.097	-3.12099	0.00180245	0.0486637	26.5914	20.7857	76.1992	7.59533	10.0948	2.36581	gene:Solyc02g079330.3		0.37	InterPro:IPR002259;Pfam:PF01733	GO:0005337;GO:0016021;GO:1901642
mRNA:Solyc04g008220.4.1	Protein OBERON (AHRD V3.3 *-* A0A200Q0D6_9MAGN)	-2.63673	0.000171451	0.525297	918.022	-5.0195	5.18054e-07	0.000171451	710.213	808.332	2644.8	217.733	262.464	189.265	gene:Solyc04g008220.4		0.39	InterPro:IPR032881;Pfam:PF07227
mRNA:Solyc01g100490.4.1	chloronerva	-2.6383	0.00857575	0.688329	4054.24	-3.83291	0.000126636	0.00857575	5656.22	6878.91	7510.47	1070.94	633.087	1515.3	gene:Solyc01g100490.4		0.29	InterPro:IPR004298;Pfam:PF03059	GO:0030410;GO:0030418
mRNA:Solyc04g081020.3.1	B-box zinc finger protein 24 (AHRD V3.3 *** A0A2G3CQV9_CAPCH)	-2.63878	0.0015611	0.599033	116.498	-4.40507	1.05752e-05	0.0015611	151.793	118.94	358.829	12.6589	28.8423	59.1453	gene:Solyc04g081020.3		0.06		GO:0008270
mRNA:Solyc02g085020.4.1	dihydroflavonol 4-reductase	-2.64074	0.0183477	0.748837	1308.36	-3.52646	0.000421159	0.0183477	1766.12	1497.72	2848.46	312.674	243.717	423.481	gene:Solyc02g085020.4		0.23	InterPro:IPR001509;Pfam:PF01370	GO:0003824;GO:0050662
mRNA:Solyc02g086454.1.1	titin isoform X6 (AHRD V3.3 *-* XP_010316304.1)	-2.65618	0.0446498	0.839484	1019.75	-3.16406	0.00155586	0.0446498	2006.55	2091.27	624.833	187.351	116.811	444.773	gene:Solyc02g086454.1		0.41
mRNA:Solyc11g011240.1.1	geranylgeranyl pyrophosphate synthase 1	-2.66491	0.0221074	0.769801	95.5955	-3.46181	0.000536552	0.0221074	186.14	337.19	94.2099	18.9883	27.4001	50.865	gene:Solyc11g011240.1		0.03	InterPro:IPR000092;Pfam:PF00348	GO:0008299
mRNA:Solyc02g062890.3.1	polyol monosaccharide transporter 5	-2.66496	0.0113239	0.716119	272.358	-3.7214	0.000198122	0.0113239	527.397	1349.92	102.523	97.4734	74.9899	139.583	gene:Solyc02g062890.3		0.26	InterPro:IPR005828;Pfam:PF00083	GO:0016021;GO:0022857;GO:0055085
mRNA:Solyc01g106690.3.1	DUF1005 domain-containing protein (AHRD V3.3 *** A0A1Q3BZI1_CEPFO)	-2.67278	5.22875e-08	0.393359	6263.2	-6.79476	1.08491e-11	5.22875e-08	10290.9	12188.5	18264.3	1917.82	1749.28	2721.87	gene:Solyc01g106690.3		0.02	InterPro:IPR010410;Pfam:PF06219
mRNA:Solyc07g009230.3.1	Defensin-like protein 1 (AHRD V3.3 *** A0A2G2ZS54_CAPAN)	-2.67418	0.00279255	0.635263	150.359	-4.20957	2.5586e-05	0.00279255	182.816	256.357	73.4283	24.0519	23.0738	33.1214	gene:Solyc07g009230.3		0.01
mRNA:Solyc09g082660.3.1	Caffeoyl-CoA O-methyltransferase (AHRD V3.3 *** Q2YHM9_PLAMJ)	-2.74447	0.00307816	0.657695	1846.31	-4.17286	3.00797e-05	0.00307816	2466.36	3175.59	4030.24	478.506	278.328	686.086	gene:Solyc09g082660.3		0.18	InterPro:IPR002935;Pfam:PF01596	GO:0008171
mRNA:Solyc08g006765.1.1	N-acetyltransferase (AHRD V3.3 *** B6T916_MAIZE)	-2.79427	4.71808e-05	0.523044	558.651	-5.34232	9.17649e-08	4.71808e-05	494.158	847.594	1137.45	110.132	62.0108	184.533	gene:Solyc08g006765.1		0.06
mRNA:Solyc01g097470.4.1	Neurogenic locus notch-like protein (AHRD V3.3 *** F4JIF2_ARATH)	-2.7943	0.0182942	0.791574	110.758	-3.53006	0.000415473	0.0182942	144.037	181.297	108.064	21.5201	24.5159	16.5607	gene:Solyc01g097470.4		0.28
mRNA:Solyc02g083120.3.1	DUF241 domain-containing protein (AHRD V3.3 *** A0A1Q3CEB1_CEPFO)	-2.79808	1.41754e-06	0.455767	266.539	-6.13927	8.29013e-10	1.41754e-06	465.35	487.309	412.861	68.358	44.7055	82.8035	gene:Solyc02g083120.3		0.21	InterPro:IPR004320;Pfam:PF03087
mRNA:Solyc08g005960.2.1	Bifunctional inhibitor/lipid-transfer protein/seed storage 2S albumin superfamily protein (AHRD V3.3 *** A0A2U1PU47_ARTAN)	-2.80813	0.00219526	0.654372	659.935	-4.29134	1.77598e-05	0.00219526	432.111	476.916	2212.55	111.398	86.5268	247.227	gene:Solyc08g005960.2		0.00	InterPro:IPR027923;Pfam:PF14547
mRNA:Solyc05g009180.1.1	Zinc finger protein 8 (AHRD V3.3 *** A0A2G3B641_CAPCH)	-2.85673	7.94112e-08	0.428837	65.2422	-6.66157	2.70909e-11	7.94112e-08	96.394	127.024	170.409	12.6589	21.6317	20.1094	gene:Solyc05g009180.1		0.00
mRNA:Solyc03g025190.4.1	anthocyanin permease	-2.90348	0.000888905	0.633123	1374.91	-4.58596	4.51911e-06	0.000888905	2036.46	1748.31	2495.18	259.507	223.527	356.055	gene:Solyc03g025190.4		0.54		GO:0006855;GO:0015238;GO:0015297;GO:0016020;GO:0055085
mRNA:Solyc08g006020.4.1	NAC domain-containing protein (AHRD V3.3 *** A0A2G3AGF8_CAPAN)	-2.90771	0.0067122	0.743212	29.5992	-3.91235	9.14011e-05	0.0067122	31.0234	45.0357	70.6574	5.06355	8.65268	5.91453	gene:Solyc08g006020.4		0.29		GO:0003677;GO:0006355
mRNA:Solyc11g011940.3.1	homeobox-leucine zipper protein ROC8 (AHRD V3.3 *** A0A2I4EBE3_9ROSI)	-2.90937	0.0479406	0.929838	23.1891	-3.1289	0.00175464	0.0479406	26.5914	49.6547	26.3234	5.06355	0	8.28035	gene:Solyc11g011940.3		0.23		GO:0008289
mRNA:Solyc12g088170.2.1	HXXXD-type acyl-transferase family protein (AHRD V3.3 *** F4JBC7_ARATH)	-2.97081	0.0207484	0.851969	1406.86	-3.48699	0.00048849	0.0207484	2006.55	2012.75	3356.92	222.796	315.823	402.188	gene:Solyc12g088170.2		0.34	InterPro:IPR003480;Pfam:PF02458	GO:0016747
mRNA:Solyc01g089850.4.1	cyclinU4_1	-2.99282	0.0252146	0.876637	814.668	-3.41397	0.000640226	0.0252146	349.013	714.797	2885.87	156.97	155.748	183.351	gene:Solyc01g089850.4		0.14		GO:0000079;GO:0019901
mRNA:Solyc02g069240.1.1	O-fucosyltransferase family protein (AHRD V3.3 *** S8EG27_9LAMI)	-3.00022	4.65357e-06	0.509373	229.856	-5.89003	3.86117e-09	4.65357e-06	202.76	382.226	554.176	41.7743	37.4949	62.6941	gene:Solyc02g069240.1		0.29	InterPro:IPR019378;Pfam:PF10250
mRNA:Solyc10g150149.1.1	transmembrane protein (AHRD V3.3 --* AT5G03120.2)	-3.01867	0.0326374	0.910323	216.028	-3.31605	0.000913002	0.0326374	74.2345	130.488	914.39	48.1038	46.1476	43.7675	gene:Solyc10g150149.1		0.26
mRNA:Solyc02g086452.1.1	titin isoform X3 (AHRD V3.3 *-* XP_004232326.1)	-3.03014	0.013002	0.825836	505.716	-3.66919	0.000243325	0.013002	1103.55	1063.53	313.109	79.751	46.1476	177.436	gene:Solyc02g086452.1		0.34
mRNA:Solyc11g011275.1.1	Retrovirus-related Pol polyprotein from transposon TNT 1-94 (AHRD V3.3 *-* A0A2K3MQA9_TRIPR)	-3.04041	0.00477124	0.751448	36.7755	-4.04606	5.20862e-05	0.00477124	21.0516	54.2737	126.075	5.06355	8.65268	10.6462	gene:Solyc11g011275.1		0.15
mRNA:Solyc06g083700.4.1	Flavin-containing monooxygenase (AHRD V3.3 *** D2IGV4_SOLLC)	-3.05749	0.0314549	0.918359	176.303	-3.3293	0.000870656	0.0314549	281.426	309.476	383.767	24.0519	8.65268	83.9864	gene:Solyc06g083700.4		0.20	InterPro:IPR020946;Pfam:PF00743	GO:0004499;GO:0050660;GO:0050661;GO:0055114
mRNA:Solyc01g005710.2.1	Hcr9-Avr9-hir2 (AHRD V3.3 *-* Q3T7E8_SOLHA)	-3.07563	0.0336729	0.931449	29.7842	-3.30198	0.00096005	0.0336729	67.5866	30.0238	65.1157	0	8.65268	10.6462	gene:Solyc01g005710.2		0.48
mRNA:Solyc06g072550.3.1	CASP-like protein (AHRD V3.3 *** A0A2I4FJL7_9ROSI)	-3.09186	0.0319367	0.930284	41.0283	-3.32357	0.00088873	0.0319367	87.5302	23.0952	73.4283	12.6589	2.88423	5.91453	gene:Solyc06g072550.3		0.29	InterPro:IPR006702;Pfam:PF04535
mRNA:Solyc01g067330.3.1	CASP-like protein (AHRD V3.3 *** A0A2G3DII6_CAPCH)	-3.14365	0.0144713	0.867405	21.9555	-3.6242	0.000289863	0.0144713	35.4553	16.1666	63.7302	3.79767	5.76845	3.54872	gene:Solyc01g067330.3		0.09	InterPro:IPR006702;Pfam:PF04535
mRNA:Solyc04g077140.3.1	DUF1005 domain-containing protein (AHRD V3.3 *** A0A1Q3BZI1_CEPFO)	-3.15068	0.0371236	0.968347	835.109	-3.25367	0.00113926	0.0371236	399.98	515.023	2640.65	103.803	196.127	100.547	gene:Solyc04g077140.3		0.00	InterPro:IPR010410;Pfam:PF06219
mRNA:Solyc09g092520.3.1	xyloglucan endotransglycosylase	-3.16856	0.00651146	0.807221	1460.15	-3.92527	8.66333e-05	0.00651146	647.059	1103.95	4461.12	258.241	235.064	197.545	gene:Solyc09g092520.3		0.09	InterPro:IPR000757;Pfam:PF00722	GO:0004553;GO:0005975
mRNA:Solyc04g014310.1.1	Unknown protein	-3.18453	0.0361194	0.974829	87.2429	-3.26676	0.00108786	0.0361194	178.384	127.024	49.8758	5.06355	18.7475	15.3778	gene:Solyc04g014310.1		1.00
mRNA:Solyc06g050440.3.1	Peroxidase (AHRD V3.3 *** K4C5I8_SOLLC)	-3.18655	0.0159623	0.888962	595.824	-3.58458	0.000337621	0.0159623	1126.81	632.809	462.737	77.2192	59.1266	107.645	gene:Solyc06g050440.3		0.14	InterPro:IPR002016;Pfam:PF00141	GO:0004601;GO:0006979;GO:0020037;GO:0055114
mRNA:Solyc02g094180.3.1	Peroxidase (AHRD V3.3 *** K4BDL3_SOLLC)	-3.1956	0.0252146	0.935966	52.3098	-3.41423	0.000639633	0.0252146	103.042	53.119	29.0942	10.1271	2.88423	7.09744	gene:Solyc02g094180.3		0.38	InterPro:IPR002016;Pfam:PF00141	GO:0004601;GO:0006979;GO:0020037;GO:0055114
mRNA:Solyc12g098590.3.1	Glycosyltransferase (AHRD V3.3 *** A0A2I4GJH4_9ROSI)	-3.21719	0.00374822	0.780363	1308.77	-4.12269	3.74475e-05	0.00374822	2118.45	1521.97	3399.87	201.276	148.538	406.92	gene:Solyc12g098590.3		0.25		GO:0016758
mRNA:Solyc11g066580.3.1	Flavonoid 3`;5`-hydroxylase (AHRD V3.3 *** D3W9H7_SOLLC)	-3.27362	0.00456267	0.806706	791.455	-4.05802	4.94916e-05	0.00456267	1291.9	1090.09	1733.19	124.057	76.432	224.752	gene:Solyc11g066580.3		0.31	InterPro:IPR001128;Pfam:PF00067	GO:0005506;GO:0016705;GO:0020037;GO:0055114
mRNA:Solyc01g105767.1.1	hydroxyproline-rich glycoprotein family protein (AHRD V3.3 *-* AT5G09530.1)	-3.27415	0.0184591	0.929024	182.421	-3.52429	0.000424616	0.0184591	368.956	232.107	156.555	26.5837	31.7265	20.1094	gene:Solyc01g105767.1		0.55
mRNA:Solyc02g076980.5.1.1	Cysteine protease-like protein (AHRD V3.3 *** Q9SG15_ARATH)	-3.27955	0.0336018	0.992847	867.955	-3.30318	0.000955955	0.0336018	953.968	4592.48	827.108	184.82	161.517	309.922	gene:Solyc02g076980.5.1		0.46	InterPro:IPR000668;Pfam:PF00112	GO:0006508;GO:0008234
mRNA:Solyc09g082270.4.1	Lipid transfer protein (AHRD V3.3 *** G7K520_MEDTR)	-3.37058	0.0383954	1.04105	190.25	-3.23768	0.00120506	0.0383954	275.886	317.559	263.234	15.1907	20.1896	47.3163	gene:Solyc09g082270.4		0.33
mRNA:Solyc05g052280.3.1	Peroxidase (AHRD V3.3 *** K4C1Q9_SOLLC)	-3.42312	0.0113404	0.920459	531.974	-3.71893	0.00020007	0.0113404	778.908	1034.67	335.276	54.4332	47.5897	98.1813	gene:Solyc05g052280.3		0.05	InterPro:IPR002016;Pfam:PF00141	GO:0004601;GO:0006979;GO:0020037;GO:0055114
mRNA:Solyc02g065190.3.1	Cytochrome P450 (AHRD V3.3 *** A0A1U9X5Y9_THAGA)	-3.43948	0.0354366	1.04951	78.9603	-3.27723	0.0010483	0.0354366	111.906	232.107	69.272	10.1271	2.88423	24.841	gene:Solyc02g065190.3		0.05	InterPro:IPR001128;Pfam:PF00067	GO:0005506;GO:0016705;GO:0020037;GO:0055114
mRNA:Solyc05g021580.3.1	Serine/threonine-protein kinase TOR (AHRD V3.3 *-* A0A2G3AVJ6_CAPCH)	-3.44627	9.42916e-05	0.666316	30.554	-5.17213	2.31439e-07	9.42916e-05	96.394	81.988	42.9486	2.53178	5.76845	11.8291	gene:Solyc05g021580.3		0.48
mRNA:Solyc11g067110.2.1	DNA polymerase epsilon catalytic subunit (AHRD V3.3 *-* A0A2G2YHJ1_CAPAN)	-3.44664	0.0044779	0.847417	28.2102	-4.06723	4.75746e-05	0.0044779	43.2111	71.5952	11.0835	2.53178	4.32634	4.73163	gene:Solyc11g067110.2		0.46	InterPro:IPR006133;Pfam:PF03104
mRNA:Solyc03g097050.3.1	Cellulose synthase (AHRD V3.3 *** A0A2U1M9E5_ARTAN)	-3.5031	0.00502908	0.871321	1427.14	-4.02045	5.80872e-05	0.00502908	319.097	369.523	4529	129.121	149.98	180.985	gene:Solyc03g097050.3		0.13	InterPro:IPR005150;Pfam:PF03552	GO:0016020;GO:0016760;GO:0030244
mRNA:Solyc04g074410.2.1	Protein EXORDIUM-like 1 (AHRD V3.3 *** A0A2G2ZQI6_CAPAN)	-3.53484	0.00319016	0.849332	4506.35	-4.1619	3.15611e-05	0.00319016	3403.71	5691.81	18113.2	360.778	396.581	1589.83	gene:Solyc04g074410.2		0.35	InterPro:IPR006766;Pfam:PF04674
mRNA:Solyc11g008820.2.1	Endoglucanase (AHRD V3.3 *** A0A2G2VEA7_CAPBA)	-3.54824	0.0191752	1.01017	31.6084	-3.51251	0.000443891	0.0191752	74.2345	54.2737	15.2398	2.53178	0	9.46325	gene:Solyc11g008820.2		0.20	InterPro:IPR001701;Pfam:PF00759	GO:0004553;GO:0005975
mRNA:Solyc09g091000.4.1	Pathogenesis-related protein STH-2 (AHRD V3.3 *** PRS2_SOLTU)	-3.6615	0.0266581	1.07883	196.327	-3.39394	0.000688956	0.0266581	243.755	176.678	157.94	22.786	8.65268	14.1949	gene:Solyc09g091000.4		0.23	InterPro:IPR000916;Pfam:PF00407	GO:0006952
mRNA:Solyc07g066330.3.1	NAC domain-containing protein (AHRD V3.3 *** A0A2G2WGF8_CAPBA)	-3.68452	0.00172758	0.845215	865.801	-4.35926	1.30501e-05	0.00172758	2960.51	1006.95	1149.92	215.201	41.8213	140.766	gene:Solyc07g066330.3		0.05		GO:0003677;GO:0006355
mRNA:Solyc09g097810.3.1	SAR8.2 protein (AHRD V3.3 *** Q947G5_CAPAN)	-3.75312	0.0360358	1.14784	64.8814	-3.26971	0.00107656	0.0360358	66.4786	295.619	157.94	15.1907	11.5369	11.8291	gene:Solyc09g097810.3		0.35	InterPro:IPR004297;Pfam:PF03058
mRNA:Solyc09g097960.3.1	NAD(P)-linked oxidoreductase; aldo/keto reductase family protein (AHRD V3.3 *** A0A1Y1HY98_KLENI)	-3.79512	0.00487289	0.940092	458.298	-4.03697	5.41459e-05	0.00487289	660.354	799.094	822.951	29.1154	54.8003	80.4377	gene:Solyc09g097960.3		0.46	InterPro:IPR023210;Pfam:PF00248
mRNA:Solyc02g070110.1.1	FAD-binding Berberine family protein (AHRD V3.3 *** A0A2U1LDC6_ARTAN)	-3.91915	0.0476398	1.25071	55.0757	-3.13354	0.00172712	0.0476398	55.3989	86.607	90.0536	5.06355	4.32634	5.91453	gene:Solyc02g070110.1		0.43		GO:0016491;GO:0050660;GO:0055114
mRNA:Solyc04g071083.1.1	Unknown protein	-3.92758	0.0116531	1.05866	134.505	-3.70996	0.00020729	0.0116531	213.84	130.488	36.0214	8.86122	11.5369	4.73163	gene:Solyc04g071083.1		0.01
mRNA:Solyc07g055990.3.1	Xyloglucan endotransglucosylase/hydrolase (AHRD V3.3 *** A0A2G3C1I6_CAPCH)	-3.92894	0.0433266	1.2364	34.0252	-3.17771	0.00148441	0.0433266	22.1595	41.5714	157.94	8.86122	5.76845	0	gene:Solyc07g055990.3		0.27	InterPro:IPR000757;Pfam:PF00722	GO:0004553;GO:0005975
mRNA:Solyc06g083130.4.1	dCTP pyrophosphatase 1 (AHRD V3.3 *** A0A2G2ZE82_CAPAN)	-3.9596	0.00169417	0.905639	64.6584	-4.37216	1.23023e-05	0.00169417	57.6148	65.8213	70.6574	5.06355	0	7.09744	gene:Solyc06g083130.4		0.03	InterPro:IPR025984;Pfam:PF12643	GO:0009143;GO:0047429
mRNA:Solyc10g074540.1.1	Protein EXORDIUM-like 3 (AHRD V3.3 *** A0A1U8DVK9_CAPAN)	-3.97038	2.64945e-05	0.723006	2005.99	-5.49149	3.98563e-08	2.64945e-05	2572.72	3614.4	5820.23	177.224	227.854	360.787	gene:Solyc10g074540.1		0.38	InterPro:IPR006766;Pfam:PF04674
mRNA:Solyc03g097170.3.1	NAD(P)-binding Rossmann-fold superfamily protein (AHRD V3.3 *** A0A2U1LGD5_ARTAN)	-3.98269	0.00116374	0.886141	1068.58	-4.49442	6.97599e-06	0.00116374	466.458	446.892	5227.26	155.704	129.79	102.913	gene:Solyc03g097170.3		0.26		GO:0003854;GO:0006694;GO:0016616;GO:0055114
mRNA:Solyc01g106460.4.1	bHLH transcription factor 007	-3.98544	0.00625295	1.01213	34.4767	-3.93766	8.22796e-05	0.00625295	56.5068	63.5118	67.8866	5.06355	5.76845	1.18291	gene:Solyc01g106460.4		0.34		GO:0046983
mRNA:Solyc12g011023.1.1	Xyloglucan endotransglucosylase/hydrolase (AHRD V3.3 *** Q6RHX7_SOLLC)	-4.06528	0.0486637	1.30249	143.293	-3.12117	0.00180136	0.0486637	36.5632	25.4047	792.472	5.06355	11.5369	34.3043	gene:Solyc12g011023.1		0.11	InterPro:IPR000757;Pfam:PF00722	GO:0004553;GO:0005975
mRNA:Solyc06g065820.3.1	Ethylene Response Factor H.1	-4.07626	0.000261304	0.829484	107.307	-4.91421	8.91431e-07	0.000261304	50.9669	138.571	407.319	15.1907	5.76845	14.1949	gene:Solyc06g065820.3		0.09		GO:0003700;GO:0006355
mRNA:Solyc06g076800.3.1	Cytochrome P450 (AHRD V3.3 *** A0A200R4M3_9MAGN)	-4.09374	0.032893	1.23588	64.5165	-3.31241	0.00092496	0.032893	146.253	130.488	41.5632	3.79767	2.88423	11.8291	gene:Solyc06g076800.3		0.05	InterPro:IPR001128;Pfam:PF00067	GO:0005506;GO:0016705;GO:0020037;GO:0055114
mRNA:Solyc12g008600.2.1	DUF1005 family protein (DUF1005) (AHRD V3.3 *** Q9M0F0_ARATH)	-4.20873	3.54569e-07	0.659287	430.776	-6.38375	1.728e-10	3.54569e-07	264.807	923.808	1366.04	34.179	37.4949	66.2428	gene:Solyc12g008600.2		0.34	InterPro:IPR010410;Pfam:PF06219
mRNA:Solyc08g075320.4.1	Cytochrome P450 (AHRD V3.3 *** A0A200R6R4_9MAGN)	-4.26303	0.018339	1.20846	20.7778	-3.52766	0.000419246	0.018339	26.5914	18.4762	27.7088	1.26589	0	2.36581	gene:Solyc08g075320.4		0.21	InterPro:IPR001128;Pfam:PF00067	GO:0005506;GO:0016705;GO:0020037;GO:0055114
mRNA:Solyc04g007140.1.1	protein NIM1-INTERACTING 2-like (AHRD V3.3 *** XP_011071259.1)	-4.34793	0.0345542	1.32106	27.4879	-3.29124	0.000997483	0.0345542	6.64786	127.024	55.4176	5.06355	4.32634	0	gene:Solyc04g007140.1		1.00	InterPro:IPR031425;Pfam:PF15699	GO:0010112
mRNA:Solyc02g089620.3.1	proline dehydrogenase	-4.75264	0.00114388	1.05453	966.069	-4.5069	6.57817e-06	0.00114388	169.52	382.226	3574.43	73.4215	34.6107	44.9505	gene:Solyc02g089620.3		0.26	InterPro:IPR002872;Pfam:PF01619
mRNA:Solyc02g069730.3.1	CASP-like protein (AHRD V3.3 *** A0A2G3D4D7_CAPCH)	-4.81586	0.00270207	1.14103	26.2057	-4.22063	2.4362e-05	0.00270207	47.643	38.1071	59.5739	2.53178	1.44211	1.18291	gene:Solyc02g069730.3		0.39	InterPro:IPR006702;Pfam:PF04535
mRNA:Solyc08g066400.3.1	Protein kinase family protein (AHRD V3.3 *** F4ISN5_ARATH)	-4.98401	0.0135178	1.36592	275.301	-3.64882	0.000263446	0.0135178	339.041	114.321	29.0942	15.1907	0	0	gene:Solyc08g066400.3		0.34
mRNA:Solyc03g034150.2.1	Homeobox-leucine zipper protein HOX14 (AHRD V3.3 *** A0A1U8GKM2_CAPAN)	-5.05009	0.0105017	1.34407	25.6483	-3.7573	0.000171755	0.0105017	43.2111	129.333	38.7923	6.32944	0	0	gene:Solyc03g034150.2		0.22		GO:0003677
mRNA:Solyc12g057060.2.1	Glycosyltransferase (AHRD V3.3 *** A0A2G3CNS7_CAPCH)	-5.1328	0.015565	1.42639	50.4999	-3.59845	0.000320115	0.015565	19.9436	16.1666	139.929	2.53178	0	2.36581	gene:Solyc12g057060.2		0.07	InterPro:IPR002213;Pfam:PF00201	GO:0016758
mRNA:Solyc09g097760.3.1	Glycine-rich protein (AHRD V3.3 *-* A0A2G2W2G9_CAPBA)	-5.83805	9.80038e-05	1.13312	451.975	-5.15219	2.57469e-07	9.80038e-05	798.851	600.475	320.037	5.06355	14.4211	10.6462	gene:Solyc09g097760.3		0.31	InterPro:IPR010800;Pfam:PF07172
mRNA:Solyc05g047680.4.1	Cytochrome P450 (AHRD V3.3 *** A0A2U1MQN4_ARTAN)	-5.89795	0.00155544	1.33723	46.0222	-4.41058	1.03094e-05	0.00155544	26.5914	20.7857	263.234	0	2.88423	2.36581	gene:Solyc05g047680.4		0.02	InterPro:IPR001128;Pfam:PF00067	GO:0005506;GO:0016705;GO:0020037;GO:0055114
mRNA:Solyc11g066700.2.1	GDSL esterase/lipase (AHRD V3.3 *** A0A2G2VQ31_CAPBA)	-5.96507	0.0495889	1.91634	10.3521	-3.11273	0.00185363	0.0495889	19.9436	23.0952	1.38544	0	0	0	gene:Solyc11g066700.2		0.09	InterPro:IPR001087;Pfam:PF00657	GO:0016788
mRNA:Solyc05g010330.4.1	Peroxidase (AHRD V3.3 *** K4BXK6_SOLLC)	-6.02518	0.0145492	1.66341	28.8594	-3.62218	0.000292133	0.0145492	59.8308	79.6785	22.167	0	0	2.36581	gene:Solyc05g010330.4		0.14	InterPro:IPR002016;Pfam:PF00141	GO:0004601;GO:0006979;GO:0020037;GO:0055114
mRNA:Solyc04g078325.1.1	Cytochrome P450 (AHRD V3.3 *-* A0A200QZM5_9MAGN)	-6.04724	0.0326503	1.82396	16.6467	-3.31545	0.000914953	0.0326503	4.43191	4.61904	83.1264	0	0	1.18291	gene:Solyc04g078325.1		0.40	InterPro:IPR001128;Pfam:PF00067	GO:0005506;GO:0016705;GO:0020037;GO:0055114
mRNA:Solyc04g015610.3.1	DUF642 domain-containing protein (AHRD V3.3 *** A0A1Q3AUQ6_CEPFO)	-6.66356	0.0338402	2.01948	16.3995	-3.29964	0.000968088	0.0338402	22.1595	33.4881	16.6253	0	0	0	gene:Solyc04g015610.3		0.26
mRNA:Solyc11g065010.1.1	Estrogen receptor beta-1 like (AHRD V3.3 *-* A0A2R6PFF8_ACTCH)	-7.1964	0.000689448	1.54275	13.5278	-4.66466	3.09124e-06	0.000689448	25.4835	62.3571	16.6253	0	0	0	gene:Solyc11g065010.1		1.00
mRNA:Solyc11g072310.2.1	gibberellin 20-oxidase-3	-7.4739	0.000586697	1.5871	22.3992	-4.70915	2.48758e-06	0.000586697	18.8356	19.6309	88.6681	0	0	0	gene:Solyc11g072310.2		0.23		GO:0016491;GO:0055114
mRNA:Solyc06g005090.3.1	LOB domain-containing protein (AHRD V3.3 *** A0A2K3PP50_TRIPR)	-8.0348	0.00507544	2.0025	43.9525	-4.01239	6.01068e-05	0.00507544	37.6712	77.369	72.0429	0	0	0	gene:Solyc06g005090.3		0.19
mRNA:Solyc08g036620.4.1	Jasmonate ZIM domain protein f (AHRD V3.3 *** I3WTA4_NICAT)	-21.7303	8.10849e-10	2.90827	22.2983	-7.47192	7.90339e-14	8.10849e-10	0	0	112.221	0	0	0	gene:Solyc08g036620.4		0.11
mRNA:Solyc03g078580.3.1	Unknown protein	-24.2363	2.95485e-07	3.76018	336.257	-6.44552	1.15204e-10	2.95485e-07	919.621	0	0	0	0	0	gene:Solyc03g078580.3		1.00

## Sheet: US+D vs US DEG
ID	Note	log2FoldChange	padj	lfcSE	baseMean	stat	pvalue	padj.1	P4	P5	P6	P10	P11	P12	Parent	Alias	X_AED	Dbxref	Ontology_term
mRNA:Solyc12g010020.3.1	Leucine aminopeptidase A1	4.53965	0.0023755	0.917666	1646.68	4.94696	7.53827e-07	0.0023755	361.201	127.024	247.994	242.645	13534.4	3347.52	gene:Solyc12g010020.3		0.12	InterPro:IPR000819;Pfam:PF00883	GO:0004177;GO:0005622;GO:0006508
mRNA:Solyc12g010030.3.1	Leucine aminopeptidase; chloroplastic (AHRD V3.3 *** AMPL_SOLTU)	4.14493	0.0186002	0.922461	1397.23	4.49334	7.01137e-06	0.0186002	243.755	243.654	284.015	398.632	10790.1	2458.59	gene:Solyc12g010030.3		0.39	InterPro:IPR000819;Pfam:PF00883	GO:0004177;GO:0005622;GO:0006508
mRNA:Solyc03g120990.3.1	Malic enzyme (AHRD V3.3 *** A0A2G3D1G2_CAPCH)	2.60886	0.0023755	0.527741	1122.99	4.94345	7.67528e-07	0.0023755	325.745	331.416	450.268	3366.37	2204.8	1184.47	gene:Solyc03g120990.3		0.24		GO:0004471;GO:0055114
mRNA:Solyc06g069070.1.1	Bifunctional inhibitor/lipid-transfer protein/seed storage 2S albumin superfamily protein (AHRD V3.3 *** A0A1I9LP30_ARATH)	1.19874	0.0369244	0.286582	969.017	4.18287	2.87851e-05	0.0369244	773.368	355.666	446.112	1182.56	989.82	1442.42	gene:Solyc06g069070.1		0.39	InterPro:IPR016140;Pfam:PF14368
mRNA:Solyc02g086660.4.1	RNA helicase DEAD10	0.621418	0.0369244	0.14885	2199.81	4.17479	2.98258e-05	0.0369244	1802.68	2079.72	1626.51	3315.71	2609.79	2555.75	gene:Solyc02g086660.4		0.21		GO:0003676;GO:0005524
mRNA:Solyc11g069570.2.1	Cytokinin riboside 5'-monophosphate phosphoribohydrolase (AHRD V3.3 *** A0A2G2YHS4_CAPAN)	-0.631151	0.0278268	0.146728	2623.17	-4.30149	1.69655e-05	0.0278268	2740.03	2749.48	2865.09	1919.83	1463.53	2003.42	gene:Solyc11g069570.2		0.15	InterPro:IPR031100;Pfam:PF03641
mRNA:Solyc01g079360.4.1	WRKY transcription factor 37	-0.665964	0.0447604	0.161803	1330.23	-4.11591	3.85657e-05	0.0447604	1879.13	1594.72	1481.04	1023.91	1086.32	1015.01	gene:Solyc01g079360.4		0.18		GO:0003700;GO:0006355;GO:0043565
mRNA:Solyc02g032800.1.1	Senescence regulator S40 (AHRD V3.3 *** A0A200QJC6_9MAGN)	-0.980021	0.0238308	0.224624	390.52	-4.36293	1.28329e-05	0.0238308	411.059	391.464	493.217	150.653	245.627	256.789	gene:Solyc02g032800.1		1.00	InterPro:IPR007608;Pfam:PF04520
mRNA:Solyc04g005920.1.1	micronuclear linker histone polyprotein-like protein (AHRD V3.3 *** AT3G25590.1)	-1.07257	0.0191518	0.240563	123.403	-4.45858	8.25063e-06	0.0191518	136.281	187.071	169.024	82.6594	77.4896	74.6078	gene:Solyc04g005920.1		1.00
mRNA:Solyc06g072630.4.1	Bidirectional sugar transporter SWEET (AHRD V3.3 *** A0A2G3CA74_CAPCH)	-1.23566	0.0278268	0.288851	158.448	-4.27786	1.887e-05	0.0278268	251.511	207.857	274.317	97.3248	84.8	126.081	gene:Solyc06g072630.4		0.43		GO:0016021
mRNA:Solyc06g074500.2.1	DUF868 domain-containing protein (AHRD V3.3 *** A0A1Q3B4B3_CEPFO)	-1.24477	7.03056e-05	0.215443	256.456	-5.77772	7.57195e-09	7.03056e-05	360.093	243.654	304.797	133.322	144.745	109.309	gene:Solyc06g074500.2		0.15	InterPro:IPR008586;Pfam:PF05910
mRNA:Solyc08g061490.3.1	MTD1 (AHRD V3.3 *** A0A2K3PL64_TRIPR)	-1.51213	3.88762e-05	0.252426	541.686	-5.99038	2.0935e-09	3.88762e-05	890.814	742.511	619.292	326.638	229.545	235.39	gene:Solyc08g061490.3		0.22
mRNA:Solyc05g055540.3.1	Major facilitator superfamily (AHRD V3.3 *** A0A2U1MQP6_ARTAN)	-1.90742	0.0459894	0.46572	128.536	-4.09564	4.21012e-05	0.0459894	187.248	495.392	207.816	105.324	52.6345	79.2346	gene:Solyc05g055540.3		1.00		GO:0016021;GO:0055085
mRNA:Solyc09g089930.3.1	ethylene responsive factor E.2	-1.92297	0.019409	0.434041	499.807	-4.43038	9.40662e-06	0.019409	196.112	99.3094	112.221	55.9951	14.6207	36.4363	gene:Solyc09g089930.3		0.06		GO:0003700;GO:0006355

## Sheet: US+D vs D DEG
ID	Note	log2FoldChange	padj	lfcSE	baseMean	stat	pvalue	padj.1	P7	P8	P9	P10	P11	P12	Parent	Alias	X_AED	Dbxref	Ontology_term
mRNA:Solyc03g078580.3.1	Unknown protein	24.9453	5.43497e-08	3.76002	336.257	6.63436	3.25905e-11	5.43497e-08	0	0	0	75.9933	646.234	780.779	gene:Solyc03g078580.3		1.00
mRNA:Solyc08g036620.4.1	Jasmonate ZIM domain protein f (AHRD V3.3 *** I3WTA4_NICAT)	22.1558	1.02988e-10	2.90706	22.2983	7.62139	2.50958e-14	1.02988e-10	0	0	0	39.9965	100.883	9.83203	gene:Solyc08g036620.4		0.11
mRNA:Solyc01g058705.1.1	SNF2 domain-containing protein CLASSY 4-like (AHRD V3.3 *-* XP_010319906.1)	10.2949	0.0261309	3.05011	668.063	3.37527	0.000737436	0.0261309	0	0	2.36581	0	978.124	2050.27	gene:Solyc01g058705.1		0.56
mRNA:Solyc06g072670.3.1	Hydroxysteroid dehydrogenase (AHRD V3.3 *** Q2R3W3_ORYSJ)	8.05391	0.022317	2.34506	19.5455	3.43441	0.000593845	0.022317	0	0	0	49.329	121.352	19.0857	gene:Solyc06g072670.3		0.40	InterPro:IPR002347;Pfam:PF00106
mRNA:Solyc11g072310.2.1	gibberellin 20-oxidase-3	6.97683	0.00126063	1.58898	22.3992	4.39076	1.12954e-05	0.00126063	0	0	0	15.9986	20.469	52.6303	gene:Solyc11g072310.2		0.23		GO:0016491;GO:0055114
mRNA:Solyc06g005090.3.1	LOB domain-containing protein (AHRD V3.3 *** A0A2K3PP50_TRIPR)	6.53538	0.0351177	2.00792	43.9525	3.2548	0.00113471	0.0351177	0	0	0	39.9965	0	26.026	gene:Solyc06g005090.3		0.19
mRNA:Solyc04g078325.1.1	Cytochrome P450 (AHRD V3.3 *-* A0A200QZM5_9MAGN)	6.19919	0.0242411	1.82268	16.6467	3.40115	0.000671034	0.0242411	0	0	1.18291	61.328	30.7034	10.4104	gene:Solyc04g078325.1		0.40	InterPro:IPR001128;Pfam:PF00067	GO:0005506;GO:0016705;GO:0020037;GO:0055114
mRNA:Solyc12g057060.2.1	Glycosyltransferase (AHRD V3.3 *** A0A2G3CNS7_CAPCH)	5.86969	0.00315149	1.42414	50.4999	4.12157	3.76293e-05	0.00315149	2.53178	0	2.36581	5.33287	229.545	58.4138	gene:Solyc12g057060.2		0.07	InterPro:IPR002213;Pfam:PF00201	GO:0016758
mRNA:Solyc08g066400.3.1	Protein kinase family protein (AHRD V3.3 *** F4ISN5_ARATH)	5.7412	0.00242598	1.36505	275.301	4.20584	2.60108e-05	0.00242598	15.1907	0	0	37.3301	89.1862	688.242	gene:Solyc08g066400.3		0.34
mRNA:Solyc01g095080.3.1	1-aminocyclopropane-1-carboxylic acid synthase-2	5.49416	0.0200538	1.5783	10.8949	3.48107	0.000499416	0.0200538	0	0	0	13.3322	5.84827	12.7238	gene:Solyc01g095080.3		0.06	InterPro:IPR004839;Pfam:PF00155	GO:0009058;GO:0030170
mRNA:Solyc02g089620.3.1	proline dehydrogenase	5.44356	6.40337e-05	1.0544	966.069	5.1627	2.43415e-07	6.40337e-05	73.4215	34.6107	44.9505	1070.57	5295.61	294.961	gene:Solyc02g089620.3		0.26	InterPro:IPR002872;Pfam:PF01619
mRNA:Solyc01g059940.2.1	Plant invertase/pectin methylesterase inhibitor superfamily protein (AHRD V3.3 *-* F4JC28_ARATH)	5.26484	0.0184797	1.4997	12.1636	3.51059	0.000447109	0.0184797	0	0	2.36581	10.6657	23.3931	61.3056	gene:Solyc01g059940.2		1.00	InterPro:IPR006501;Pfam:PF04043	GO:0004857
mRNA:Solyc07g015987.1.1	Unknown protein	5.18155	0.0222525	1.50793	35.7559	3.43619	0.000589958	0.0222525	3.79767	1.44211	0	41.3297	0	146.902	gene:Solyc07g015987.1		0.43
mRNA:Solyc11g065010.1.1	Estrogen receptor beta-1 like (AHRD V3.3 *-* A0A2R6PFF8_ACTCH)	4.897	0.0477571	1.56954	13.5278	3.12001	0.00180844	0.0477571	0	0	0	10.6657	2.92414	7.51861	gene:Solyc11g065010.1		1.00
mRNA:Solyc03g093410.3.1	Sugar transporter protein 16	4.84653	0.0138211	1.33429	39.6385	3.6323	0.000280907	0.0138211	2.53178	0	7.09744	67.994	195.917	19.0857	gene:Solyc03g093410.3		0.30	InterPro:IPR005828;Pfam:PF00083	GO:0016021;GO:0022857;GO:0055085
mRNA:Solyc03g097050.3.1	Cellulose synthase (AHRD V3.3 *** A0A2U1M9E5_ARTAN)	4.50489	6.20269e-05	0.871172	1427.14	5.17107	2.32764e-07	6.20269e-05	129.121	149.98	180.985	5826.16	3263.34	1357.98	gene:Solyc03g097050.3		0.13	InterPro:IPR005150;Pfam:PF03552	GO:0016020;GO:0016760;GO:0030244
mRNA:Solyc04g071083.1.1	Unknown protein	4.33679	0.00334558	1.0577	134.505	4.1002	4.128e-05	0.00334558	8.86122	11.5369	4.73163	325.305	5.84827	174.085	gene:Solyc04g071083.1		0.01
mRNA:Solyc08g075320.4.1	Cytochrome P450 (AHRD V3.3 *** A0A200R6R4_9MAGN)	4.26506	0.0177325	1.20723	20.7778	3.53293	0.000410988	0.0177325	1.26589	0	2.36581	18.665	5.84827	46.8467	gene:Solyc08g075320.4		0.21	InterPro:IPR001128;Pfam:PF00067	GO:0005506;GO:0016705;GO:0020037;GO:0055114
mRNA:Solyc01g095140.4.1	Desiccation protectant protein Lea14-like protein (AHRD V3.3 *** A0A2G3BT76_CAPCH)	4.26269	0.0402844	1.33397	861.824	3.1955	0.00139589	0.0402844	106.335	38.937	223.569	3129.06	2682.9	1271.22	gene:Solyc01g095140.4		0.54	InterPro:IPR004864;Pfam:PF03168
mRNA:Solyc02g005070.3.1	Long chain base biosynthesis protein 2d (AHRD V3.3 *-* A0A2G2X885_CAPBA)	4.23403	0.0346533	1.29798	64.7805	3.26203	0.00110619	0.0346533	2.53178	14.4211	8.28035	1.33322	51.1724	419.307	gene:Solyc02g005070.3		0.49
mRNA:Solyc09g097760.3.1	Glycine-rich protein (AHRD V3.3 *-* A0A2G2W2G9_CAPBA)	4.12074	0.0138211	1.13444	451.975	3.63239	0.00028081	0.0138211	5.06355	14.4211	10.6462	385.3	2.92414	134.757	gene:Solyc09g097760.3		0.31	InterPro:IPR010800;Pfam:PF07172
mRNA:Solyc03g005320.3.1	3-ketoacyl-CoA synthase (AHRD V3.3 *** A0A2G2WWC0_CAPBA)	4.08195	0.0161031	1.14324	373.924	3.5705	0.000356295	0.0161031	26.5837	70.6635	50.865	139.988	2321.76	46.2684	gene:Solyc03g005320.3		0.22	InterPro:IPR013601;Pfam:PF08392	GO:0006633;GO:0016020;GO:0016747
mRNA:Solyc12g008600.2.1	DUF1005 family protein (DUF1005) (AHRD V3.3 *** Q9M0F0_ARATH)	4.0344	5.85354e-07	0.65932	430.776	6.11904	9.41405e-10	5.85354e-07	34.179	37.4949	66.2428	667.942	1331.94	265.465	gene:Solyc12g008600.2		0.34	InterPro:IPR010410;Pfam:PF06219
mRNA:Solyc07g064600.3.1	Endoribonuclease L-PSP family protein (AHRD V3.3 *-* A0A1I9LS34_ARATH)	3.98025	0.0333265	1.21525	6797.07	3.27524	0.00105572	0.0333265	688.643	1382.99	2291.29	517.288	62964	5378.12	gene:Solyc07g064600.3		0.43	InterPro:IPR006175;Pfam:PF01042
mRNA:Solyc03g097170.3.1	NAD(P)-binding Rossmann-fold superfamily protein (AHRD V3.3 *** A0A2U1LGD5_ARTAN)	3.83485	0.00157843	0.886146	1068.58	4.32755	1.50774e-05	0.00157843	155.704	129.79	102.913	1942.5	3136.14	464.419	gene:Solyc03g097170.3		0.26		GO:0003854;GO:0006694;GO:0016616;GO:0055114
mRNA:Solyc06g065820.3.1	Ethylene Response Factor H.1	3.82968	0.000565389	0.829728	107.307	4.61559	3.91977e-06	0.000565389	15.1907	5.76845	14.1949	143.987	261.71	97.7419	gene:Solyc06g065820.3		0.09		GO:0003700;GO:0006355
mRNA:Solyc09g092520.3.1	xyloglucan endotransglycosylase	3.7834	0.000433131	0.807121	1460.15	4.68753	2.76525e-06	0.000433131	258.241	235.064	197.545	2005.16	6531.06	977.419	gene:Solyc09g092520.3		0.09	InterPro:IPR000757;Pfam:PF00722	GO:0004553;GO:0005975
mRNA:Solyc04g071590.3.1	Abscisic acid stress ripening 3	3.77453	0.0390462	1.17518	16.2104	3.21187	0.00131873	0.0390462	3.79767	0	3.54872	11.9989	16.0827	73.451	gene:Solyc04g071590.3		0.46	InterPro:IPR003496;Pfam:PF02496
mRNA:Solyc10g074540.1.1	Protein EXORDIUM-like 3 (AHRD V3.3 *** A0A1U8DVK9_CAPAN)	3.68626	8.46874e-05	0.723025	2005.99	5.09839	3.42563e-07	8.46874e-05	177.224	227.854	360.787	3317.04	5513.46	1031.78	gene:Solyc10g074540.1		0.38	InterPro:IPR006766;Pfam:PF04674
mRNA:Solyc05g013220.2.1	3-ketoacyl-CoA synthase (AHRD V3.3 *** A0A2G2VLA8_CAPBA)	3.59151	0.0403414	1.12421	63.903	3.19469	0.00139983	0.0403414	7.59533	7.21056	16.5607	46.6626	309.958	23.7125	gene:Solyc05g013220.2		0.08	InterPro:IPR013601;Pfam:PF08392	GO:0006633;GO:0016020;GO:0016747
mRNA:Solyc04g077140.3.1	DUF1005 domain-containing protein (AHRD V3.3 *** A0A1Q3BZI1_CEPFO)	3.56915	0.0120356	0.968233	835.109	3.68625	0.000227585	0.0120356	103.803	196.127	100.547	753.267	3525.05	474.251	gene:Solyc04g077140.3		0.00	InterPro:IPR010410;Pfam:PF06219
mRNA:Solyc11g069960.2.1	RLK-1	3.50496	0.0184797	0.998277	582.513	3.51101	0.000446407	0.0184797	48.1038	191.801	79.2547	891.922	2486.98	242.909	gene:Solyc11g069960.2		0.02		GO:0004672;GO:0006468
mRNA:Solyc11g067110.2.1	DNA polymerase epsilon catalytic subunit (AHRD V3.3 *-* A0A2G2YHJ1_CAPAN)	3.48124	0.00324275	0.846183	28.2102	4.11405	3.8877e-05	0.00324275	2.53178	4.32634	4.73163	34.6636	71.6413	24.2909	gene:Solyc11g067110.2		0.46	InterPro:IPR006133;Pfam:PF03104
mRNA:Solyc01g087590.3.1	Polyamine oxidase (AHRD V3.3 *** Q4H439_TOBAC)	3.4679	0.023206	1.01452	373.645	3.41827	0.000630217	0.023206	64.5603	102.39	75.706	886.589	1546.87	251.584	gene:Solyc01g087590.3		0.32	InterPro:IPR002937;Pfam:PF01593	GO:0016491;GO:0055114
mRNA:Solyc12g010020.3.1	Leucine aminopeptidase A1	3.45527	0.00944302	0.916735	1646.68	3.7691	0.000163834	0.00944302	387.362	568.192	605.648	242.645	13534.4	3347.52	gene:Solyc12g010020.3		0.12	InterPro:IPR000819;Pfam:PF00883	GO:0004177;GO:0005622;GO:0006508
mRNA:Solyc07g015983.1.1	Unknown protein	3.44257	0.020185	0.990327	75.5532	3.47619	0.000508584	0.020185	7.59533	20.1896	2.36581	66.6608	13.1586	242.909	gene:Solyc07g015983.1		0.56
mRNA:Solyc02g092680.1.1	Subtilisin-like protease (AHRD V3.3 *** A9XG40_TOBAC)	3.35613	0.00888629	0.884369	17.6065	3.79494	0.000147679	0.00888629	3.79767	2.88423	2.36581	25.3311	58.4827	10.4104	gene:Solyc02g092680.1		0.33	InterPro:IPR000209;Pfam:PF00082	GO:0004252;GO:0006508
mRNA:Solyc09g091000.4.1	Pathogenesis-related protein STH-2 (AHRD V3.3 *** PRS2_SOLTU)	3.35247	0.0491424	1.07913	196.327	3.10665	0.00189222	0.0491424	22.786	8.65268	14.1949	250.645	2.92414	212.835	gene:Solyc09g091000.4		0.23	InterPro:IPR000916;Pfam:PF00407	GO:0006952
mRNA:Solyc01g106460.4.1	bHLH transcription factor 007	3.27101	0.0382035	1.01551	34.4767	3.22105	0.00127724	0.0382035	5.06355	5.76845	1.18291	58.6615	17.5448	38.1714	gene:Solyc01g106460.4		0.34		GO:0046983
mRNA:Solyc06g083130.4.1	dCTP pyrophosphatase 1 (AHRD V3.3 *** A0A2G2ZE82_CAPAN)	3.15421	0.0207052	0.909974	64.6584	3.46626	0.000527746	0.0207052	5.06355	0	7.09744	35.9968	23.3931	50.8952	gene:Solyc06g083130.4		0.03	InterPro:IPR025984;Pfam:PF12643	GO:0009143;GO:0047429
mRNA:Solyc06g083700.4.1	Flavin-containing monooxygenase (AHRD V3.3 *** D2IGV4_SOLLC)	3.08073	0.0271796	0.918231	176.303	3.35507	0.000793438	0.0271796	24.0519	8.65268	83.9864	478.625	425.462	87.3316	gene:Solyc06g083700.4		0.20	InterPro:IPR020946;Pfam:PF00743	GO:0004499;GO:0050660;GO:0050661;GO:0055114
mRNA:Solyc08g005960.2.1	Bifunctional inhibitor/lipid-transfer protein/seed storage 2S albumin superfamily protein (AHRD V3.3 *** A0A2U1PU47_ARTAN)	3.0744	0.000415293	0.654229	659.935	4.69927	2.61089e-06	0.000415293	111.398	86.5268	247.227	681.274	1748.63	1323.28	gene:Solyc08g005960.2		0.00	InterPro:IPR027923;Pfam:PF14547
mRNA:Solyc04g074410.2.1	Protein EXORDIUM-like 1 (AHRD V3.3 *** A0A2G2ZQI6_CAPAN)	3.06306	0.0148173	0.849348	4506.35	3.60637	0.000310514	0.0148173	360.778	396.581	1589.83	7107.38	10585.4	1927.66	gene:Solyc04g074410.2		0.35	InterPro:IPR006766;Pfam:PF04674
mRNA:Solyc01g087630.2.1	NAD(P)-binding Rossmann-fold superfamily protein (AHRD V3.3 *-* F4HQ07_ARATH)	3.05746	0.0164766	0.858337	139.293	3.56208	0.000367934	0.0164766	44.3061	43.2634	40.2188	707.938	115.503	240.596	gene:Solyc01g087630.2		0.81
mRNA:Solyc10g150149.1.1	transmembrane protein (AHRD V3.3 --* AT5G03120.2)	3.04581	0.0278241	0.910207	216.028	3.34628	0.000819034	0.0278241	48.1038	46.1476	43.7675	283.975	769.048	87.9099	gene:Solyc10g150149.1		0.26
mRNA:Solyc04g008220.4.1	Protein OBERON (AHRD V3.3 *-* A0A200Q0D6_9MAGN)	3.01823	3.86951e-06	0.525129	918.022	5.7476	9.05192e-09	3.86951e-06	217.733	262.464	189.265	1047.91	3033.79	1341.78	gene:Solyc04g008220.4		0.39	InterPro:IPR032881;Pfam:PF07227
mRNA:Solyc01g089850.4.1	cyclinU4_1	3.00562	0.0225445	0.876607	814.668	3.4287	0.00060649	0.0225445	156.97	155.748	183.351	399.965	3200.47	385.184	gene:Solyc01g089850.4		0.14		GO:0000079;GO:0019901
mRNA:Solyc02g092790.3.1	Arabinogalactan (AHRD V3.3 *-* Q43719_SOLLC)	2.97986	0.00326939	0.724811	6013.3	4.11123	3.93556e-05	0.00326939	1634.26	1567.58	1847.7	9460.51	26418.1	3959.99	gene:Solyc02g092790.3		0.41
mRNA:Solyc08g063090.2.1	Fatty acid desaturase (AHRD V3.3 *** A0A2U1LPJ3_ARTAN)	2.93489	0.0186297	0.837101	413.109	3.50601	0.00045487	0.0186297	91.144	77.8741	172.704	310.639	2043.97	261.416	gene:Solyc08g063090.2		0.18	InterPro:IPR005804;Pfam:PF00487	GO:0006629
mRNA:Solyc01g067330.3.1	CASP-like protein (AHRD V3.3 *** A0A2G3DII6_CAPCH)	2.91723	0.0269777	0.868313	21.9555	3.35965	0.000780422	0.0269777	3.79767	5.76845	3.54872	13.3322	17.5448	65.3541	gene:Solyc01g067330.3		0.09	InterPro:IPR006702;Pfam:PF04535
mRNA:Solyc12g010030.3.1	Leucine aminopeptidase; chloroplastic (AHRD V3.3 *** AMPL_SOLTU)	2.88523	0.0468181	0.921474	1397.23	3.1311	0.00174153	0.0468181	417.743	686.446	742.865	398.632	10790.1	2458.59	gene:Solyc12g010030.3		0.39	InterPro:IPR000819;Pfam:PF00883	GO:0004177;GO:0005622;GO:0006508
mRNA:Solyc03g025190.4.1	anthocyanin permease	2.87955	0.00073872	0.633104	1374.91	4.54831	5.4079e-06	0.00073872	259.507	223.527	356.055	830.594	2675.58	2669.69	gene:Solyc03g025190.4		0.54		GO:0006855;GO:0015238;GO:0015297;GO:0016020;GO:0055085
mRNA:Solyc02g090990.1.1	MAP kinase kinase kinase 23	2.83212	0.0448409	0.899851	33.1151	3.14732	0.00164774	0.0448409	7.59533	5.76845	7.09744	51.9954	52.6345	41.6415	gene:Solyc02g090990.1		0.42	InterPro:IPR000719;Pfam:PF00069	GO:0004672;GO:0005524;GO:0006468
mRNA:Solyc03g112580.3.1	Receptor protein kinase; putative (AHRD V3.3 *** B9RAX9_RICCO)	2.82304	0.000158722	0.569129	1279.45	4.96028	7.03917e-07	0.000158722	153.172	324.475	429.395	1039.91	4038.23	1342.94	gene:Solyc03g112580.3		0.01		GO:0004672;GO:0006468
mRNA:Solyc02g069240.1.1	O-fucosyltransferase family protein (AHRD V3.3 *** S8EG27_9LAMI)	2.8003	1.32757e-05	0.509504	229.856	5.49614	3.88197e-08	1.32757e-05	41.7743	37.4949	62.6941	385.3	274.869	330.819	gene:Solyc02g069240.1		0.29	InterPro:IPR019378;Pfam:PF10250
mRNA:Solyc08g006765.1.1	N-acetyltransferase (AHRD V3.3 *** B6T916_MAIZE)	2.75349	3.99867e-05	0.522996	558.651	5.26484	1.40311e-07	3.99867e-05	110.132	62.0108	184.533	1035.91	717.875	656.433	gene:Solyc08g006765.1		0.06
mRNA:Solyc02g093580.4.1	Tomato 9612 mRNA	2.69928	0.0396588	0.842439	131.829	3.20412	0.00135474	0.0396588	25.3178	12.979	37.853	178.651	26.3172	289.756	gene:Solyc02g093580.4		0.10
mRNA:Solyc07g041730.4.1	MOB kinase activator family (AHRD V3.3 *** A0A2U1N847_ARTAN)	2.69358	3.90929e-05	0.510964	650.411	5.27156	1.3527e-07	3.90929e-05	216.467	188.917	191.631	1182.56	2017.65	664.53	gene:Solyc07g041730.4		0.42	InterPro:IPR005301;Pfam:PF03637
mRNA:Solyc12g098590.3.1	Glycosyltransferase (AHRD V3.3 *** A0A2I4GJH4_9ROSI)	2.67646	0.0225445	0.780442	1308.77	3.42941	0.000604886	0.0225445	201.276	148.538	406.92	661.275	2064.44	2113.31	gene:Solyc12g098590.3		0.25		GO:0016758
mRNA:Solyc08g080290.4.1	Ethylene-responsive transcription factor (AHRD V3.3 *** A0A2G2XKF3_CAPBA)	2.65556	0.0491424	0.855176	106.014	3.10528	0.00190101	0.0491424	26.5837	25.958	63.877	501.289	144.745	89.645	gene:Solyc08g080290.4		0.05		GO:0003700;GO:0006355
mRNA:Solyc08g074620.3.1	Polyphenol oxidase (AHRD V3.3 *** J7ES67_NICBE)	2.64303	0.0437452	0.837332	170.326	3.15649	0.00159682	0.0437452	27.8495	21.6317	29.5727	191.983	210.538	92.5367	gene:Solyc08g074620.3		0.43		GO:0016491
mRNA:Solyc07g008545.1.1	Purple acid phosphatase (AHRD V3.3 *** A0A2G2WCI9_CAPBA)	2.60456	0.0177325	0.737152	44.093	3.53328	0.000410443	0.0177325	11.393	8.65268	14.1949	41.3297	121.352	47.4251	gene:Solyc07g008545.1		0.35		GO:0016787
mRNA:Solyc07g052210.2.1	glycine-rich cell wall structural protein 1-like (AHRD V3.3 *-* XP_025888011.1)	2.59561	0.0308093	0.785618	58.7978	3.30391	0.000953454	0.0308093	20.2542	15.8632	18.9265	98.658	162.29	72.8727	gene:Solyc07g052210.2		0.47
mRNA:Solyc10g081810.3.1	MD-2-related lipid recognition domain-containing protein / ML domain-containing protein (AHRD V3.3 *** A0A2U1NF61_ARTAN)	2.59055	0.0311011	0.784819	139.053	3.30083	0.000963998	0.0311011	20.2542	53.3582	57.9624	165.319	266.096	360.315	gene:Solyc10g081810.3		0.43	InterPro:IPR003172;Pfam:PF02221
mRNA:Solyc11g066580.3.1	Flavonoid 3`;5`-hydroxylase (AHRD V3.3 *** D3W9H7_SOLLC)	2.58182	0.0400394	0.806894	791.455	3.1997	0.00137569	0.0400394	124.057	76.432	224.752	418.63	1000.05	1128.37	gene:Solyc11g066580.3		0.31	InterPro:IPR001128;Pfam:PF00067	GO:0005506;GO:0016705;GO:0020037;GO:0055114
mRNA:Solyc01g057770.3.1	HCO3-transporter family (AHRD V3.3 *** A0A2U1KUW6_ARTAN)	2.56988	0.0217958	0.745906	3809.61	3.4453	0.000570416	0.0217958	1331.71	1195.51	1709.3	11523	9763.69	3869.77	gene:Solyc01g057770.3		0.16		GO:0006820;GO:0016021
mRNA:Solyc02g083880.3.1	Gibberellin-regulated protein 3 (AHRD V3.3 *** A0A1U8FMR2_CAPAN)	2.55355	0.0208199	0.737222	65.9939	3.46375	0.000532699	0.0208199	31.6472	12.979	30.7556	238.646	159.365	47.4251	gene:Solyc02g083880.3		0.35	InterPro:IPR003854;Pfam:PF02704
mRNA:Solyc02g094190.3.1	Major facilitator superfamily protein (AHRD V3.3 *** A0A2U1PZJ0_ARTAN)	2.52998	2.28886e-05	0.469833	138.957	5.38485	7.25065e-08	2.28886e-05	50.6355	46.1476	20.1094	159.986	328.965	185.073	gene:Solyc02g094190.3		0.27
mRNA:Solyc10g006870.1.1	Receptor-like protein kinase THESEUS 1 (AHRD V3.3 *** A0A1U8HD02_CAPAN)	2.51954	0.000419745	0.536584	1327.97	4.69552	2.65934e-06	0.000419745	350.651	493.203	412.834	2114.48	3735.58	1356.82	gene:Solyc10g006870.1		0.15		GO:0004672;GO:0006468
mRNA:Solyc02g071620.3.1	GDSL-motif lipase/hydrolase family protein 1	2.51117	0.000993696	0.563323	392.963	4.45778	8.2812e-06	0.000993696	96.2075	126.906	145.498	1314.55	231.007	556.377	gene:Solyc02g071620.3		0.40	InterPro:IPR001087;Pfam:PF00657	GO:0016788
mRNA:Solyc02g083120.3.1	DUF241 domain-containing protein (AHRD V3.3 *** A0A1Q3CEB1_CEPFO)	2.5084	1.31672e-05	0.456027	266.539	5.50055	3.78608e-08	1.31672e-05	68.358	44.7055	82.8035	603.947	311.421	204.159	gene:Solyc02g083120.3		0.21	InterPro:IPR004320;Pfam:PF03087
mRNA:Solyc04g080820.2.1	cytokinin oxidase4	2.48035	0.0022009	0.585812	539.719	4.23403	2.29539e-05	0.0022009	137.982	178.822	167.973	1119.9	1147.72	438.971	gene:Solyc04g080820.2		0.29	InterPro:IPR015345;Pfam:PF09265	GO:0009690;GO:0019139;GO:0050660;GO:0055114
mRNA:Solyc02g089050.4.1	protein LONGIFOLIA 1-like (AHRD V3.3 *** A0A2I4EBA4_9ROSI)	2.47722	0.0403886	0.775795	418.372	3.19314	0.00140737	0.0403886	77.2192	158.632	141.949	449.294	1463.53	192.014	gene:Solyc02g089050.4		0.31
mRNA:Solyc03g032040.3.1	Tonoplast monosaccharide transporter 1	2.45777	0.00147604	0.565268	665.349	4.34798	1.37396e-05	0.00147604	222.796	144.211	229.484	431.962	1877.3	969.901	gene:Solyc03g032040.3		0.11		GO:0016021;GO:0022857;GO:0055085
mRNA:Solyc06g075520.3.1	Glutathione S-transferase (AHRD V3.3 *** A0A200PZB1_9MAGN)	2.45705	0.00111084	0.554938	659.772	4.42761	9.52811e-06	0.00111084	217.733	183.148	246.045	1758.51	675.475	1119.12	gene:Solyc06g075520.3		0.40
mRNA:Solyc08g077210.4.1	inositol-1;4;5-triphosphate-5-phosphatase 1	2.45461	0.000314011	0.512448	6534.71	4.78997	1.66808e-06	0.000314011	2350.75	1452.21	2155.26	16179.9	7978.51	8504.71	gene:Solyc08g077210.4		0.13	InterPro:IPR005135;Pfam:PF03372
mRNA:Solyc02g085020.4.1	dihydroflavonol 4-reductase	2.43325	0.0354843	0.748856	1308.36	3.24929	0.00115693	0.0354843	312.674	243.717	423.481	801.263	1875.83	2615.32	gene:Solyc02g085020.4		0.23	InterPro:IPR001509;Pfam:PF01370	GO:0003824;GO:0050662
mRNA:Solyc03g007770.3.1	S-type anion channel SLAH3 (AHRD V3.3 *** A0A2G2X6S2_CAPBA)	2.43142	0.000315365	0.508036	2211.58	4.78593	1.70196e-06	0.000315365	700.036	702.309	877.717	3181.05	4041.16	5076.8	gene:Solyc03g007770.3		0.17		GO:0016021;GO:0055085
mRNA:Solyc09g082870.3.1	Calcium-transporting ATPase (AHRD V3.3 *** A0A2G2W115_CAPBA)	2.38705	0.0240398	0.701168	495.81	3.40439	0.000663119	0.0240398	207.606	82.2004	207.009	1491.87	777.82	331.976	gene:Solyc09g082870.3		0.35
mRNA:Solyc11g007750.3.1	tRNA-thr(GGU) m(6)t(6)A37 methyltransferase (AHRD V3.3 *** A0A1P8B5H4_ARATH)	2.32868	0.0151242	0.647423	31.5745	3.59684	0.000322105	0.0151242	16.4565	4.32634	8.28035	47.9958	59.9448	39.9065	gene:Solyc11g007750.3		0.44
mRNA:Solyc04g078750.3.1	Late embryogenesis abundant protein (AHRD V3.3 *** A0A200QZD5_9MAGN)	2.26913	0.0336805	0.693538	1816.48	3.27182	0.00106857	0.0336805	724.088	634.53	643.501	2449.12	5909.68	1293.78	gene:Solyc04g078750.3		0.12
mRNA:Solyc04g005180.4.1	Protein PHYLLO; chloroplastic (AHRD V3.3 *-* A0A2G2WS56_CAPBA)	2.2591	0.0135489	0.62038	95.3038	3.64147	0.000271084	0.0135489	20.2542	63.453	20.1094	102.658	282.179	110.466	gene:Solyc04g005180.4		0.46
mRNA:Solyc11g013820.2.1	1-phosphatidylinositol-3-phosphate 5-kinase-like protein (AHRD V3.3 *-* A0A2K3NR77_TRIPR)	2.25414	0.000778541	0.498127	48.4651	4.52523	6.03285e-06	0.000778541	16.4565	7.21056	11.8291	50.6622	62.8689	57.2571	gene:Solyc11g013820.2		0.42
mRNA:Solyc03g112130.1.1	DUF868 domain-containing protein (AHRD V3.3 *** A0A1Q3BAU9_CEPFO)	2.25153	0.00560428	0.570915	498.135	3.94372	8.02268e-05	0.00560428	144.311	128.348	182.168	778.598	1042.45	347.591	gene:Solyc03g112130.1		0.24	InterPro:IPR008586;Pfam:PF05910
mRNA:Solyc02g090980.1.1	MAP kinase kinase kinase 22	2.25044	0.00495206	0.565135	133.272	3.98213	6.82993e-05	0.00495206	35.4449	25.958	55.5966	158.653	295.338	106.417	gene:Solyc02g090980.1		0.54	InterPro:IPR000719;Pfam:PF00069	GO:0004672;GO:0005524;GO:0006468
mRNA:Solyc12g036120.1.1	ABC transporter C family member 2 (AHRD V3.3 *-* A0A2G3DGG8_CAPCH)	2.23958	0.000545012	0.483446	142.434	4.63252	3.61234e-06	0.000545012	40.5084	59.1266	47.3163	145.321	301.186	246.379	gene:Solyc12g036120.1		0.51
mRNA:Solyc07g052220.1.1	glycine-rich cell wall structural protein 1-like (AHRD V3.3 *-* XP_019070286.1)	2.23146	0.00125291	0.507807	33.275	4.3943	1.11131e-05	0.00125291	11.393	10.0948	18.9265	94.6584	51.1724	46.8467	gene:Solyc07g052220.1		0.43
mRNA:Solyc10g078510.3.1	Glucan endo-1;3-beta-glucosidase 5 (AHRD V3.3 *** A0A1U8E9Q3_CAPAN)	2.16958	0.0458031	0.691048	28.6788	3.13956	0.00169203	0.0458031	2.53178	14.4211	9.46325	35.9968	38.0138	43.3766	gene:Solyc10g078510.3		0.16	InterPro:IPR000490;Pfam:PF00332	GO:0004553;GO:0005975
mRNA:Solyc09g082660.3.1	Caffeoyl-CoA O-methyltransferase (AHRD V3.3 *** Q2YHM9_PLAMJ)	2.16687	0.0316376	0.65777	1846.31	3.29426	0.000986797	0.0316376	478.506	278.328	686.086	1129.23	2370.01	2980.84	gene:Solyc09g082660.3		0.18	InterPro:IPR002935;Pfam:PF01596	GO:0008171
mRNA:Solyc10g086690.3.1	Phosphatidylinositol:ceramide inositolphosphotransferase (AHRD V3.3 *-* A0A2G3BFT1_CAPCH)	2.14934	0.0210617	0.621505	250.69	3.45829	0.00054362	0.0210617	181.022	112.485	144.315	719.937	903.558	320.987	gene:Solyc10g086690.3		0.40
mRNA:Solyc01g005300.4.1	Adagio-like protein 1 (AHRD V3.3 *** A0A1U8H9V5_CAPAN)	2.12985	0.000716664	0.467443	761.934	4.55639	5.2041e-06	0.000716664	368.374	197.569	307.556	1586.53	761.738	1475.38	gene:Solyc01g005300.4		0.21		GO:0005515
mRNA:Solyc08g014430.3.1	Formin-like protein (AHRD V3.3 *** A0A2G3BR67_CAPCH)	2.12134	0.0184797	0.604528	431.661	3.50909	0.000449637	0.0184797	88.6122	128.348	253.142	273.309	665.241	1106.39	gene:Solyc08g014430.3		0.14	InterPro:IPR015425;Pfam:PF02181
mRNA:Solyc12g006980.2.1	Leucine-rich repeat family protein (AHRD V3.3 *-* A0A061GNA0_THECC)	2.10028	0.000295884	0.436532	809.871	4.81128	1.49968e-06	0.000295884	349.385	395.139	325.299	1646.52	2065.9	876.786	gene:Solyc12g006980.2		0.34
mRNA:Solyc05g009180.1.1	Zinc finger protein 8 (AHRD V3.3 *** A0A2G3B641_CAPCH)	2.05117	0.000363363	0.433238	65.2422	4.73451	2.19587e-06	0.000363363	12.6589	21.6317	20.1094	86.6591	51.1724	85.5965	gene:Solyc05g009180.1		0.00
mRNA:Solyc04g081020.3.1	B-box zinc finger protein 24 (AHRD V3.3 *** A0A2G3CQV9_CAPCH)	2.03511	0.0250086	0.600374	116.498	3.38974	0.000699592	0.0250086	12.6589	28.8423	59.1453	114.657	187.145	112.779	gene:Solyc04g081020.3		0.06		GO:0008270
mRNA:Solyc05g013410.3.1	F-box protein (AHRD V3.3 *** A0A2G2VNJ4_CAPBA)	2.03145	0.000316195	0.424712	369.048	4.78312	1.72591e-06	0.000316195	193.681	180.264	162.058	791.931	693.02	706.171	gene:Solyc05g013410.3		0.04		GO:0005515
mRNA:Solyc07g054480.3.1	Pentatricopeptide repeat-containing protein (AHRD V3.3 *** A0A2G2WDI9_CAPBA)	2.02199	2.12386e-07	0.318142	276.917	6.35563	2.07574e-10	2.12386e-07	127.855	95.1794	105.279	303.973	650.62	382.292	gene:Solyc07g054480.3		0.32
mRNA:Solyc04g077510.4.1	Growth-regulating factor 8 (AHRD V3.3 *** A0A2G2ZR93_CAPAN)	2.01011	5.45782e-07	0.327263	1313.66	6.14219	8.13911e-10	5.45782e-07	427.87	406.676	676.623	2170.48	2467.97	1455.14	gene:Solyc04g077510.4		0.19		GO:0005524;GO:0005634;GO:0006355
mRNA:Solyc12g014140.3.1	SlTCP3	1.99794	0.0418242	0.62903	1413.65	3.17623	0.00149205	0.0418242	335.46	422.539	758.243	818.595	3450.48	1788.85	gene:Solyc12g014140.3		0.14
mRNA:Solyc08g014120.3.1	ethylene responssive protein 33	1.99783	0.0184126	0.56862	827.437	3.51347	0.000442298	0.0184126	392.425	217.759	309.922	2115.81	634.538	925.946	gene:Solyc08g014120.3		0.36
mRNA:Solyc01g103200.4.1	plasminogen activator inhibitor (AHRD V3.3 *** AT1G57680.3)	1.98043	1.11434e-11	0.247038	1602.33	8.01671	1.08615e-15	1.11434e-11	619.019	597.035	661.245	2373.13	3001.63	2038.12	gene:Solyc01g103200.4		0.45
mRNA:Solyc11g071470.1.1	Transferase (AHRD V3.3 *** A0A200R9Q7_9MAGN)	1.97148	0.0474082	0.631038	285.57	3.12419	0.00178294	0.0474082	67.0921	50.4739	130.12	231.98	558.51	183.917	gene:Solyc11g071470.1		0.01	InterPro:IPR003480;Pfam:PF02458	GO:0016747
mRNA:Solyc03g114320.4.1	Tetratricopeptide repeat (TPR)-like superfamily protein (AHRD V3.3 *-* A0A2U1P231_ARTAN)	1.95926	5.45782e-07	0.319092	3245.09	6.14013	8.24564e-10	5.45782e-07	1040.56	1171	1335.5	4220.96	6724.05	2853.6	gene:Solyc03g114320.4		0.12
mRNA:Solyc08g080040.4.1	2-oxoglutarate (2OG) and Fe(II)-dependent oxygenase superfamily protein (AHRD V3.3 *** F4J670_ARATH)	1.93428	0.0177027	0.547209	1002.81	3.5348	0.000408078	0.0177027	265.837	320.149	429.395	629.278	1612.66	1638.48	gene:Solyc08g080040.4		0.24		GO:0016491;GO:0055114
mRNA:Solyc08g007060.4.1	Protein NRT1/ PTR FAMILY 7.3 (AHRD V3.3 *** A0A2G3BPK6_CAPCH)	1.92584	0.0149277	0.534387	203.394	3.60384	0.000313554	0.0149277	36.7108	115.369	75.706	191.983	217.848	451.695	gene:Solyc08g007060.4		0.20	InterPro:IPR000109;Pfam:PF00854	GO:0016020;GO:0022857;GO:0055085
mRNA:Solyc09g015840.4.1	receptor-like protein kinase FERONIA (AHRD V3.3 *-* A0A2I4E4Q0_9ROSI)	1.92449	4.88136e-05	0.36864	534.179	5.22052	1.78421e-07	4.88136e-05	200.01	188.917	241.313	797.264	1081.93	517.627	gene:Solyc09g015840.4		0.43	InterPro:IPR024788;Pfam:PF12819
mRNA:Solyc11g065220.2.1	Phosphotransferase (AHRD V3.3 *** A0A2G2YFN7_CAPAN)	1.92145	0.0306065	0.581159	211.475	3.30625	0.000945553	0.0306065	112.664	85.0846	123.022	211.981	801.213	204.738	gene:Solyc11g065220.2		0.30		GO:0005524;GO:0005975;GO:0016773
mRNA:Solyc11g068440.2.1	Glucan endo-1;3-beta-glucosidase 11 (AHRD V3.3 *** A0A2G3BAW5_CAPCH)	1.92005	0.0431769	0.607253	676.324	3.16186	0.00156766	0.0431769	337.992	292.749	357.238	1615.86	1489.85	635.033	gene:Solyc11g068440.2		0.22	InterPro:IPR000490;Pfam:PF00332	GO:0004553;GO:0005975
mRNA:Solyc04g010300.4.1	ABC transporter B family member 20 (AHRD V3.3 *-* A0A2G2ZFT7_CAPAN)	1.91328	0.00419484	0.47447	63.3686	4.03245	5.5198e-05	0.00419484	12.6589	24.5159	21.2923	54.6619	102.345	63.619	gene:Solyc04g010300.4		0.55
mRNA:Solyc12g098570.2.1	receptor-like kinase TMK4 (AHRD V3.3 *** A0A2G2YAU4_CAPAN)	1.90954	5.04588e-07	0.309702	1561.45	6.16573	7.01569e-10	5.04588e-07	679.782	602.803	722.756	2377.13	3424.16	1737.96	gene:Solyc12g098570.2		0.02		GO:0004672;GO:0006468
mRNA:Solyc06g073560.4.1	Isovaleryl-CoA dehydrogenase (AHRD V3.3 *** B4FQ64_MAIZE)	1.89803	0.00493554	0.476007	238.172	3.9874	6.68006e-05	0.00493554	124.057	51.9161	108.827	514.622	236.855	312.312	gene:Solyc06g073560.4		0.23		GO:0016627;GO:0055114
mRNA:Solyc07g063480.3.1	Protein kinase domain (AHRD V3.3 *-* A0A200RBU7_9MAGN)	1.8922	0.00893951	0.498967	1362.4	3.79224	0.000149297	0.00893951	664.591	529.255	661.245	2093.15	3481.18	1314.6	gene:Solyc07g063480.3		0.38	InterPro:IPR001245;Pfam:PF07714	GO:0004672;GO:0006468
mRNA:Solyc03g123630.4.1	pectin methylesterase pmeu1	1.88987	0.00500248	0.475074	6810.39	3.97805	6.94822e-05	0.00500248	3366	2497.74	3450.54	9593.83	19318.3	5610.62	gene:Solyc03g123630.4		0.28	InterPro:IPR000070;Pfam:PF01095	GO:0030599;GO:0042545
mRNA:Solyc07g042490.1.1	Auxin responsive SAUR protein (AHRD V3.3 *** A0A2U1PXP1_ARTAN)	1.85143	0.000972389	0.414776	619.709	4.46368	8.05625e-06	0.000972389	182.288	230.738	277.983	890.589	1146.26	460.37	gene:Solyc07g042490.1		0.29	InterPro:IPR003676;Pfam:PF02519	GO:0009733
mRNA:Solyc02g068870.3.1	Unknown protein	1.84329	0.0290779	0.553854	20.1263	3.32811	0.000874362	0.0290779	8.86122	12.979	7.09744	49.329	27.7793	26.6043	gene:Solyc02g068870.3		0.50
mRNA:Solyc01g100110.4.1	Protein phosphatase 2C family protein (AHRD V3.3 *** A0A2U1PE44_ARTAN)	1.84019	0.00334558	0.448578	3016.59	4.10227	4.09111e-05	0.00334558	1541.85	1316.65	1291.73	4170.3	7820.6	2872.11	gene:Solyc01g100110.4		0.28	InterPro:IPR001932;Pfam:PF00481	GO:0003824
mRNA:Solyc09g074230.4.1	SlSFP7	1.83617	0.0311878	0.556556	551.424	3.29917	0.000969727	0.0311878	132.918	269.675	242.496	630.611	924.027	748.391	gene:Solyc09g074230.4		0.19	InterPro:IPR005828;Pfam:PF00083	GO:0016021;GO:0022857;GO:0055085
mRNA:Solyc06g068270.3.1	2-oxoglutarate (2OG) and Fe(II)-dependent oxygenase superfamily protein (AHRD V3.3 *** Q9XIA5_ARATH)	1.83123	0.0481555	0.587675	57.2141	3.11605	0.00183291	0.0481555	22.786	25.958	28.3898	115.99	121.352	39.3281	gene:Solyc06g068270.3		0.34		GO:0016491;GO:0055114
mRNA:Solyc10g054730.1.1	Pentatricopeptide repeat (AHRD V3.3 *** A0A200QQW1_9MAGN)	1.82981	0.0491424	0.589324	27.9156	3.10493	0.00190324	0.0491424	8.86122	8.65268	13.012	23.9979	54.0965	31.8095	gene:Solyc10g054730.1		0.30
mRNA:Solyc03g115665.1.1	Unknown protein	1.8192	0.0152701	0.506962	66.9927	3.58845	0.000332654	0.0152701	11.393	30.2844	31.9385	63.9944	128.662	68.2459	gene:Solyc03g115665.1		0.73
mRNA:Solyc07g065860.3.1	Receptor protein kinase; putative (AHRD V3.3 *** B9T1Q4_RICCO)	1.81917	0.000270149	0.376295	530.307	4.83442	1.33535e-06	0.000270149	189.883	298.517	249.593	626.612	1188.66	788.876	gene:Solyc07g065860.3		0.18		GO:0004672;GO:0005524;GO:0006468
mRNA:Solyc10g085310.1.1	Abscisic acid receptor PYL5 (AHRD V3.3 *** A0A1U8EIS0_CAPAN)	1.80062	0.000543774	0.388522	538.885	4.63452	3.57764e-06	0.000543774	111.398	203.338	250.776	709.271	796.827	466.732	gene:Solyc10g085310.1		0.02	InterPro:IPR019587;Pfam:PF10604
mRNA:Solyc02g063420.3.1	Hydroxyproline-rich glycoprotein family protein (AHRD V3.3 *** A0A2U1M3E1_ARTAN)	1.79003	0.0176786	0.506271	310.433	3.53572	0.000406662	0.0176786	88.6122	173.054	163.241	442.628	733.958	294.383	gene:Solyc02g063420.3		0.56
mRNA:Solyc09g010910.3.1	Unknown protein	1.78298	0.0012383	0.405292	60.2752	4.39924	1.08629e-05	0.0012383	20.2542	24.5159	30.7556	81.3262	111.117	69.9809	gene:Solyc09g010910.3		1.00
mRNA:Solyc01g079700.3.1	Helicase; C-terminal (AHRD V3.3 *-* A0A2U1NPJ2_ARTAN)	1.77766	0.00371966	0.436931	54.1883	4.06851	4.73138e-05	0.00371966	17.7224	21.6317	20.1094	49.329	103.807	52.6303	gene:Solyc01g079700.3		0.48
mRNA:Solyc12g006973.1.1	Leucine-rich repeat family protein (AHRD V3.3 *** A0A061GNA0_THECC)	1.7713	0.00516052	0.44638	373.624	3.96815	7.24319e-05	0.00516052	122.791	175.938	231.85	578.616	859.696	375.931	gene:Solyc12g006973.1		0.12
mRNA:Solyc02g070580.1.1	sterol 22-desaturase	1.7681	0.000667163	0.386292	405.554	4.5771	4.71459e-06	0.000667163	137.982	147.095	208.192	467.959	747.117	467.889	gene:Solyc02g070580.1		0.00	InterPro:IPR001128;Pfam:PF00067	GO:0005506;GO:0016705;GO:0020037;GO:0055114
mRNA:Solyc03g031730.3.1	Beta-glucosidase (AHRD V3.3 *** B6SYQ7_MAIZE)	1.75558	0.0138211	0.483307	425.384	3.63244	0.000280758	0.0138211	155.704	111.043	175.07	269.31	805.6	419.307	gene:Solyc03g031730.3		0.13	InterPro:IPR001360;Pfam:PF00232	GO:0004553;GO:0005975
mRNA:Solyc03g083560.1.1	Protein EXORDIUM-like 7 (AHRD V3.3 *** A0A2G2X692_CAPBA)	1.75031	0.0474082	0.560402	654.668	3.12331	0.00178829	0.0474082	308.877	315.823	203.46	753.267	1387.5	646.022	gene:Solyc03g083560.1		0.02	InterPro:IPR006766;Pfam:PF04674
mRNA:Solyc04g008870.3.1	Transcription factor DIVARICATA (AHRD V3.3 *** A0A2G2X9C5_CAPBA)	1.74798	0.0120356	0.474185	190.498	3.68628	0.000227557	0.0120356	73.4215	77.8741	91.0838	158.653	435.696	221.51	gene:Solyc04g008870.3		0.39
mRNA:Solyc04g079120.3.1	Protein phosphatase 2C family protein (AHRD V3.3 *** A0A2U1LUI4_ARTAN)	1.74549	0.0108599	0.468743	1462.16	3.72377	0.000196269	0.0108599	830.423	738.362	841.047	2545.11	3877.4	1660.46	gene:Solyc04g079120.3		0.10	InterPro:IPR001932;Pfam:PF00481	GO:0003824
mRNA:Solyc04g008210.2.1	ETAG-A3	1.74258	0.00392499	0.429822	3559.54	4.05419	5.03082e-05	0.00392499	1691.23	1690.16	1449.06	5655.5	7020.85	3489.79	gene:Solyc04g008210.2		0.41	InterPro:IPR000757;Pfam:PF00722	GO:0004553;GO:0005975
mRNA:Solyc01g102580.3.1	endo-1;4-beta-glucanase (Cel3)	1.73969	1.09484e-05	0.31317	6669.39	5.5551	2.77459e-08	1.09484e-05	2681.15	3279.36	3191.48	8496.59	15202.6	6869.12	gene:Solyc01g102580.3		0.39	InterPro:IPR001701;Pfam:PF00759	GO:0004553;GO:0005975
mRNA:Solyc01g106690.3.1	DUF1005 domain-containing protein (AHRD V3.3 *** A0A1Q3BZI1_CEPFO)	1.72602	0.00127346	0.393421	6263.2	4.38721	1.14815e-05	0.00127346	1917.82	1749.28	2721.87	9941.8	8053.07	3146.25	gene:Solyc01g106690.3		0.02	InterPro:IPR010410;Pfam:PF06219
mRNA:Solyc10g076300.2.1	CASP-like protein (AHRD V3.3 *** A0A1Q3C9H0_CEPFO)	1.69597	5.04588e-07	0.27487	419.813	6.17008	6.82542e-10	5.04588e-07	196.213	180.264	188.082	485.291	801.213	545.388	gene:Solyc10g076300.2		0.38	InterPro:IPR006702;Pfam:PF04535
mRNA:Solyc02g081390.3.1	Lysine-specific histone demethylase 1 (AHRD V3.3 *** B6SW44_MAIZE)	1.68364	0.0279971	0.503671	1729.08	3.34273	0.000829584	0.0279971	767.128	576.845	951.057	2145.15	3745.82	1484.64	gene:Solyc02g081390.3		0.15	InterPro:IPR002937;Pfam:PF01593	GO:0016491;GO:0055114
mRNA:Solyc09g090645.1.1	Unknown protein	1.68131	0.048534	0.540358	31.8144	3.11148	0.00186151	0.048534	11.393	21.6317	13.012	45.3294	68.7172	34.1229	gene:Solyc09g090645.1		0.49
mRNA:Solyc08g081170.4.1	UDP-N-acetylmuramoyl-L-alanyl-D-glutamate--2; 6-diaminopimelate ligase (AHRD V3.3 *** A0A1J3G2W3_NOCCA)	1.68054	2.12386e-07	0.264713	1027.43	6.34854	2.17364e-10	2.12386e-07	429.136	393.697	389.176	1174.56	1296.85	1412.34	gene:Solyc08g081170.4		0.10		GO:0005524;GO:0009058
mRNA:Solyc04g015460.4.1	Protein kinase domain (AHRD V3.3 *** A0A200QIT5_9MAGN)	1.6662	0.0422717	0.525555	240.864	3.17037	0.00152243	0.0422717	64.5603	54.8003	107.645	275.976	154.979	289.756	gene:Solyc04g015460.4		0.05		GO:0004672;GO:0005524;GO:0006468
mRNA:Solyc07g026705.1.1	purine permease 1-like (AHRD V3.3 *** A0A1S4AAJ7_TOBAC)	1.65503	0.0418941	0.521224	45.8687	3.17528	0.00149694	0.0418941	20.2542	10.0948	34.3043	55.9951	100.883	50.3169	gene:Solyc07g026705.1		0.44
mRNA:Solyc02g084130.4.1	Unknown protein	1.633	0.0128498	0.446348	99.0263	3.65857	0.000253626	0.0128498	67.0921	40.3792	63.877	141.321	250.014	142.854	gene:Solyc02g084130.4		0.75
mRNA:Solyc04g077990.3.1	LOB domain-containing protein 37 (AHRD V3.3 *** A0A2G3CPS9_CAPCH)	1.63296	0.0390462	0.508411	524.087	3.21189	0.00131864	0.0390462	258.241	222.085	268.52	842.593	470.786	1008.07	gene:Solyc04g077990.3		0.08
mRNA:Solyc12g019100.2.1	Valine--tRNA ligase (AHRD V3.3 *-* A0A2G3CUT8_CAPCH)	1.63242	0.0269777	0.485919	218.292	3.35945	0.000780971	0.0269777	45.572	149.98	117.108	185.317	532.193	252.163	gene:Solyc12g019100.2		0.46	InterPro:IPR002300;Pfam:PF00133	GO:0000166;GO:0004812;GO:0005524;GO:0006418
mRNA:Solyc01g112340.3.1	Brefeldin A-inhibited guanine nucleotide-exchange protein 4 (AHRD V3.3 *-* A0A2G2XW39_CAPAN)	1.63241	0.0164766	0.458335	168.964	3.56162	0.000368573	0.0164766	48.1038	89.411	67.4257	175.985	280.717	178.712	gene:Solyc01g112340.3		0.50
mRNA:Solyc09g059300.1.1	Unknown protein	1.62977	0.0287845	0.489151	39.0315	3.33184	0.000862736	0.0287845	12.6589	17.3054	21.2923	30.664	70.1793	57.8355	gene:Solyc09g059300.1		1.00
mRNA:Solyc04g008110.3.1	Histidine kinase 4 (AHRD V3.3 *** A0A2G3CFA2_CAPCH)	1.61584	0.000360342	0.340931	1383.36	4.7395	2.14249e-06	0.000360342	601.297	367.739	681.354	1297.22	1627.28	2134.13	gene:Solyc04g008110.3		0.15		GO:0000160
mRNA:Solyc03g111620.1.1	S-adenosyl-L-methionine-dependent methyltransferases superfamily protein (AHRD V3.3 *** A0A2U1MVU3_ARTAN)	1.61554	0.000415293	0.343607	321.353	4.70169	2.58016e-06	0.000415293	162.034	165.843	184.533	531.953	676.938	364.942	gene:Solyc03g111620.1		1.00		GO:0008168
mRNA:Solyc01g081440.3.1	DUF1005 domain-containing protein (AHRD V3.3 *** A0A1Q3BB96_CEPFO)	1.59811	0.0262656	0.474268	1035.72	3.36964	0.000752675	0.0262656	544.332	475.897	563.064	1051.91	2583.47	1160.18	gene:Solyc01g081440.3		0.30	InterPro:IPR010410;Pfam:PF06219
mRNA:Solyc08g006590.2.1	protein ENHANCED DISEASE RESISTANCE 2-like (AHRD V3.3 *** A0A2I4G6J8_9ROSI)	1.59455	0.00218973	0.376314	1173.67	4.23728	2.26241e-05	0.00218973	615.222	441.286	512.199	1549.2	2052.74	1138.78	gene:Solyc08g006590.2		1.00	InterPro:IPR009769;Pfam:PF07059
mRNA:Solyc01g102310.3.1	60S ribosomal protein L34 (AHRD V3.3 *-* A0A2G2VNY7_CAPBA)	1.5916	0.00477038	0.398204	2509.19	3.99694	6.41661e-05	0.00477038	1455.77	1222.91	1127.31	3902.32	5158.18	2412.9	gene:Solyc01g102310.3		0.18
mRNA:Solyc02g090750.4.1	eukaryotic initiation factor 4A (AHRD V3.3 *** A0A2I4DS26_9ROSI)	1.57939	0.0171498	0.445192	80.7078	3.54767	0.000388648	0.0171498	29.1154	31.7265	59.1453	123.989	150.593	87.3316	gene:Solyc02g090750.4		0.46
mRNA:Solyc02g030100.4.1	Vacuolar protein sorting-associated protein 54; chloroplastic (AHRD V3.3 *-* A0A2G3D2K9_CAPCH)	1.57625	0.0180215	0.44736	99.1709	3.52345	0.000425967	0.0180215	46.8379	36.0528	52.0479	106.657	214.924	84.4398	gene:Solyc02g030100.4		0.41
mRNA:Solyc09g008320.4.1	Xyloglucan endotransglucosylase/hydrolase (AHRD V3.3 *** A0A1U8EG04_CAPAN)	1.55779	0.0240017	0.457199	3584.01	3.40725	0.00065622	0.0240017	1768.45	1887.73	1858.35	3169.06	2868.58	10192.3	gene:Solyc09g008320.4		0.12	InterPro:IPR000757;Pfam:PF00722	GO:0004553;GO:0005975
mRNA:Solyc09g056390.1.1	Unknown protein	1.55313	0.0409875	0.487229	1788.3	3.18767	0.00143423	0.0409875	722.822	875.362	1357.98	2615.77	4106.95	1954.84	gene:Solyc09g056390.1		1.00
mRNA:Solyc10g006800.4.1	Cyclic nucleotide-gated ion channel 4 (AHRD V3.3 *** A0A2G2V344_CAPBA)	1.54076	0.000270149	0.31878	4751.8	4.8333	1.34289e-06	0.000270149	1611.48	1338.28	2268.82	4647.59	5022.2	5515.19	gene:Solyc10g006800.4		0.16		GO:0005216;GO:0006811;GO:0016020;GO:0055085
mRNA:Solyc05g054860.1.1	Receptor-like protein kinase HERK 1 (AHRD V3.3 *** A0A1U8GR51_CAPAN)	1.53372	4.51792e-05	0.292845	1069.87	5.23731	1.62935e-07	4.51792e-05	613.956	481.666	642.318	1735.85	1845.13	1454.56	gene:Solyc05g054860.1		0.31		GO:0004672;GO:0006468
mRNA:Solyc02g088905.1.1	Unknown protein	1.52371	0.0356106	0.469145	48.3052	3.24786	0.00116278	0.0356106	18.9883	23.0738	27.2069	55.9951	103.807	42.2199	gene:Solyc02g088905.1		0.50
mRNA:Solyc05g006420.3.1	Two-component response regulator ARR3 (AHRD V3.3 *** A0A2G2VM98_CAPBA)	1.50953	0.00073872	0.332069	4137.58	4.54582	5.47227e-06	0.00073872	1925.42	1906.47	2333.87	3701.01	6324.91	7527.29	gene:Solyc05g006420.3		0.09		GO:0000160
mRNA:Solyc06g011575.1.1	Unknown protein	1.4853	0.0179752	0.421281	139.838	3.52567	0.000422415	0.0179752	86.0804	87.9689	101.73	309.306	257.324	207.051	gene:Solyc06g011575.1		0.39
mRNA:Solyc01g102550.4.1	nuclear pore complex protein NUP160 isoform X4 (AHRD V3.3 *-* A0A2I4G5Z6_9ROSI);Pfam:PF11715	1.47222	0.0208611	0.425165	88.0417	3.46271	0.000534769	0.0208611	35.4449	47.5897	36.6701	111.99	128.662	91.9584	gene:Solyc01g102550.4		0.49
mRNA:Solyc12g088750.2.1	Protein kinase domain (AHRD V3.3 *** A0A200QZD6_9MAGN)	1.47141	0.000338108	0.309288	1988.26	4.75742	1.96086e-06	0.000338108	983.595	1016.69	988.91	2053.15	4045.54	2193.12	gene:Solyc12g088750.2		0.20	InterPro:IPR000719;Pfam:PF00069	GO:0004672;GO:0005524;GO:0006468
mRNA:Solyc09g066290.3.1	Tetratricopeptide repeat (TPR)-like superfamily protein (AHRD V3.3 *** A0A2U1Q0B3_ARTAN)	1.46771	0.0391483	0.457248	218.299	3.20988	0.0013279	0.0391483	111.398	53.3582	119.474	306.64	162.29	317.517	gene:Solyc09g066290.3		0.02		GO:0005515
mRNA:Solyc05g051240.1.1	aspartic proteinase PCS1 (AHRD V3.3 *** A0A1U8GYE6_CAPAN)	1.4635	0.0218838	0.424978	3370.77	3.44371	0.000573786	0.0218838	1112.72	1434.9	2090.2	5028.89	4816.05	2947.87	gene:Solyc05g051240.1		1.00
mRNA:Solyc02g088630.4.1	Hexosyltransferase (AHRD V3.3 *** A0A1U8FQ34_CAPAN)	1.45886	0.0286313	0.43754	1389.52	3.33423	0.000855352	0.0286313	903.844	794.604	981.813	3674.34	1690.15	2004.58	gene:Solyc02g088630.4		0.11	InterPro:IPR002495;Pfam:PF01501	GO:0016757
mRNA:Solyc08g077120.2.1	Pentatricopeptide repeat-containing protein; chloroplastic (AHRD V3.3 *-* A0A2G2XLM4_CAPBA)	1.44937	0.00165921	0.335946	480.296	4.3143	1.60107e-05	0.00165921	164.565	268.233	225.935	418.63	745.655	633.298	gene:Solyc08g077120.2		0.31
mRNA:Solyc01g006820.2.1	Unknown protein	1.44919	0.0179369	0.410888	1023.03	3.52696	0.000420364	0.0179369	474.708	529.255	541.771	1113.24	2166.78	943.296	gene:Solyc01g006820.2		1.00
mRNA:Solyc01g112000.4.1	expansin-like protein precursor 1	1.449	0.0240238	0.425444	4427.45	3.40586	0.000659552	0.0240238	2226.7	2092.51	3049.53	9559.16	6731.36	3831.02	gene:Solyc01g112000.4		0.28
mRNA:Solyc04g050520.3.1	Translational activator GCN1 (AHRD V3.3 *** A0A1J3GIF2_NOCCA)	1.44737	0.0278849	0.43275	576.862	3.34459	0.000824051	0.0278849	154.438	269.675	300.458	561.284	951.806	464.997	gene:Solyc04g050520.3		0.31
mRNA:Solyc03g096830.4.1	Pentatricopeptide repeat-containing protein; chloroplastic (AHRD V3.3 *** A0A2G2X7V2_CAPBA)	1.44412	1.21387e-05	0.261424	280.482	5.52404	3.31288e-08	1.21387e-05	116.462	173.054	144.315	365.301	466.4	349.326	gene:Solyc03g096830.4		0.05
mRNA:Solyc01g087540.4.1	DUF642 domain-containing protein (AHRD V3.3 *** A0A1Q3AUQ6_CEPFO)	1.4417	0.000617908	0.313784	1086.78	4.59457	4.33641e-06	0.000617908	545.598	442.729	453.053	1058.57	1561.49	1296.09	gene:Solyc01g087540.4		0.02
mRNA:Solyc07g054475.1.1	Long chain acyl-CoA synthetase 1 (AHRD V3.3 *-* A0A2G2XR18_CAPBA)	1.42999	0.00357356	0.350519	167.807	4.07963	4.51071e-05	0.00357356	60.7626	109.601	120.656	215.981	330.427	238.86	gene:Solyc07g054475.1		0.36
mRNA:Solyc07g055140.3.1	DUF688 domain-containing protein (AHRD V3.3 *** A0A1Q3CVC4_CEPFO)	1.42991	0.00566235	0.362976	228.791	3.93941	8.16831e-05	0.00566235	110.132	148.538	101.73	197.316	510.262	264.308	gene:Solyc07g055140.3		0.24	InterPro:IPR007789;Pfam:PF05097
mRNA:Solyc07g065120.3.1	Glycerophosphodiester phosphodiesterase GDPDL4 (AHRD V3.3 *** A0A2G2Z5P4_CAPAN)	1.41911	0.00919862	0.375649	4788.02	3.77775	0.000158249	0.00919862	2805.21	2770.3	3360.64	7155.37	11268.2	5477.02	gene:Solyc07g065120.3		0.08		GO:0006629;GO:0008081
mRNA:Solyc07g055310.1.1	Pentatricopeptide repeat-containing protein (AHRD V3.3 *** A0A2G2Z4F2_CAPAN)	1.39433	0.0258741	0.412533	64.1613	3.37992	0.000725064	0.0258741	34.179	24.5159	26.0239	91.9919	65.7931	65.9324	gene:Solyc07g055310.1		0.34		GO:0008270
mRNA:Solyc12g049520.2.1	COP1-interacting protein-like protein (AHRD V3.3 *-* F4IDB4_ARATH)	1.37986	0.0262656	0.40932	78.9612	3.3711	0.000748685	0.0262656	22.786	51.9161	60.3282	113.323	157.903	82.7047	gene:Solyc12g049520.2		0.45
mRNA:Solyc09g056130.4.1	Ribosomal protein L15 (AHRD V3.3 *-* A0A2G3CLB1_CAPCH)	1.37923	0.030378	0.416676	128.251	3.31008	0.000932703	0.030378	67.0921	51.9161	82.8035	158.653	241.241	128.395	gene:Solyc09g056130.4		0.45	InterPro:IPR000439;Pfam:PF00827	GO:0003735;GO:0005840;GO:0006412
mRNA:Solyc07g049350.3.1	G1/S-specific cyclin-E protein (AHRD V3.3 *** AT2G32970.4)	1.3744	3.53656e-07	0.219946	1692.69	6.24879	4.13653e-10	3.53656e-07	829.157	826.331	1003.1	2049.15	2741.38	2106.37	gene:Solyc07g049350.3		0.19
mRNA:Solyc03g114330.3.1	Peroxisomal membrane protein PEX14 (AHRD V3.3 *** A0A2G2ZCJ2_CAPAN)	1.35568	1.29991e-05	0.246227	1267.58	5.50583	3.67438e-08	1.29991e-05	925.364	757.109	786.633	1631.86	2538.15	2149.74	gene:Solyc03g114330.3		0.10
mRNA:Solyc12g088040.2.1	Wall-associated receptor kinase-like 20 (AHRD V3.3 *** A0A2G2Y9C2_CAPAN)	1.35345	0.00848788	0.355319	285.507	3.80912	0.000139462	0.00848788	177.224	122.58	150.229	461.293	252.938	434.923	gene:Solyc12g088040.2		0.03		GO:0004672;GO:0006468
mRNA:Solyc02g088560.4.1	Cyclic nucleotide-gated ion channel protein; putative (AHRD V3.3 *** G7L453_MEDTR)	1.35193	0.000363363	0.28549	5843.45	4.73546	2.18556e-06	0.000363363	3754.62	2301.61	3549.9	8703.24	10037.1	5786.44	gene:Solyc02g088560.4		0.15		GO:0005216;GO:0006811;GO:0016020;GO:0055085
mRNA:Solyc11g071460.2.1	NAD(P)-binding Rossmann-fold superfamily protein (AHRD V3.3 *** A0A2U1PI79_ARTAN)	1.32328	0.0483369	0.424918	833.469	3.11419	0.00184453	0.0483369	460.783	392.255	662.428	846.593	1592.19	1354.51	gene:Solyc11g071460.2		0.23	InterPro:IPR002347;Pfam:PF00106
mRNA:Solyc02g070390.3.1	protein PLASTID TRANSCRIPTIONALLY ACTIVE 12 (AHRD V3.3 *** A0A2I4GUX2_9ROSI)	1.31438	1.46553e-07	0.203883	672.648	6.44675	1.14277e-10	1.46553e-07	324.067	369.181	344.226	826.594	916.717	836.879	gene:Solyc02g070390.3		0.44
mRNA:Solyc03g116560.1.1	Pentatricopeptide repeat (AHRD V3.3 *** A0A200QVA5_9MAGN)	1.3108	0.00370634	0.322045	256.096	4.07025	4.69637e-05	0.00370634	106.335	138.443	124.205	349.303	236.855	327.349	gene:Solyc03g116560.1		0.33
mRNA:Solyc06g076350.3.1	LePCL1	1.30747	0.0143346	0.361374	107.973	3.61806	0.00029682	0.0143346	68.358	73.5477	69.7915	122.656	247.09	155.577	gene:Solyc06g076350.3		0.22
mRNA:Solyc03g025610.3.1	Tripeptidyl-peptidase 2 (AHRD V3.3 *-* A0A2G3CWH4_CAPCH)	1.30271	0.030378	0.39351	619.966	3.31048	0.000931351	0.030378	192.415	418.213	334.763	614.613	1117.02	601.489	gene:Solyc03g025610.3		0.46	InterPro:IPR000209;Pfam:PF00082	GO:0004252;GO:0006508
mRNA:Solyc09g097870.4.1	bHLH transcription factor 062	1.29566	0.00955573	0.344157	3138.23	3.76474	0.000166721	0.00955573	1029.17	1557.48	2094.93	4075.64	4326.26	3093.62	gene:Solyc09g097870.4		0.12		GO:0046983
mRNA:Solyc01g102700.4.1	Leucine-rich repeat receptor-like protein kinase 1 (AHRD V3.3 *** A0A1P8SF01_NICBE)	1.29562	0.0151485	0.360312	690.505	3.59583	0.000323361	0.0151485	444.327	449.939	427.029	1031.91	1438.68	775.574	gene:Solyc01g102700.4		0.44		GO:0004672;GO:0006468
mRNA:Solyc02g032960.2.1	ATP-dependent zinc metalloprotease FtsH 2 (AHRD V3.3 *** A0A1J3JSZ2_NOCCA)	1.2953	0.0348782	0.397414	1381.12	3.25933	0.00111677	0.0348782	558.257	876.804	845.778	1221.23	3041.1	1337.73	gene:Solyc02g032960.2		0.23		GO:0005524
mRNA:Solyc07g005930.4.1	DNA-directed RNA polymerase (AHRD V3.3 *** A0A2G3BXA8_CAPCH)	1.28298	7.61354e-10	0.174924	917.305	7.33445	2.22629e-13	7.61354e-10	550.661	448.497	507.467	1214.56	1086.32	1362.6	gene:Solyc07g005930.4		0.25		GO:0003677;GO:0003899;GO:0006351
mRNA:Solyc10g008570.3.1	Pentatricopeptide repeat-containing protein (AHRD V3.3 *** A0A2G2VRV6_CAPBA)	1.27537	0.019201	0.364842	57.8128	3.49568	0.000472856	0.019201	37.9767	30.2844	23.6581	78.6598	76.0275	68.2459	gene:Solyc10g008570.3		0.20		GO:0016020
mRNA:Solyc05g010780.1.1	Pentatricopeptide repeat-containing protein (AHRD V3.3 *** A0A2U1KIL8_ARTAN)	1.27523	0.0138211	0.351138	124.962	3.63171	0.000281554	0.0138211	83.5486	60.5687	61.5111	143.987	190.069	164.253	gene:Solyc05g010780.1		0.32
mRNA:Solyc05g013310.1.1	Protein kinase (AHRD V3.3 *-* Q40234_SOLPI)	1.27015	0.00334558	0.309836	152.649	4.09944	4.14142e-05	0.00334558	73.4215	92.2952	99.3642	239.979	178.372	220.353	gene:Solyc05g013310.1		0.44		GO:0004672;GO:0006468
mRNA:Solyc01g065740.3.1	F-box/RNI-like superfamily protein (AHRD V3.3 *** F4KDV0_ARATH)	1.25398	0.0314147	0.380376	63.7581	3.29669	0.000978312	0.0314147	44.3061	25.958	55.5966	103.991	103.807	94.8502	gene:Solyc01g065740.3		0.32		GO:0005515
mRNA:Solyc02g081030.4.1	ERD (Early-responsive to dehydration stress) family protein (AHRD V3.3 *-* A0A2U1NFB6_ARTAN)	1.25207	1.51131e-11	0.158541	3698.03	7.89741	2.84754e-15	1.51131e-11	2165.93	2285.75	2230.96	4700.92	4852.6	6353.8	gene:Solyc02g081030.4		0.17	InterPro:IPR003864;Pfam:PF02714	GO:0016020
mRNA:Solyc04g081490.3.1	beta-tubulin	1.24961	0.000328525	0.261816	14095.8	4.77285	1.81636e-06	0.000328525	7563.68	7785.97	8759.42	17047.8	26500	13783.9	gene:Solyc04g081490.3		0.08		GO:0003924
mRNA:Solyc05g048860.3.1	DEAD-box ATP-dependent RNA helicase 8 (AHRD V3.3 *-* A0A2G3BT19_CAPCH)	1.24377	0.0291114	0.374004	48.2517	3.32554	0.000882464	0.0291114	25.3178	30.2844	26.0239	55.9951	89.1862	50.3169	gene:Solyc05g048860.3		0.50
mRNA:Solyc01g091910.4.1	phospholipase PLDb2	1.24244	0.00450767	0.309609	961.431	4.01292	5.99733e-05	0.00450767	697.504	729.709	675.44	1969.16	2124.39	886.618	gene:Solyc01g091910.4		0.17		GO:0003824
mRNA:Solyc11g068720.2.1	Plant/F24K9-26 protein (AHRD V3.3 *** A0A072UED0_MEDTR)	1.23034	0.00903165	0.324921	863.91	3.78658	0.000152736	0.00903165	515.217	266.791	623.392	869.257	1201.82	1228.43	gene:Solyc11g068720.2		0.13
mRNA:Solyc08g080360.3.1	F-box protein PP2-A15 (AHRD V3.3 *** A0A2G2Y8Y0_CAPAN)	1.2219	0.00030958	0.254748	2200.91	4.79653	1.61436e-06	0.00030958	1391.21	1097.45	1062.25	2931.74	2929.98	2423.31	gene:Solyc08g080360.3		0.09	InterPro:IPR025886;Pfam:PF14299
mRNA:Solyc01g011090.4.1	Phospholipid-transporting ATPase (AHRD V3.3 *-* A0A1U8GCQ9_CAPAN)	1.22165	0.0388354	0.380022	145.589	3.21467	0.00130593	0.0388354	54.4332	87.9689	76.8889	127.989	244.165	140.54	gene:Solyc01g011090.4		0.50
mRNA:Solyc02g079200.1.1	ARM repeat superfamily protein (AHRD V3.3 *** O64785_ARATH)	1.2203	0.0176786	0.345028	848.344	3.53681	0.000404994	0.0176786	398.755	490.318	450.687	773.266	1418.21	931.151	gene:Solyc02g079200.1		0.32		GO:0005515
mRNA:Solyc05g006130.4.1	RNA helicase DEAD17	1.21586	0.000133689	0.242992	529.143	5.00368	5.62452e-07	0.000133689	273.432	297.075	308.739	613.28	684.248	743.186	gene:Solyc05g006130.4		0.27		GO:0003676;GO:0005524
mRNA:Solyc03g116460.4.1	Aspartate racemase (AHRD V3.3 *** A0A2K3MVX4_TRIPR)	1.20768	0.0133802	0.331265	412.284	3.64566	0.000266705	0.0133802	249.38	152.864	285.081	479.958	578.979	530.93	gene:Solyc03g116460.4		0.35	InterPro:IPR015942;Pfam:PF01177	GO:0006807;GO:0036361
mRNA:Solyc12g006340.3.1	Auxin Response Factor 6	1.20269	0.000927252	0.268522	269.003	4.47894	7.50152e-06	0.000927252	102.537	145.653	164.424	273.309	377.214	300.744	gene:Solyc12g006340.3		0.42		GO:0003677
mRNA:Solyc10g085120.3.1	Leucine-rich receptor-like kinase family protein (AHRD V3.3 *** G7KRB1_MEDTR)	1.19692	0.0163656	0.335786	185.73	3.56454	0.000364496	0.0163656	105.069	90.8531	110.01	155.986	255.862	288.021	gene:Solyc10g085120.3		0.28		GO:0004672;GO:0005524;GO:0006468
mRNA:Solyc02g092040.1.1	Receptor-like protein kinase (AHRD V3.3 *** A0A2K3PDB7_TRIPR)	1.19314	0.023206	0.349009	343.159	3.41864	0.000629354	0.023206	159.502	132.674	249.593	457.293	485.407	300.744	gene:Solyc02g092040.1		0.03
mRNA:Solyc11g006200.2.1	Homeobox domain-containing protein/DDT domain-containing protein (AHRD V3.3 *** A0A1Q3BK61_CEPFO)	1.1884	0.0419521	0.374399	331.866	3.17415	0.00150274	0.0419521	234.189	112.485	170.339	495.957	270.483	412.367	gene:Solyc11g006200.2		0.41
mRNA:Solyc10g080040.3.1	Ribonuclease III family protein (AHRD V3.3 *** A0A2U1NY53_ARTAN)	1.18421	0.0354584	0.36434	1211.7	3.25028	0.00115293	0.0354584	465.847	830.657	764.158	1223.89	1935.78	1522.81	gene:Solyc10g080040.3		0.11
mRNA:Solyc05g056030.3.1	Patatin (AHRD V3.3 *** A0A2G3CIZ2_CAPCH)	1.17636	0.00315149	0.285403	922.269	4.12176	3.75985e-05	0.00315149	759.533	470.129	463.699	1307.89	1324.63	1196.04	gene:Solyc05g056030.3		0.42		GO:0006629
mRNA:Solyc03g006130.3.1	Protein male discoverer 2 (AHRD V3.3 *** A0A1J6HZQ5_NICAT)	1.17438	0.000898486	0.261732	1333.47	4.48695	7.22502e-06	0.000898486	807.637	896.994	996.007	1795.84	2051.28	2246.91	gene:Solyc03g006130.3		0.38		GO:0004672;GO:0006468
mRNA:Solyc01g105520.3.1	DNA helicase (AHRD V3.3 *** A0A2U1PZH1_ARTAN)	1.16997	0.0240238	0.343495	66.8523	3.40607	0.000659056	0.0240238	40.5084	28.8423	47.3163	105.324	65.7931	91.9584	gene:Solyc01g105520.3		0.40		GO:0003677;GO:0005524;GO:0006270
mRNA:Solyc04g079520.3.1	Major facilitator superfamily protein (AHRD V3.3 *** A0A1P8AT47_ARATH)	1.16872	0.0168199	0.328907	443.512	3.55335	0.000380351	0.0168199	334.195	230.738	248.41	437.295	653.544	736.245	gene:Solyc04g079520.3		0.44	InterPro:IPR000109;Pfam:PF00854	GO:0016020;GO:0022857;GO:0055085
mRNA:Solyc12g099600.2.1	Protein phosphatase 2C (AHRD V3.3 *** A0A2U1QFI0_ARTAN)	1.16334	0.0338196	0.355736	2160.23	3.27022	0.00107463	0.0338196	1198.8	1521.43	1225.49	2257.14	2084.91	4489.77	gene:Solyc12g099600.2		0.05		GO:0003824
mRNA:Solyc11g051160.2.1	Patellin-1 (AHRD V3.3 *** A0A2G2YV42_CAPAN)	1.16221	0.0015658	0.268346	6872.71	4.33101	1.48425e-05	0.0015658	3477.4	3479.82	3817.24	6938.06	10310.5	6867.96	gene:Solyc11g051160.2		0.10
mRNA:Solyc02g078670.3.1	COP1-interacting protein 7 (AHRD V3.3 *** CIP7_ARATH)	1.14848	0.00587673	0.292388	4639.96	3.92791	8.56876e-05	0.00587673	2717.86	3084.68	3474.2	6134.13	9542.92	4892.3	gene:Solyc02g078670.3		0.11
mRNA:Solyc12g007110.2.1	Proline-rich receptor-like protein kinase PERK1 (AHRD V3.3 *** A0A2G3AUM1_CAPCH)	1.14374	0.00244895	0.272146	3036.39	4.20269	2.63764e-05	0.00244895	1981.12	1977.14	2183.65	3931.66	6278.12	3366.02	gene:Solyc12g007110.2		0.14		GO:0004672;GO:0006468
mRNA:Solyc08g066120.4.1	Polyribonucleotide nucleotidyltransferase (AHRD V3.3 *** A0A2U1LJN3_ARTAN)	1.14103	0.0100244	0.304333	1041.76	3.74928	0.000177341	0.0100244	465.847	673.467	586.722	919.919	1636.05	1250.4	gene:Solyc08g066120.4		0.36
mRNA:Solyc01g098760.4.1	Heavy metal-associated isoprenylated plant protein (AHRD V3.3 *-* A0A2R6PK24_ACTCH)	1.1303	2.87308e-06	0.194466	8499.15	5.81233	6.1609e-09	2.87308e-06	6011.7	5418.02	5527.72	13085.5	14563.7	9479.23	gene:Solyc01g098760.4		0.10		GO:0030001;GO:0046872
mRNA:Solyc03g053000.4.1	C18orf8 (AHRD V3.3 *-* AT3G12010.1)	1.1281	0.0359636	0.34791	193.712	3.24251	0.00118482	0.0359636	63.2944	135.559	78.0718	194.65	204.69	203.581	gene:Solyc03g053000.4		0.47
mRNA:Solyc08g078080.2.1	Pentatricopeptide repeat-containing protein; mitochondrial (AHRD V3.3 *** A0A2G3DC53_CAPCH)	1.12738	0.0467183	0.359932	62.2419	3.13221	0.00173494	0.0467183	44.3061	33.1686	35.4872	106.657	52.6345	86.7532	gene:Solyc08g078080.2		0.14		GO:0008270
mRNA:Solyc03g121440.4.1	Proline-rich receptor-like protein kinase PERK13 (AHRD V3.3 *** A0A2G2XXB3_CAPAN)	1.12601	0.0015658	0.260022	2258.97	4.33045	1.48804e-05	0.0015658	1372.22	987.847	1450.24	2685.1	3019.17	2615.32	gene:Solyc03g121440.4		0.27		GO:0004672;GO:0005524;GO:0006468
mRNA:Solyc01g010660.3.1	Protein kinase 2B; chloroplastic (AHRD V3.3 *** A0A2G3AIH7_CAPAN)	1.12216	0.0285862	0.336468	822.85	3.33512	0.000852612	0.0285862	674.718	624.435	561.881	1621.19	1478.15	954.285	gene:Solyc01g010660.3		0.16	InterPro:IPR001245;Pfam:PF07714	GO:0004672;GO:0006468
mRNA:Solyc04g074160.3.1	Pentatricopeptide repeat (AHRD V3.3 *** A0A200Q9V5_9MAGN)	1.11522	0.0441152	0.353629	51.1697	3.15364	0.00161248	0.0441152	31.6472	24.5159	31.9385	77.3266	62.8689	53.2086	gene:Solyc04g074160.3		0.34
mRNA:Solyc03g032020.4.1	3-hydroxy-3-methylglutaryl-coenzyme A reductase 3 (AHRD V3.3 *** HMDH3_SOLTU)	1.09327	0.0158999	0.30581	1486.5	3.57498	0.000350249	0.0158999	829.157	585.498	890.729	1697.18	1906.54	1319.23	gene:Solyc03g032020.4		0.42	InterPro:IPR002202;Pfam:PF00368	GO:0004420;GO:0015936;GO:0050662;GO:0055114
mRNA:Solyc03g059110.1.1	Unknown protein	1.07881	0.0213596	0.312447	220.406	3.45278	0.000554836	0.0213596	111.398	147.095	218.838	325.305	346.51	337.759	gene:Solyc03g059110.1		1.00
mRNA:Solyc11g010280.1.1	Unknown protein	1.07865	0.0136825	0.296593	1301.78	3.63678	0.000276063	0.0136825	516.482	725.383	664.794	1551.86	1263.23	1212.23	gene:Solyc11g010280.1		0.41
mRNA:Solyc12g089010.3.1	ATP-dependent RNA helicase (AHRD V3.3 *** A0A1Y1IA80_KLENI)	1.07765	0.0464696	0.343798	98.4445	3.13455	0.00172118	0.0464696	56.965	49.0318	74.5231	130.655	171.062	84.4398	gene:Solyc12g089010.3		0.35		GO:0004386
mRNA:Solyc07g041750.3.1	O-fucosyltransferase family protein (AHRD V3.3 *** A0A2U1LL12_ARTAN)	1.0754	0.0408708	0.337233	1897.1	3.1889	0.00142816	0.0408708	1615.27	888.341	1924.59	4366.28	2529.38	2440.08	gene:Solyc07g041750.3		0.38
mRNA:Solyc08g005800.4.1	Pectin acetylesterase (AHRD V3.3 *** A0A1U8F2I8_CAPAN)	1.06322	0.00195042	0.248894	6352.41	4.27179	1.93911e-05	0.00195042	3560.94	3903.8	3931.98	9011.21	9288.52	5520.4	gene:Solyc08g005800.4		0.34	InterPro:IPR004963;Pfam:PF03283	GO:0016787
mRNA:Solyc03g005100.3.1	alpha/beta-Hydrolases superfamily protein (AHRD V3.3 *** AT3G27320.1)	1.05872	0.00211512	0.249149	1113.02	4.24933	2.14408e-05	0.00211512	760.799	775.857	758.243	1249.22	2196.03	1338.89	gene:Solyc03g005100.3		0.05	InterPro:IPR013094;Pfam:PF07859	GO:0016787
mRNA:Solyc06g064940.3.1	Patellin-5 (AHRD V3.3 *** A0A2G2WKZ3_CAPBA)	1.04228	0.00226459	0.246603	4386.74	4.22657	2.37285e-05	0.00226459	2384.93	2678	2598.85	4858.24	6060.27	4862.23	gene:Solyc06g064940.3		0.07
mRNA:Solyc11g067140.2.1	DNA polymerase epsilon catalytic subunit (AHRD V3.3 *** A0A2G2VQQ6_CAPBA)	1.03313	0.00103397	0.232462	391.984	4.44429	8.81839e-06	0.00103397	232.923	263.907	248.41	435.962	581.903	507.217	gene:Solyc11g067140.2		0.38		GO:0003887;GO:0005634;GO:0006260;GO:0008270
mRNA:Solyc12g088050.2.1	Rhamnogalacturonate lyase (AHRD V3.3 *** A0A200QXQ6_9MAGN)	1.03188	0.0123067	0.280767	971.298	3.67521	0.000237658	0.0123067	546.864	480.224	720.39	1401.21	1174.04	1001.71	gene:Solyc12g088050.2		0.12
mRNA:Solyc08g029360.4.1	Unknown protein	1.02841	0.0480686	0.329941	50.6914	3.11696	0.00182726	0.0480686	34.179	33.1686	28.3898	81.3262	54.0965	60.1489	gene:Solyc08g029360.4		1.00
mRNA:Solyc11g071610.2.1	Aldehyde oxidase 3 (AHRD V3.3 *** B0LB01_PEA)	1.02617	0.0271796	0.30585	272.984	3.35513	0.000793265	0.0271796	175.958	168.727	176.253	423.963	302.648	334.867	gene:Solyc11g071610.2		0.43		GO:0016491;GO:0046872;GO:0055114
mRNA:Solyc09g059990.1.1	RING/U-box superfamily protein (AHRD V3.3 *** A0A1I9LSG2_ARATH)	1.02372	0.046842	0.327037	665.357	3.13028	0.00174639	0.046842	354.449	376.391	444.773	706.605	1026.37	659.903	gene:Solyc09g059990.1		1.00
mRNA:Solyc12g019977.1.1	Unknown protein	1.00939	0.0123067	0.274733	390.964	3.67408	0.000238709	0.0123067	192.415	281.212	295.727	477.292	526.345	544.232	gene:Solyc12g019977.1		0.43
mRNA:Solyc09g009895.1.1	Unknown protein	1.00912	0.0112518	0.272003	271.275	3.70997	0.000207281	0.0112518	162.034	144.211	177.436	335.971	315.807	322.722	gene:Solyc09g009895.1		0.44
mRNA:Solyc04g081590.4.1	Receptor protein kinase (AHRD V3.3 *** A0A2R6R3P4_ACTCH)	1.00541	0.0225383	0.2931	1675.74	3.43025	0.000603028	0.0225383	1029.17	794.604	1309.48	1645.19	2022.04	2621.68	gene:Solyc04g081590.4		0.07		GO:0004672;GO:0006468
mRNA:Solyc05g012100.3.1	Fructokinase-like protein 2 (AHRD V3.3 *** D9IWP0_NICBE)	1.00306	0.000778541	0.221659	1019.11	4.52525	6.03253e-06	0.000778541	573.447	628.761	641.135	1231.89	1269.08	1194.3	gene:Solyc05g012100.3		0.02
mRNA:Solyc01g094940.4.1	Protein kinase superfamily protein (AHRD V3.3 *** A0A2U1NZX1_ARTAN)	1.00072	0.0360002	0.308702	2598.32	3.24169	0.00118823	0.0360002	1943.14	1808.41	1814.58	3002.4	5490.07	2649.44	gene:Solyc01g094940.4		0.11	InterPro:IPR000719;Pfam:PF00069	GO:0004672;GO:0005524;GO:0006468
mRNA:Solyc10g081200.1.1	Dentin sialophosphoprotein (AHRD V3.3 *-* A0A1P8AZC3_ARATH)	0.998113	0.0469328	0.319018	827.005	3.12871	0.00175577	0.0469328	397.489	460.034	470.797	858.591	910.868	883.726	gene:Solyc10g081200.1		0.25
mRNA:Solyc02g081920.3.1	Ribulose-1;5 bisphosphate carboxylase/oxygenase large subunit N-methyltransferase; chloroplastic (AHRD V3.3 *** A0A1J3I115_NOCCA)	0.996523	0.0278092	0.297746	1144.71	3.34689	0.00081724	0.0278092	594.968	797.488	843.412	1437.21	1488.39	1534.95	gene:Solyc02g081920.3		0.19		GO:0005515
mRNA:Solyc12g087895.1.1	Myc-type; basic helix-loop-helix (BHLH) domain-containing protein (AHRD V3.3 *-* A0A2U1NNA1_ARTAN)	0.994114	0.000565389	0.21541	1152.16	4.61498	3.93129e-06	0.000565389	686.111	736.92	701.464	1227.89	1831.97	1176.37	gene:Solyc12g087895.1		0.39
mRNA:Solyc03g111050.3.1	CONSTANS interacting protein 5	0.990669	1.20506e-05	0.179089	1203.2	5.5317	3.17136e-08	1.20506e-05	682.314	715.288	745.231	1275.89	1426.98	1552.3	gene:Solyc03g111050.3		0.18
mRNA:Solyc02g094610.1.1	ARM repeat superfamily protein (AHRD V3.3 *** F4HNZ9_ARATH)	0.984776	0.00315149	0.238871	735.748	4.12262	3.74592e-05	0.00315149	445.593	462.918	469.614	731.936	1136.03	861.17	gene:Solyc02g094610.1		0.27
mRNA:Solyc09g098100.4.1	NB-LRR tospovirus immune receptor (AHRD V3.3 *** A0A221IWV2_SOLPN)	0.9847	0.000740596	0.216708	2435.78	4.5439	5.52226e-06	0.000740596	1465.9	1241.66	1758.98	3121.06	2848.11	2872.69	gene:Solyc09g098100.4		0.33		GO:0043531
mRNA:Solyc07g052350.3.1	Aconitate hydratase (AHRD V3.3 *** A0A200Q7Z0_9MAGN)	0.984031	0.00218433	0.232143	6595.4	4.2389	2.24618e-05	0.00218433	3347.01	4244.14	4732.81	7220.7	9219.8	7937.34	gene:Solyc07g052350.3		0.10	InterPro:IPR001030;Pfam:PF00330
mRNA:Solyc09g015830.3.1	Receptor protein kinase-like protein (AHRD V3.3 *** Q8VZH5_CAPAN)	0.982834	0.029106	0.29546	4026.28	3.32645	0.000879597	0.029106	2705.2	2842.4	3164.28	6487.43	6111.44	4621.63	gene:Solyc09g015830.3		0.23		GO:0004672;GO:0006468
mRNA:Solyc11g072910.1.1	Receptor-like protein kinase THESEUS 1 (AHRD V3.3 *** A0A2G2VN90_CAPBA)	0.977086	0.00908585	0.258242	692.278	3.78361	0.000154572	0.00908585	546.864	395.139	458.968	901.254	782.206	1072.27	gene:Solyc11g072910.1		0.14		GO:0004672;GO:0006468
mRNA:Solyc01g096550.3.1	Protein arginine N-methyltransferase (AHRD V3.3 *** A0A200R777_9MAGN)	0.97636	0.0174658	0.275761	365.726	3.5406	0.000399213	0.0174658	254.444	147.095	205.826	475.958	336.276	384.606	gene:Solyc01g096550.3		0.13
mRNA:Solyc06g082910.3.1	Formin-like protein (AHRD V3.3 *** A0A2G3CBV0_CAPCH)	0.963751	0.00281626	0.231842	2464.63	4.15694	3.22541e-05	0.00281626	1538.05	1889.17	1653.7	2442.45	4247.31	3220.28	gene:Solyc06g082910.3		0.29
mRNA:Solyc08g080220.3.1	DNA-directed RNA polymerase subunit (AHRD V3.3 *** A0A1U8G9I3_CAPAN)	0.957598	0.020185	0.275447	324.154	3.47653	0.000507954	0.020185	178.49	186.033	277.983	414.63	399.145	434.923	gene:Solyc08g080220.3		0.38		GO:0003677;GO:0003899;GO:0006351
mRNA:Solyc11g073270.1.1	Pentatricopeptide repeat (AHRD V3.3 *** A0A200R6J4_9MAGN)	0.957321	0.0417053	0.301078	284.368	3.17964	0.00147458	0.0417053	160.768	168.727	209.374	251.978	495.641	301.901	gene:Solyc11g073270.1		0.20
mRNA:Solyc09g082980.3.1	DUF506 domain-containing protein (AHRD V3.3 *** A0A1Q3BNU4_CEPFO)	0.953811	0.0204453	0.274761	7830.2	3.47142	0.000517712	0.0204453	4591.38	4877.22	4678.4	7235.37	9360.16	10804.2	gene:Solyc09g082980.3		0.04	InterPro:IPR006502;Pfam:PF04720
mRNA:Solyc07g049230.1.1	RmlC-like cupins superfamily protein (AHRD V3.3 *** AT2G32650.2)	0.944774	0.0225445	0.275509	844.385	3.42919	0.000605392	0.0225445	431.668	559.54	524.028	802.596	1017.6	1094.25	gene:Solyc07g049230.1		0.44
mRNA:Solyc09g011880.3.1	protein SSUH2 homolog (AHRD V3.3 *** A0A2I4DWW5_9ROSI)	0.942861	0.00669141	0.242743	2848.89	3.8842	0.000102667	0.00669141	1936.81	2138.65	2060.62	4438.28	4465.16	2896.98	gene:Solyc09g011880.3		0.05
mRNA:Solyc07g042030.2.1	Pentatricopeptide repeat-containing protein (AHRD V3.3 *-* A0A2U1MA82_ARTAN)	0.930756	0.0378716	0.288641	332.251	3.22461	0.00126142	0.0378716	150.641	235.064	191.631	341.303	372.827	384.606	gene:Solyc07g042030.2		0.18
mRNA:Solyc10g005720.1.1	Unknown protein	0.928398	0.00078591	0.205311	575.002	4.52192	6.12825e-06	0.00078591	316.472	343.223	324.116	631.945	681.324	561.582	gene:Solyc10g005720.1		0.47
mRNA:Solyc04g064740.4.1	Protein trichome berefringence-like 7 (AHRD V3.3 *** A0A2G3CMT1_CAPCH)	0.927865	0.00600681	0.236677	414.004	3.92038	8.84086e-05	0.00600681	316.472	305.728	313.47	637.278	695.944	452.273	gene:Solyc04g064740.4		0.44	InterPro:IPR026057;Pfam:PF13839
mRNA:Solyc12g017970.1.1	GPI-anchored adhesin-like protein (AHRD V3.3 *** AT2G43990.1)	0.926442	0.0486367	0.297845	180.566	3.11048	0.00186782	0.0486367	82.2827	73.5477	130.12	137.321	216.386	191.435	gene:Solyc12g017970.1		1.00
mRNA:Solyc04g071650.4.1	Cellulose synthase (AHRD V3.3 *** K4BTF5_SOLLC)	0.92427	0.0419794	0.29124	8931.59	3.17357	0.00150577	0.0419794	6909.22	7379.29	5282.86	9567.16	17965.9	9610.52	gene:Solyc04g071650.4		0.10		GO:0016020;GO:0016760;GO:0030244
mRNA:Solyc01g060050.3.1	WD40 domain-containing protein (AHRD V3.3 *** A0A2K3NUT6_TRIPR)	0.923181	0.0431726	0.291935	241.105	3.16228	0.0015654	0.0431726	121.525	129.79	165.607	207.982	346.51	238.86	gene:Solyc01g060050.3		0.37		GO:0005515
mRNA:Solyc07g062310.4.1	IRK-interacting protein (AHRD V3.3 *** A0A2I4GYV2_9ROSI)	0.921307	0.0222598	0.268165	1034.78	3.4356	0.000591238	0.0222598	601.297	739.804	791.365	1361.21	1397.74	1280.48	gene:Solyc07g062310.4		0.27
mRNA:Solyc10g011690.3.1	protein SPA1-RELATED 2-like (AHRD V3.3 *** A0A2I4HSY6_9ROSI)	0.917464	0.0178272	0.259892	545.091	3.53017	0.000415292	0.0178272	349.385	275.444	380.896	675.941	641.848	584.717	gene:Solyc10g011690.3		0.24		GO:0005515
mRNA:Solyc02g071880.3.1	Protein kinase domain (AHRD V3.3 *** A0A200QV78_9MAGN)	0.909783	0.000156898	0.183251	955.685	4.96467	6.88184e-07	0.000156898	691.175	595.593	721.573	1290.55	1454.76	1036.41	gene:Solyc02g071880.3		0.22		GO:0004672;GO:0006468
mRNA:Solyc01g108410.3.1	Pentatricopeptide repeat-containing protein (AHRD V3.3 *** A0A1U8E733_CAPAN)	0.908167	0.0485316	0.291803	275.585	3.11226	0.00185659	0.0485316	170.895	173.054	151.412	283.975	352.358	293.804	gene:Solyc01g108410.3		0.42
mRNA:Solyc02g084480.3.1	golgin candidate 6-like isoform X2 (AHRD V3.3 *-* XP_025885295.1)	0.903926	0.0491424	0.291155	629.937	3.10463	0.00190519	0.0491424	297.484	507.624	427.029	709.271	868.468	727.57	gene:Solyc02g084480.3		0.46
mRNA:Solyc08g079670.3.1	SNARE associated Golgi protein (AHRD V3.3 *** A0A2U1NGK9_ARTAN)	0.895384	2.9741e-05	0.168093	1995.56	5.3267	1.00011e-07	2.9741e-05	1472.23	1344.05	1342.6	2817.09	2187.25	2728.68	gene:Solyc08g079670.3		0.22
mRNA:Solyc12g027800.1.1	Rhodanese-like domain-containing protein 8; chloroplastic (AHRD V3.3 *** A0A2G2Y801_CAPAN)	0.893107	0.00908585	0.236132	193.294	3.78224	0.000155423	0.00908585	122.791	124.022	143.132	182.651	317.269	227.293	gene:Solyc12g027800.1		0.47
mRNA:Solyc04g015950.3.1	Pentatricopeptide repeat-containing protein (AHRD V3.3 *** A0A2G3CCZ0_CAPCH)	0.890046	0.00345824	0.217666	592.688	4.08905	4.33143e-05	0.00345824	379.767	442.729	369.067	686.607	690.096	827.047	gene:Solyc04g015950.3		0.35
mRNA:Solyc01g090270.4.1	DUF632 domain-containing protein/DUF630 domain-containing protein (AHRD V3.3 *** A0A1Q3CQQ2_CEPFO)	0.889637	1.89772e-06	0.150704	3546.48	5.9032	3.56515e-09	1.89772e-06	2653.3	2470.34	2563.36	4679.59	5278.07	4290.23	gene:Solyc01g090270.4		0.15
mRNA:Solyc03g025290.3.1	Hydroxyproline-rich glycoprotein family protein (AHRD V3.3 *** B6SWF0_MAIZE)	0.888904	0.0240238	0.261017	2446.09	3.40554	0.000660336	0.0240238	1726.67	1625.26	1704.57	3794.33	2931.45	2640.19	gene:Solyc03g025290.3		0.20
mRNA:Solyc08g013900.3.1	Plant regulator RWP-RK family protein (AHRD V3.3 *** G7JDS3_MEDTR)	0.888482	0.0184797	0.253219	1047.51	3.50875	0.000450216	0.0184797	700.036	575.403	872.985	1397.21	1377.27	1206.45	gene:Solyc08g013900.3		0.12		GO:0005515
mRNA:Solyc12g056510.3.1	Trihelix transcription factor GTL1 (AHRD V3.3 *** A0A2G3B3E4_CAPCH)	0.885038	0.000186169	0.179781	1372.53	4.92286	8.52864e-07	0.000186169	855.741	899.878	919.118	1742.51	1453.3	1741.43	gene:Solyc12g056510.3		0.06
mRNA:Solyc08g082300.3.1	mitochondrial inner membrane protein OXA1-like (AHRD V3.3 *** A0A2I4EY87_9ROSI)	0.883542	0.0403714	0.276655	152.276	3.19366	0.0014048	0.0403714	102.537	72.1056	89.9009	153.32	185.683	151.529	gene:Solyc08g082300.3		0.51
mRNA:Solyc02g090390.4.1	Protein kinase (AHRD V3.3 *** O65765_CRAPL)	0.88294	0.0262656	0.262025	1924.27	3.36968	0.000752554	0.0262656	1377.29	1110.43	1437.23	2805.09	1973.79	2459.74	gene:Solyc02g090390.4		0.13	InterPro:IPR000719;Pfam:PF00069	GO:0004672;GO:0005524;GO:0006468
mRNA:Solyc12g100130.1.1	Phosphate transporter (AHRD V3.3 *** A0A2H4H6T5_MALDO)	0.880165	0.0418242	0.277105	496.706	3.17628	0.00149176	0.0418242	244.316	325.917	405.737	422.63	767.586	607.272	gene:Solyc12g100130.1		0.41	InterPro:IPR011701;Pfam:PF07690	GO:0016021;GO:0055085
mRNA:Solyc08g067060.2.1	Pentatricopeptide repeat (AHRD V3.3 *** A0A200PQQ2_9MAGN)	0.879898	0.000565389	0.190673	636.796	4.61471	3.93649e-06	0.000565389	378.501	366.297	429.395	717.271	733.958	711.376	gene:Solyc08g067060.2		0.24
mRNA:Solyc01g096100.2.1	Transmembrane protein (AHRD V3.3 *** A0A1P8B1K1_ARATH)	0.877973	0.00138467	0.201172	3318.73	4.36428	1.27541e-05	0.00138467	1992.51	1518.54	2281.83	3843.66	3712.19	3097.09	gene:Solyc01g096100.2		0.23
mRNA:Solyc08g069180.3.1	Protein kinase domain (AHRD V3.3 *** A0A200QZ79_9MAGN)	0.859945	0.0302614	0.259572	233.879	3.31294	0.000923223	0.0302614	150.641	154.306	201.094	266.643	406.455	250.428	gene:Solyc08g069180.3		0.31		GO:0004672;GO:0005524;GO:0006468
[truncated: 446 more rows]
