# Supplementary material for: Short-term transcriptional memory and association-forming ability of tomato plants in response to ultrasound and drought stress stimuli
Source: Plant Signal Behav. 2025 Sep 12;20(1):2556982. doi: 10.1080/15592324.2025.2556982 (PMC12456219; doi:10.1080/15592324.2025.2556982)
Supplement: Supplementary material — Supplementary Table 4. Gene annotations of differentially methylated genes (DMGs) in the CpG context based on the GO annotation results 2 d after single or combined application of ultrasound and drought stimuli to tomato plants. [file KPSB_A_2556982_SM0005.xlsx]

## Sheet: D vs C DEG GO
Ontology	ID	Description	GeneRatio	BgRatio	RichFactor	FoldEnrichment	zScore	pvalue	p.adjust	qvalue	geneID	Count	GeneDescription	SL3.1_GeneName	SL3.1_EnrezID
BP	GO:0005985	sucrose metabolic process	2/69	10/6325	0.2	18.3333	5.7606	0.00498832	0.0728651	0.0547858	Solyc09g092130.3/Solyc09g098590.4	2	Sucrose phosphate synthase (AHRD V3.3 *** A0A0B5L7E2_LILDA)/Sucrose synthase (AHRD V3.3 *** E0Z1D1_SOLLC)	sucrose-phosphate synthase B/sucrose synthase isoform X1	101055573/101253025
BP	GO:0006979	response to oxidative stress	5/69	121/6325	0.0413223	3.78788	3.25164	0.00999866	0.0728651	0.0547858	Solyc08g006720.4/Solyc06g050440.3/Solyc02g094180.3/Solyc05g052280.3/Solyc05g010330.4	5	Peroxidase (AHRD V3.3 *** K4BDL3_SOLLC)/Peroxidase (AHRD V3.3 *** K4BXK6_SOLLC)/Peroxidase (AHRD V3.3 *** K4C1Q9_SOLLC)/Peroxidase (AHRD V3.3 *** K4C5I8_SOLLC)/Glutathione peroxidase (AHRD V3.3 *** A0A1U8EXY8_CAPAN)	peroxidase 51/peroxidase 11/peroxidase P7/peroxidase P7/NA	101267754/101248973/101264425/101261825/NA
BP	GO:0036297	interstrand cross-link repair	1/69	1/6325	1	91.6667	9.5219	0.0109091	0.0728651	0.0547858	Solyc09g072860.2	1	Fanconi anemia group F protein (FANCF) (AHRD V3.3 *** A0A1P8B9K4_ARATH)	uncharacterized protein LOC101265770 isoform X2	101265770
BP	GO:0010215	cellulose microfibril organization	2/69	15/6325	0.133333	12.2222	4.56964	0.0112372	0.0728651	0.0547858	Solyc02g089130.4/Solyc02g089120.4	2	COBRA-like protein (AHRD V3.3 *** K4BC66_SOLLC)/COBRA-like protein (AHRD V3.3 *** K4BC67_SOLLC)	COBRA-like protein 4/COBRA-like protein 4	101253146/101253146
BP	GO:0016049	cell growth	2/69	15/6325	0.133333	12.2222	4.56964	0.0112372	0.0728651	0.0547858	Solyc02g089130.4/Solyc02g089120.4	2	COBRA-like protein (AHRD V3.3 *** K4BC66_SOLLC)/COBRA-like protein (AHRD V3.3 *** K4BC67_SOLLC)	COBRA-like protein 4/COBRA-like protein 4	101253146/101253146
BP	GO:0009058	biosynthetic process	4/69	83/6325	0.0481928	4.41767	3.29139	0.0124912	0.0728651	0.0547858	Solyc06g006100.3/Solyc02g082900.3/Solyc11g044840.2/Solyc01g095080.3	4	1-aminocyclopropane-1-carboxylic acid synthase-2/Protein STRICTOSIDINE SYNTHASE-LIKE 6 (AHRD V3.3 *** A0A2G2XFW5_CAPBA)/Anthranilate synthase (AHRD V3.3 *** A0A2U1KR52_ARTAN)/LL-diaminopimelate aminotransferase (AHRD V3.3 *** A0A2P5FUP3_TREOI)	1-aminocyclopropane-1-carboxylate synthase 2/protein STRICTOSIDINE SYNTHASE-LIKE 6/anthranilate synthase alpha subunit 2, chloroplastic/aminotransferase ALD1, chloroplastic	606304/101253341/101265030/101252842
BP	GO:0006260	DNA replication	2/69	18/6325	0.111111	10.1852	4.09812	0.0160334	0.0801669	0.0602758	Solyc02g022830.3/Solyc11g067140.2	2	Twinkle-like protein/ chloroplastic/mitochondrial (AHRD V3.3 *** A0A1J3F578_NOCCA)/DNA polymerase epsilon catalytic subunit (AHRD V3.3 *** A0A2G2VQQ6_CAPBA)	twinkle homolog protein, chloroplastic/mitochondrial isoform X1/DNA polymerase epsilon catalytic subunit A-like isoform X2	101264268/101253967
CC	GO:0012511	monolayer-surrounded lipid storage body	2/20	10/2697	0.2	26.97	7.11032	0.00226937	0.0158856	0.00955526	Solyc08g078160.3/Solyc03g112440.1	2	Oleosin (AHRD V3.3 *** A0A2G3A1E3_CAPAN)/Oleosin (AHRD V3.3 *** A0A1U8GG58_CAPAN)	oleosin 18.2 kDa/oleosin 1-like	101263398/101268303
CC	GO:0031225	GO:0031225 obsolete anchored component of membrane	2/20	15/2697	0.133333	17.98	5.69908	0.00517869	0.0173032	0.0104079	Solyc02g089130.4/Solyc02g089120.4	2	COBRA-like protein (AHRD V3.3 *** K4BC66_SOLLC)/COBRA-like protein (AHRD V3.3 *** K4BC67_SOLLC)	COBRA-like protein 4/COBRA-like protein 4	101253146/101253146
CC	GO:0043240	Fanconi anaemia nuclear complex	1/20	1/2697	1	134.85	11.5694	0.00741565	0.0173032	0.0104079	Solyc09g072860.2	1	Fanconi anemia group F protein (FANCF) (AHRD V3.3 *** A0A1P8B9K4_ARATH)	uncharacterized protein LOC101265770 isoform X2	101265770
CC	GO:0005779	GO:0005779 integral component of peroxisomal membrane	1/20	7/2697	0.142857	19.2643	4.18144	0.0508242	0.0889423	0.0534991	Solyc10g017850.3	1	Peroxisomal membrane protein 11C (AHRD V3.3 *** A0A2G3BDG9_CAPCH)	uncharacterized protein LOC543655	543655

## Sheet: US vs C DEG GO
No significant GO terms found

## Sheet: US+D vs C DEG GO
Ontology	ID	Description	GeneRatio	BgRatio	RichFactor	FoldEnrichment	zScore	pvalue	p.adjust	qvalue	geneID	Count	GeneDescription	SL3.1_GeneName	SL3.1_EnrezID
BP	GO:0009611	response to wounding	3/36	17/6325	0.176471	31.0049	9.37189	0.000109032	0.00109032	0.000918165	Solyc09g084450.3/Solyc09g083435.1/Solyc09g084460.3	3	Proteinase inhibitor 1 PPI3A2 (AHRD V3.3 *** Q4FE23_SOLTU)/Protease inhibitor I (AHRD V3.3 *** Q07459_SOLTU)/Protease inhibitor I (AHRD V3.3 *** Q07459_SOLTU)	wound-induced proteinase inhibitor 1/proteinase inhibitor I precursor/wound-induced proteinase inhibitor 1-like	101246961/101247557/101247257
MF	GO:0004867	serine-type endopeptidase inhibitor activity	5/64	30/11268	0.166667	29.3438	11.7485	6.44031e-07	1.86769e-05	1.49144e-05	Solyc03g098795.1/Solyc09g084450.3/Solyc11g021060.2/Solyc09g083435.1/Solyc09g084460.3	5	Proteinase inhibitor type-2 (AHRD V3.3 *** A0A2G2XU31_CAPAN)/Proteinase inhibitor 1 PPI3A2 (AHRD V3.3 *** Q4FE23_SOLTU)/Protease inhibitor I (AHRD V3.3 *** Q07459_SOLTU)/Protease inhibitor I (AHRD V3.3 *** Q07459_SOLTU)/TOMARPIX proteinase inhibitor	NA/wound-induced proteinase inhibitor 1/proteinase inhibitor I precursor/wound-induced proteinase inhibitor 1-like/proteinase inhibitor type-2 TR8 precursor	NA/101246961/101247557/101247257/543962
MF	GO:0004866	endopeptidase inhibitor activity	3/64	17/11268	0.176471	31.0699	9.37708	0.000112276	0.001628	0.00130003	Solyc03g098790.3/Solyc03g098780.2/Solyc11g022590.1	3	Aspartic protease inhibitor 1 (AHRD V3.3 *** API1_SOLTU)/cathepsin D inhibitor protein/trypsin inhibitor-like protein precursor	aspartic protease inhibitor 1/cathepsin D inhibitor protein precursor/uncharacterized protein LOC544001 precursor	101262903/544087/544001
MF	GO:0004177	aminopeptidase activity	2/64	7/11268	0.285714	50.3036	9.86158	0.000654801	0.00632975	0.00505461	Solyc12g010020.3/Solyc12g010030.3	2	Leucine aminopeptidase A1/Leucine aminopeptidase/ chloroplastic (AHRD V3.3 *** AMPL_SOLTU)	leucine aminopeptidase 1, chloroplastic/leucine aminopeptidase 2, chloroplastic isoform X1	101263597/544277

## Sheet: US vs D DEG GO
Ontology	ID	Description	GeneRatio	BgRatio	RichFactor	FoldEnrichment	zScore	pvalue	p.adjust	qvalue	geneID	Count	GeneDescription	SL3.1_GeneName	SL3.1_EnrezID
BP	GO:0005975	carbohydrate metabolic process	16/122	312/6325	0.0512821	2.65868	4.21376	0.000294147	0.0117659	0.00990812	Solyc12g011023.1/Solyc07g055990.3/Solyc11g008820.2/Solyc09g092520.3/Solyc10g078510.3/Solyc03g031730.3/Solyc04g064900.1/Solyc12g040640.2/Solyc04g008210.2/Solyc01g102580.3/Solyc02g063220.3/Solyc03g098430.4/Solyc02g084990.3/Solyc06g050130.3/Solyc02g087780.3/Solyc12g055970.3	16	endo-1/4-beta-glucanase (Cel3)/Mannose-6-phosphate isomerase (AHRD V3.3 *** A0A2G2XBW4_CAPBA)/Mannan endo-1/4-beta-mannosidase (AHRD V3.3 *** A0A2K3NB99_TRIPR)/Aldose 1-epimerase (AHRD V3.3 *** A0A2G3D9R9_CAPCH)/Beta-glucosidase (AHRD V3.3 *** B6SYQ7_MAIZE)/Xyloglucan endotransglucosylase/hydrolase (AHRD V3.3 *** A0A1U8G995_CAPAN)/ETAG-A3/Endoglucanase (AHRD V3.3 *-* Q6W6R7_MEDTR)/Alpha-galactosi…	endo-1,4-beta-glucanase/mannose-6-phosphate isomerase 1-like/mannan endo-1,4-beta-mannosidase 7/aldose 1-epimerase/beta-glucosidase 46/xyloglucan endotransglucosylase/hydrolase protein 9-like isoform X2/probable xyloglucan endotransglucosylase/hydrolase protein 27 precursor/endoglucanase 21-like/alpha-galactosidase 3/probable xyloglucan endotransglucosylase/hydrolase protein 16/brassinosteroid-re…	544032/101256451/101265391/101257126/101255272/101257347/543511/101246626/101257269/101255416/543637/101244915/101254155/543916/101246223/101247302
CC	GO:0012511	monolayer-surrounded lipid storage body	2/36	10/2697	0.2	14.9833	5.15188	0.00728985	0.0355951	0.0234178	Solyc08g066040.1/Solyc03g112440.1	2	Oleosin (AHRD V3.3 *** A0A2G3A1E3_CAPAN)/Oleosin (AHRD V3.3 *** A0A2I4GNJ1_9ROSI)	oleosin 18.2 kDa/oleosin 16 kDa-like	101263398/101245571
CC	GO:0043240	Fanconi anaemia nuclear complex	1/36	1/2697	1	74.9167	8.59748	0.0133482	0.0355951	0.0234178	Solyc09g072860.2	1	Fanconi anemia group F protein (FANCF) (AHRD V3.3 *** A0A1P8B9K4_ARATH)	uncharacterized protein LOC101265770 isoform X2	101265770
CC	GO:0046658	GO:0046658 obsolete anchored component of plasma membrane	1/36	1/2697	1	74.9167	8.59748	0.0133482	0.0355951	0.0234178	Solyc10g005100.3	1	Plasma membrane-associated cation-binding protein 1 (AHRD V3.3 *** A0A2G2YJZ6_CAPAN)	plasma membrane-associated cation-binding protein 1	101260974
MF	GO:0004553	hydrolase activity, hydrolyzing O-glycosyl compounds	14/208	189/11268	0.0740741	4.01282	5.72812	1.04544e-05	0.000658629	0.000616261	Solyc12g011023.1/Solyc07g055990.3/Solyc11g008820.2/Solyc09g092520.3/Solyc10g078510.3/Solyc03g031730.3/Solyc04g064900.1/Solyc12g040640.2/Solyc04g008210.2/Solyc01g102580.3/Solyc03g098430.4/Solyc02g084990.3/Solyc06g050130.3/Solyc12g055970.3	14	endo-1/4-beta-glucanase (Cel3)/Mannan endo-1/4-beta-mannosidase (AHRD V3.3 *** A0A2K3NB99_TRIPR)/Beta-glucosidase (AHRD V3.3 *** B6SYQ7_MAIZE)/Xyloglucan endotransglucosylase/hydrolase (AHRD V3.3 *** A0A1U8G995_CAPAN)/ETAG-A3/Endoglucanase (AHRD V3.3 *-* Q6W6R7_MEDTR)/Alpha-galactosidase (AHRD V3.3 *** K4C5G0_SOLLC)/Xyloglucan endotransglucosylase/hydrolase (AHRD V3.3 *** A0A2G3C1I6_CAPCH)/xylogl…	endo-1,4-beta-glucanase/mannan endo-1,4-beta-mannosidase 7/beta-glucosidase 46/xyloglucan endotransglucosylase/hydrolase protein 9-like isoform X2/probable xyloglucan endotransglucosylase/hydrolase protein 27 precursor/endoglucanase 21-like/alpha-galactosidase 3/probable xyloglucan endotransglucosylase/hydrolase protein 16/brassinosteroid-regulated protein BRU1 precursor/glycosyl hydrolase family…	544032/101265391/101255272/101257347/543511/101246626/101257269/101255416/543637/101244915/101254155/543916/101246223/101247302
MF	GO:0022857	transmembrane transporter activity	11/208	190/11268	0.0578947	3.13634	4.07262	0.000793045	0.0249809	0.023374	Solyc02g062890.3/Solyc03g032040.3/Solyc09g074230.4/Solyc08g007060.4/Solyc06g075500.4/Solyc04g079520.3/Solyc02g070280.3/Solyc12g042240.2/Solyc06g050250.1/Solyc07g020790.4/Solyc06g066600.3	11	polyol monosaccharide transporter 5/Cationic amino acid transporter (AHRD V3.3 *** S8D7Y4_9LAMI)/Tonoplast monosaccharide transporter 1/Major facilitator superfamily protein (AHRD V3.3 *** A0A1P8AT47_ARATH)/Adenine/guanine permease AZG1 (AHRD V3.3 *** A0A2G2WI90_CAPBA)/plastidic glucose translocator 2/Protein NRT1/ PTR FAMILY 2.7 (AHRD V3.3 *** A0A1U8H096_CAPAN)/plastidic glucose translocator 3/P…	probable polyol transporter 6/cationic amino acid transporter 1/monosaccharide-sensing protein 2-like isoform X1/protein NRT1/ PTR FAMILY 4.5/adenine/guanine permease AZG1/probable plastidic glucose transporter 3 isoform X2/protein NRT1/ PTR FAMILY 2.7-like/probable plastidic glucose transporter 2-like/protein NRT1/ PTR FAMILY 7.3/protein st3/NA	101264089/101253448/101261393/101265021/101259342/101250024/101258160/101249834/101257685/543765/NA

## Sheet: US+D vs D DEG GO
Ontology	ID	Description	GeneRatio	BgRatio	RichFactor	FoldEnrichment	zScore	pvalue	p.adjust	qvalue	geneID	Count	GeneDescription	SL3.1_GeneName	SL3.1_EnrezID
CC	GO:0000148	1,3-beta-D-glucan synthase complex	2/37	9/2697	0.222222	16.1982	5.38541	0.00620634	0.0401069	0.0241245	Solyc02g078230.2/Solyc07g053980.3	2	Callose synthase 12 (AHRD V3.3 *** A0A2G3D663_CAPCH)/Callose synthase 12 (AHRD V3.3 *** A0A1U8HBE5_CAPAN)	callose synthase 11-like/callose synthase 12	101249601/101243903
CC	GO:0043240	Fanconi anaemia nuclear complex	1/37	1/2697	1	72.8919	8.47891	0.0137189	0.0401069	0.0241245	Solyc09g072860.2	1	Fanconi anemia group F protein (FANCF) (AHRD V3.3 *** A0A1P8B9K4_ARATH)	uncharacterized protein LOC101265770 isoform X2	101265770
CC	GO:0031225	GO:0031225 obsolete anchored component of membrane	2/37	15/2697	0.133333	9.71892	3.993	0.0171887	0.0401069	0.0241245	Solyc02g089130.4/Solyc02g089120.4	2	COBRA-like protein (AHRD V3.3 *** K4BC66_SOLLC)/COBRA-like protein (AHRD V3.3 *** K4BC67_SOLLC)	COBRA-like protein 4/COBRA-like protein 4	101253146/101253146

## Sheet: US vs US+D DEG GO
Ontology	ID	Description	GeneRatio	BgRatio	RichFactor	FoldEnrichment	zScore	pvalue	p.adjust	qvalue	geneID	Count	GeneDescription	SL3.1_GeneName	SL3.1_EnrezID
BP	GO:0006508	proteolysis	2/4	273/6325	0.00732601	11.5842	4.49702	0.0105123	0.0105123		Solyc12g010030.3/Solyc12g010020.3	2	Leucine aminopeptidase A1/Leucine aminopeptidase/ chloroplastic (AHRD V3.3 *** AMPL_SOLTU)	leucine aminopeptidase 1, chloroplastic/leucine aminopeptidase 2, chloroplastic isoform X1	101263597/544277
CC	GO:0005622	intracellular anatomical structure	2/3	185/2697	0.0108108	9.71892	4.09978	0.0134088	0.0134088		Solyc12g010030.3/Solyc12g010020.3	2	Leucine aminopeptidase A1/Leucine aminopeptidase/ chloroplastic (AHRD V3.3 *** AMPL_SOLTU)	leucine aminopeptidase 1, chloroplastic/leucine aminopeptidase 2, chloroplastic isoform X1	101263597/544277
MF	GO:0004177	aminopeptidase activity	2/6	7/11268	0.285714	536.571	32.7152	4.95646e-06	2.47823e-05	1.04346e-05	Solyc12g010030.3/Solyc12g010020.3	2	Leucine aminopeptidase A1/Leucine aminopeptidase/ chloroplastic (AHRD V3.3 *** AMPL_SOLTU)	leucine aminopeptidase 1, chloroplastic/leucine aminopeptidase 2, chloroplastic isoform X1	101263597/544277
MF	GO:0004471	malate dehydrogenase (decarboxylating) (NAD+) activity	1/6	6/11268	0.166667	313	17.6439	0.00319135	0.00797836	0.00335931	Solyc03g120990.3	1	Malic enzyme (AHRD V3.3 *** A0A2G3D1G2_CAPCH)	NADP-dependent malic enzyme, chloroplastic	101255777
MF	GO:0003700	DNA-binding transcription factor activity	2/6	346/11268	0.00578035	10.8555	4.29771	0.012994	0.0216566	0.00911857	Solyc09g089930.3/Solyc01g079360.4	2	WRKY transcription factor 37/ethylene responsive factor E.2	WRKY transcription factor 37 isoform 1/ethylene responsive element binding protein	543856/543712
MF	GO:0043565	sequence-specific DNA binding	1/6	152/11268	0.00657895	12.3553	3.25324	0.078273	0.0978413	0.0411963	Solyc01g079360.4	1	WRKY transcription factor 37	WRKY transcription factor 37 isoform 1	543856
