# Supplementary material for: Short-term transcriptional memory and association-forming ability of tomato plants in response to ultrasound and drought stress stimuli
Source: Plant Signal Behav. 2025 Sep 12;20(1):2556982. doi: 10.1080/15592324.2025.2556982 (PMC12456219; doi:10.1080/15592324.2025.2556982)
Supplement: Supplementary material — Supplementary Table 5. Gene annotations of differentially methylated genes (DMGs) in the CHG context based on the GO annotation results 2 d after single or combined application of ultrasound and drought stimuli to tomato plants. [file KPSB_A_2556982_SM0006.xlsx]

## Sheet: C vs D CpG DMRs
seqnames	start	end	width	strand	pvalue	qvalue	meth.diff	Location	GeneID	GeneDescription
SL4.0ch03	57002401	57002600	200	*	3.59703e-07	4.48492e-05	-92.8571	Both	gene:Solyc03g112030.3;gene:Solyc03g112013.1;gene:Solyc03g112017.1	Cytochrome P450 71A6 (AHRD V3.3 *** A0A2G3CY66_CAPCH); Cytochrome P450 (AHRD V3.3 *-* A0A2U1PEB2_ARTAN); Cytochrome P450 (AHRD V3.3 *-* A0A2U1PE88_ARTAN)
SL4.0ch08	60917401	60917600	200	*	3.04629e-07	3.9072e-05	-92.3077	Gene Body	gene:Solyc08g079180.3	Elongation factor G (AHRD V3.3 *** A0A2G3AEH8_CAPAN)
SL4.0ch04	52781001	52781200	200	*	4.53591e-06	0.000392617	-90	Gene Body	gene:Solyc04g054950.3	NAD(P)-binding Rossmann-fold superfamily protein (AHRD V3.3 *** F4IKL5_ARATH)
SL4.0ch01	78766001	78766200	200	*	3.87851e-06	0.000344249	-81.8182	Both	gene:Solyc01g095110.4;gene:Solyc01g095120.3	Pentatricopeptide repeat-containing protein (AHRD V3.3 *** A0A1J3JYF9_NOCCA); Proline iminopeptidase (AHRD V3.3 *** A0A1J3I0I9_NOCCA)
SL4.0ch07	3523601	3523800	200	*	1.35268e-08	2.77789e-06	-75	Gene Body	gene:Solyc07g008590.1	receptor-like protein 12 (AHRD V3.3 *** A0A1U8F5D2_CAPAN)
SL4.0ch10	39880601	39880800	200	*	0.000282448	0.0130894	-73.3333	None
SL4.0ch03	59207401	59207600	200	*	3.96844e-05	0.00253435	-70.6452	Both	gene:Solyc03g114930.3;gene:Solyc03g114920.1	PsbP-like protein 1; Pentatricopeptide repeat (AHRD V3.3 *** A0A200QVV9_9MAGN)
SL4.0ch02	20014201	20014400	200	*	7.48054e-11	2.11749e-08	-64.7392	None
SL4.0ch12	35730801	35731000	200	*	1.26876e-05	0.000984319	-64	None
SL4.0ch06	32814401	32814600	200	*	0.000678488	0.0259347	-61.5385	Gene Body	gene:Solyc06g051540.4	Protein kinase domain (AHRD V3.3 *** A0A200PWY1_9MAGN)
SL4.0ch01	86022801	86023000	200	*	0.000923822	0.0334796	-60	Gene Body	gene:Solyc01g105580.1	Acylsugar acetyltransferase (AHRD V3.3 *** K4HT13_SOLHA)
SL4.0ch01	60559401	60559600	200	*	1.94616e-05	0.00143542	-58.8889	None
SL4.0ch12	35684401	35684600	200	*	0.000163238	0.00838073	-56.2857	None
SL4.0ch11	38854601	38854800	200	*	2.62112e-07	3.43153e-05	-53.8462	None
SL4.0ch03	59254601	59254800	200	*	2.92961e-10	7.67079e-08	-47.9836	Gene Body	gene:Solyc03g114970.3	Protein SPIRAL1 (AHRD V3.3 *** A0A2G3A261_CAPAN)
SL4.0ch09	65402401	65402600	200	*	1.25597e-07	1.8792e-05	-45.3463	Gene Body	gene:Solyc09g089580.4	2-oxoglutarate (2OG) and Fe(II)-dependent oxygenase superfamily protein (AHRD V3.3 *** A0A2U1QA13_ARTAN)
SL4.0ch10	56599201	56599400	200	*	2.48526e-10	6.67416e-08	-45.0541	None
SL4.0ch01	83337601	83337800	200	*	0.000334349	0.014646	-45	Gene Body	gene:Solyc01g101250.3	G-patch domain-containing protein (AHRD V3.3 *** A0A1Q3DGV7_CEPFO)
SL4.0ch01	6097601	6097800	200	*	8.30711e-18	6.69262e-15	-43.5345	None
SL4.0ch02	44066401	44066600	200	*	9.64394e-05	0.00545975	-43.441	Promoter	gene:Solyc02g082375.1	Transcription factor DIVARICATA (AHRD V3.3 *** A0A2G3C4H9_CAPCH)
SL4.0ch06	15618001	15618200	200	*	0.000231431	0.01117	-41.6667	None
SL4.0ch08	21667201	21667400	200	*	0.00131395	0.0441076	-37.8033	None
SL4.0ch10	14702401	14702600	200	*	0.00010062	0.0056355	-37.5	None
SL4.0ch03	59178801	59179000	200	*	3.25677e-05	0.00219908	-36.7925	Both	gene:Solyc03g114870.1;gene:Solyc03g114880.3	Zinc finger BED domain-containing protein RICESLEEPER 2 (AHRD V3.3 *** A0A2U1M943_ARTAN); COBRA-like protein (AHRD V3.3 *** A0A2G3A1W9_CAPAN)
SL4.0ch11	30326401	30326600	200	*	0.000157695	0.00817629	-33.617	None
SL4.0ch03	59251401	59251600	200	*	0.00138176	0.0452245	-32.1111	Gene Body	gene:Solyc03g114960.4	Galactose oxidase/kelch repeat superfamily protein (AHRD V3.3 *** A0A1P8ATP8_ARATH)
SL4.0ch10	56671001	56671200	200	*	9.80352e-07	0.000106955	-31.9686	Gene Body	gene:Solyc10g073357.1	Exocyst complex component SEC3A (AHRD V3.3 *-* A0A2G2VHQ3_CAPBA)
SL4.0ch02	37034001	37034200	200	*	1.98147e-05	0.00145116	-31.4407	Promoter	gene:Solyc02g069055.1	Phloem protein 2-like (AHRD V3.3 *** A0A200QPN3_9MAGN)
SL4.0ch03	59170401	59170600	200	*	2.41802e-05	0.00171115	-31.3899	None
SL4.0ch03	59179001	59179200	200	*	1.57709e-07	2.29175e-05	-30.3497	Both	gene:Solyc03g114870.1;gene:Solyc03g114880.3	Zinc finger BED domain-containing protein RICESLEEPER 2 (AHRD V3.3 *** A0A2U1M943_ARTAN); COBRA-like protein (AHRD V3.3 *** A0A2G3A1W9_CAPAN)
SL4.0ch03	59179201	59179400	200	*	3.87293e-06	0.000344249	-29.7441	Both	gene:Solyc03g114870.1;gene:Solyc03g114880.3	Zinc finger BED domain-containing protein RICESLEEPER 2 (AHRD V3.3 *** A0A2U1M943_ARTAN); COBRA-like protein (AHRD V3.3 *** A0A2G3A1W9_CAPAN)
SL4.0ch09	65403601	65403800	200	*	7.08936e-10	1.72675e-07	-29.7156	Gene Body	gene:Solyc09g089580.4	2-oxoglutarate (2OG) and Fe(II)-dependent oxygenase superfamily protein (AHRD V3.3 *** A0A2U1QA13_ARTAN)
SL4.0ch06	42201601	42201800	200	*	0.000128399	0.0068963	-29.0877	None
SL4.0ch08	59675601	59675800	200	*	1.68076e-05	0.00126643	-28.712	Promoter	gene:Solyc08g077620.1;gene:Solyc08g077630.3	WD40 repeat (AHRD V3.3 *-* A0A200QP61_9MAGN); Protein kinase superfamily protein (AHRD V3.3 *** A0A2U1KAY9_ARTAN)
SL4.0ch00	5759801	5760000	200	*	4.87474e-08	7.85467e-06	-28.5479	None
SL4.0ch00	2574201	2574400	200	*	1.64343e-08	3.31007e-06	-27.8769	Both	gene:Solyc00g500151.1;gene:Solyc00g500153.1;gene:Solyc00g500154.1;gene:Solyc00g500155.1	Photosystem II protein D1 (AHRD V3.3 *** A0A1U8QBZ9_CAPAN); 30S ribosomal protein S3; NAD(P)H-quinone oxidoreductase subunit J; 50S ribosomal protein L14
SL4.0ch03	3788601	3788800	200	*	1.66473e-06	0.000167648	-26.1434	None
SL4.0ch00	2567201	2567400	200	*	0.000189265	0.00953008	-26.0063	Both	gene:Solyc00g500148.1;gene:Solyc00g500147.1	Protein Ycf2 (AHRD V3.3 *-* A0A1W5PW46_9DIPS); Protein Ycf2 (AHRD V3.3 *-* A0A0U1ZJJ5_9SOLN)
SL4.0ch03	59251801	59252000	200	*	0.000120896	0.00666423	-25.4941	None
SL4.0ch03	59182601	59182800	200	*	8.8985e-05	0.00512077	-23.837	None
SL4.0ch01	73480401	73480600	200	*	3.21527e-05	0.00218668	-23.6238	Gene Body	gene:Solyc01g073670.3	Major facilitator superfamily protein (AHRD V3.3 *** A0A2U1LP11_ARTAN)
SL4.0ch03	59218001	59218200	200	*	7.12614e-06	0.000592344	-21.9674	Gene Body	gene:Solyc03g114940.3	Cytochrome P450 (AHRD V3.3 *** A0A200PRH8_9MAGN)
SL4.0ch04	61383601	61383800	200	*	3.91579e-05	0.0025316	-20.9302	Both	gene:Solyc04g078720.1;gene:Solyc04g078730.1	Subtilisin-like protease (AHRD V3.3 *** Q38708_ALNGL)
SL4.0ch03	59118001	59118200	200	*	0.000392116	0.0167625	-20.4762	Both	gene:Solyc03g114820.3;gene:Solyc03g114810.3	Adenine nucleotide alpha hydrolases-like superfamily protein (AHRD V3.3 *** Q9M9P7_ARATH); Hexosyltransferase (AHRD V3.3 *** A0A2G3A1X0_CAPAN)
SL4.0ch02	31469001	31469200	200	*	0.000779744	0.0289596	-20.1182	Gene Body	gene:Solyc02g061910.1	Senescence-specific cysteine protease SAG39 (AHRD V3.3 *-* A0A2G3CBW6_CAPCH)
SL4.0ch12	29114601	29114800	200	*	0.00110692	0.0383882	-19.1176	None
SL4.0ch00	2574401	2574600	200	*	9.56094e-05	0.00544218	-18.5637	Both	gene:Solyc00g500151.1;gene:Solyc00g500153.1;gene:Solyc00g500154.1;gene:Solyc00g500155.1;gene:Solyc00g500156.1	Photosystem II protein D1 (AHRD V3.3 *** A0A1U8QBZ9_CAPAN); 30S ribosomal protein S3; NAD(P)H-quinone oxidoreductase subunit J; 50S ribosomal protein L14; 30S ribosomal protein S11
SL4.0ch00	5760001	5760200	200	*	1.15155e-06	0.000120607	-17.8981	None
SL4.0ch00	5848601	5848800	200	*	5.172e-08	8.20739e-06	-17.3936	Gene Body	gene:Solyc00g500259.1	Unknown protein
SL4.0ch10	56535001	56535200	200	*	9.11448e-06	0.000745782	-16.985	Promoter	gene:Solyc10g068350.1	Chitinase (AHRD V3.3 *-* B9VRK7_CAPAN)
SL4.0ch10	56592601	56592800	200	*	0.00096018	0.0345581	-16.8198	None
SL4.0ch09	60069801	60070000	200	*	2.79854e-06	0.000259384	-15.8604	None
SL4.0ch03	39259801	39260000	200	*	0.00146761	0.0470302	-14.6737	Gene Body	gene:Solyc03g013600.1	NAD(P)H-quinone oxidoreductase subunit 6
SL4.0ch02	45599401	45599600	200	*	5.4543e-06	0.000464434	-14.5594	Gene Body	gene:Solyc02g075620.4	Pectinesterase (AHRD V3.3 *** A0A2G3D7Y1_CAPCH)
SL4.0ch03	54558601	54558800	200	*	4.9167e-05	0.00306517	-13.6657	Gene Body	gene:Solyc03g097670.4	DNA binding
SL4.0ch09	15326801	15327000	200	*	0.000424954	0.0176906	-12.6761	Gene Body	gene:Solyc09g018555.1	30S ribosomal protein S2
SL4.0ch09	42368601	42368800	200	*	0.000208548	0.0103029	-12.3077	Gene Body	gene:Solyc09g055950.2	Photosystem II D2 protein (AHRD V3.3 *-* E3T2U9_EQUAR)
SL4.0ch08	45069801	45070000	200	*	2.03466e-05	0.00146965	-12.2865	None
SL4.0ch12	28063801	28064000	200	*	0.000277893	0.0129355	-11.6864	Both	gene:Solyc12g027820.1;gene:Solyc12g027820.1	NAD(P)H-quinone oxidoreductase subunit 2
SL4.0ch00	9422201	9422400	200	*	0.000707036	0.0267333	-11.236	None
SL4.0ch00	7869001	7869200	200	*	0.00142494	0.0463334	-11.1111	None
SL4.0ch02	45591401	45591600	200	*	0.000865829	0.0318183	-10.7636	Gene Body	gene:Solyc02g075610.4	Golgin candidate 6 (AHRD V3.3 *-* A0A2G2XK18_CAPBA)
SL4.0ch00	6080601	6080800	200	*	2.57177e-06	0.000244867	10.0464	Gene Body	gene:Solyc00g500264.1	Unknown protein
SL4.0ch00	7937401	7937600	200	*	3.66377e-05	0.00242863	10.112	None
SL4.0ch09	32807401	32807600	200	*	0.000116782	0.00647149	10.1587	None
SL4.0ch10	56534401	56534600	200	*	5.1125e-06	0.000438898	10.1625	Gene Body	gene:Solyc10g068350.1	Chitinase (AHRD V3.3 *-* B9VRK7_CAPAN)
SL4.0ch00	8680601	8680800	200	*	0.00137674	0.0452012	10.5415	None
SL4.0ch08	9522001	9522200	200	*	0.000453636	0.0184153	10.575	None
SL4.0ch00	7937601	7937800	200	*	2.93053e-30	5.11546e-27	10.7316	None
SL4.0ch00	9439201	9439400	200	*	0.000321367	0.0142018	11.1104	None
SL4.0ch00	7564001	7564200	200	*	1.52021e-09	3.53818e-07	11.3229	None
SL4.0ch00	7937801	7938000	200	*	3.838e-12	1.38611e-09	11.9099	None
SL4.0ch00	5823601	5823800	200	*	4.04654e-41	4.23813e-37	12.0526	None
SL4.0ch09	11326801	11327000	200	*	5.84094e-05	0.00359852	12.1769	Promoter	gene:Solyc09g015880.4	Cytochrome c oxidase subunit 2 (AHRD V3.3 *** A0A2G3CEU1_CAPCH)
SL4.0ch03	59192201	59192400	200	*	0.000440558	0.0180947	12.6092	Both	gene:Solyc03g114890.4;gene:Solyc03g114900.3	COBRA-like protein (AHRD V3.3 *** K4BKZ1_SOLLC); COBRA-like protein (AHRD V3.3 *** K4BKZ2_SOLLC)
SL4.0ch00	9419201	9419400	200	*	0.000937066	0.0338425	12.6749	None
SL4.0ch10	20510601	20510800	200	*	0.000296013	0.0133828	12.8571	None
SL4.0ch00	5832801	5833000	200	*	6.89191e-16	4.81214e-13	13.0304	None
SL4.0ch04	54909401	54909600	200	*	0.000607366	0.0234731	13.2365	Gene Body	gene:Solyc04g063440.3	F-box protein (AHRD V3.3 *** A0A2K3NSW3_TRIPR)
SL4.0ch08	21745401	21745600	200	*	0.00136029	0.0449429	13.7693	None
SL4.0ch03	12735001	12735200	200	*	0.00114624	0.0396209	13.9039	None
SL4.0ch00	7937001	7937200	200	*	2.02009e-11	6.61166e-09	13.9243	None
SL4.0ch00	6518401	6518600	200	*	0.000370097	0.0160173	14.165	Gene Body	gene:Solyc00g500282.1	Unknown protein
SL4.0ch05	5082201	5082400	200	*	9.26645e-06	0.000752339	14.1975	None
SL4.0ch01	40863401	40863600	200	*	0.00135366	0.0448947	14.8936	None
SL4.0ch12	64362001	64362200	200	*	0.000427196	0.0176906	15.3029	Gene Body	gene:Solyc12g094740.3	Unknown protein
SL4.0ch01	39966201	39966400	200	*	0.00105318	0.0371394	15.5678	None
SL4.0ch00	4951801	4952000	200	*	6.92311e-07	7.96801e-05	15.915	None
SL4.0ch10	32004001	32004200	200	*	0.00145441	0.0468697	16.6667	None
SL4.0ch00	5823801	5824000	200	*	4.16727e-33	1.45486e-29	17.4491	None
SL4.0ch00	4869801	4870000	200	*	1.42206e-05	0.00109514	17.6449	None
SL4.0ch00	4869401	4869600	200	*	6.17103e-08	9.64657e-06	17.7391	None
SL4.0ch00	8682401	8682600	200	*	4.80691e-05	0.00301467	17.7691	None
SL4.0ch10	64673001	64673200	200	*	0.000414073	0.017487	17.826	Gene Body	gene:Solyc10g086787.1	Unknown protein
SL4.0ch05	27807801	27808000	200	*	2.17072e-05	0.00155719	18.5965	None
SL4.0ch00	4869601	4869800	200	*	8.43069e-33	2.20746e-29	18.6302	None
SL4.0ch00	5762001	5762200	200	*	3.98172e-07	4.90617e-05	19.2999	None
SL4.0ch09	32767601	32767800	200	*	4.63033e-07	5.63047e-05	20.0467	None
SL4.0ch00	7564201	7564400	200	*	1.59735e-07	2.29175e-05	20.488	None
SL4.0ch03	59169601	59169800	200	*	3.35825e-08	5.99648e-06	22.6415	Gene Body	gene:Solyc03g114850.4	Squamosa promoter binding protein 6a
SL4.0ch02	45598601	45598800	200	*	2.13493e-08	4.06548e-06	23.6158	Gene Body	gene:Solyc02g075620.4	Pectinesterase (AHRD V3.3 *** A0A2G3D7Y1_CAPCH)
SL4.0ch00	7621801	7622000	200	*	0.000817626	0.0301527	24.2391	Promoter	gene:Solyc00g500347.1	Cytochrome c biogenesis FN (AHRD V3.3 *** A0A0C5B9X0_9SOLA)
SL4.0ch11	13433001	13433200	200	*	2.61751e-06	0.00024689	24.8637	Gene Body	gene:Solyc11g021090.3	NAD(P)H-quinone oxidoreductase subunit 2
SL4.0ch03	29169801	29170000	200	*	0.000272538	0.0127429	25.7143	None
SL4.0ch01	37742201	37742400	200	*	0.00024943	0.0119834	26.2019	None
SL4.0ch10	56534601	56534800	200	*	2.87548e-14	1.50581e-11	26.4667	Both	gene:Solyc10g068350.1;gene:Solyc10g068350.1	Chitinase (AHRD V3.3 *-* B9VRK7_CAPAN)
SL4.0ch01	11871801	11872000	200	*	0.00109943	0.0382553	27.2727	None
SL4.0ch04	54902601	54902800	200	*	7.88194e-16	5.15945e-13	27.6715	None
SL4.0ch02	45595201	45595400	200	*	3.65455e-06	0.000332833	28.8136	Gene Body	gene:Solyc02g075610.4	Golgin candidate 6 (AHRD V3.3 *-* A0A2G2XK18_CAPBA)
SL4.0ch06	28080201	28080400	200	*	1.72984e-06	0.000170918	29.0886	Promoter	gene:Solyc06g043010.1	Unknown protein
SL4.0ch09	47921001	47921200	200	*	0.000585917	0.022818	29.1667	None
SL4.0ch06	28079801	28080000	200	*	0.000478722	0.0192841	30.1619	Promoter	gene:Solyc06g043010.1	Unknown protein
SL4.0ch04	47941201	47941400	200	*	0.000770113	0.0288062	33.8095	Both	gene:Solyc04g050850.3;gene:Solyc04g050840.1;gene:Solyc04g050850.3	Protein Ycf2 (AHRD V3.3 *-* A0A172MBP1_9SOLA); Protein Ycf2 (AHRD V3.3 *-* YCF2_IPOPU)
SL4.0ch10	20540001	20540200	200	*	0.00156666	0.0493038	34.6061	None
SL4.0ch03	51067601	51067800	200	*	0.000213884	0.0104678	34.8555	Both	gene:Solyc03g095380.1;gene:Solyc03g150143.1	DNA-directed RNA polymerase subunit beta'' (AHRD V3.3 *-* I6N947_DATST); Peptidyl-prolyl cis-trans isomerase PASTICCINO1 (AHRD V3.3 *-* A0A2G2VE40_CAPBA)
SL4.0ch05	27976401	27976600	200	*	0.00156391	0.0493038	36.7521	None
SL4.0ch11	27090201	27090400	200	*	0.00130397	0.0439134	37.7193	None
SL4.0ch05	5080801	5081000	200	*	3.54135e-08	6.1817e-06	39.8965	None
SL4.0ch11	19887201	19887400	200	*	0.000197953	0.00987265	40.5405	None
SL4.0ch12	9721001	9721200	200	*	2.69336e-05	0.00186813	41.0377	None
SL4.0ch03	59256201	59256400	200	*	6.00435e-05	0.00365618	41.8831	Promoter	gene:Solyc03g114970.3;gene:Solyc03g114980.4	Protein SPIRAL1 (AHRD V3.3 *** A0A2G3A261_CAPAN); Unknown protein
SL4.0ch00	7636401	7636600	200	*	0.000543018	0.0214614	43.0952	None
SL4.0ch00	5782801	5783000	200	*	5.36884e-13	2.4448e-10	45.56	None
SL4.0ch03	59209801	59210000	200	*	0.000143778	0.0075671	48	Gene Body	gene:Solyc03g114930.3	PsbP-like protein 1
SL4.0ch10	32004401	32004600	200	*	9.90931e-06	0.000798344	48.7742	None
SL4.0ch00	7621601	7621800	200	*	2.53471e-07	3.39326e-05	48.7994	Promoter	gene:Solyc00g500347.1	Cytochrome c biogenesis FN (AHRD V3.3 *** A0A0C5B9X0_9SOLA)
SL4.0ch04	26944001	26944200	200	*	0.0012166	0.0417808	50	None
SL4.0ch05	27970001	27970200	200	*	0.000503092	0.0201882	50	None
SL4.0ch11	19952801	19953000	200	*	0.000792091	0.0293142	52.381	None
SL4.0ch06	42200401	42200600	200	*	1.93132e-07	2.62696e-05	53.75	None
SL4.0ch01	89804201	89804400	200	*	5.40384e-05	0.00334893	58.0645	Both	gene:Solyc01g111040.4;gene:Solyc01g111050.4	Calcium-binding EF-hand family protein (AHRD V3.3 *** A0A2U1MN65_ARTAN); COBRA-like protein (AHRD V3.3 *** K4B3W8_SOLLC)
SL4.0ch04	54905601	54905800	200	*	0.000447727	0.0183174	60	Gene Body	gene:Solyc04g063430.3	F-box protein (AHRD V3.3 *-* A0A1J3E3C7_NOCCA)
SL4.0ch08	50430401	50430600	200	*	0.000923822	0.0334796	60	Promoter	gene:Solyc08g062910.4	Elongation factor (AHRD V3.3 *** Q7XTK1_ORYSJ)
SL4.0ch04	54891801	54892000	200	*	0.000127568	0.00688697	60.5351	Promoter	gene:Solyc04g063415.1	F-box protein (AHRD V3.3 *** A0A2K3NSW3_TRIPR)
SL4.0ch07	8995201	8995400	200	*	3.27549e-05	0.00219908	61.8182	None
SL4.0ch12	34729201	34729400	200	*	1.19192e-05	0.000938607	66.4103	None
SL4.0ch07	59755201	59755400	200	*	3.68893e-08	6.33374e-06	69.5652	Gene Body	gene:Solyc07g049540.2	ABC transporter B family member 7 (AHRD V3.3 *-* A0A2G2XE24_CAPBA)
SL4.0ch04	8118801	8119000	200	*	1.79412e-07	2.49454e-05	70.4545	None
SL4.0ch07	53820401	53820600	200	*	0.000540031	0.0214242	70.9091	Promoter	gene:Solyc07g041687.1	Retrovirus-related Pol polyprotein from transposon TNT 1-94 (AHRD V3.3 *-* A0A2K3KFP4_TRIPR)
SL4.0ch12	35725801	35726000	200	*	1.81015e-07	2.49454e-05	74.0741	None
SL4.0ch07	66146201	66146400	200	*	8.66817e-05	0.00501578	75.5245	Gene Body	gene:Solyc07g064010.3	Formin-like protein (AHRD V3.3 *-* A0A2G2WFE4_CAPBA)
SL4.0ch12	2358401	2358600	200	*	3.18436e-12	1.23523e-09	76.0714	Gene Body	gene:Solyc12g009010.2	Serine/threonine-protein kinase (AHRD V3.3 *** F8WL77_CITUN)
SL4.0ch12	44862801	44863000	200	*	1.51099e-06	0.000156686	77.6515	Gene Body	gene:Solyc12g036300.3	Myosin heavy chain-like protein (AHRD V3.3 *** A0A2K3PHF1_TRIPR)
SL4.0ch03	589401	589600	200	*	0.000124547	0.00679392	80	Gene Body	gene:Solyc03g005860.4	ABC transporter B family member 12 (AHRD V3.3 *** A0A2G3CJR4_CAPCH)
SL4.0ch12	3833601	3833800	200	*	3.91447e-05	0.0025316	80	Gene Body	gene:Solyc12g010890.2	trihelix transcription factor ASIL1-like (AHRD V3.3 *** A0A2I4FFS5_9ROSI)
SL4.0ch08	32420201	32420400	200	*	7.00963e-07	7.9799e-05	81.8182	None
SL4.0ch08	361601	361800	200	*	4.53591e-06	0.000392617	90	Gene Body	gene:Solyc08g005470.4	Serine/threonine-protein kinase MAK (AHRD V3.3 *** A0A2G2XLD7_CAPBA)
SL4.0ch12	59914801	59915000	200	*	3.59703e-07	4.48492e-05	90.9091	Gene Body	gene:Solyc12g044910.2	copz2 nonclathrin coat protein zeta2-COP
SL4.0ch09	61118801	61119000	200	*	1.77422e-08	3.45197e-06	92.3077	Promoter	gene:Solyc09g025270.3	RING-type E3 ubiquitin transferase (AHRD V3.3 *** A0A2G3CV88_CAPCH)
SL4.0ch03	512801	513000	200	*	2.4547e-14	1.35311e-11	100	Gene Body	gene:Solyc03g005720.3	Calcium-dependent lipid-binding (CaLB domain) family protein (AHRD V3.3 *-* O22783_ARATH)
SL4.0ch12	42511201	42511400	200	*	4.73234e-09	9.9128e-07	100	Gene Body	gene:Solyc12g035650.2	Nuclear pore complex protein NUP54 (AHRD V3.3 *** A0A1U8GNX0_CAPAN)

## Sheet: C vs US CpG DMRs
seqnames	start	end	width	strand	pvalue	qvalue	meth.diff	Location	GeneID	GeneDescription
SL4.0ch03	57002401	57002600	200	*	3.67008e-08	1.87138e-05	-100	Both	gene:Solyc03g112030.3;gene:Solyc03g112013.1;gene:Solyc03g112017.1	Cytochrome P450 71A6 (AHRD V3.3 *** A0A2G3CY66_CAPCH); Cytochrome P450 (AHRD V3.3 *-* A0A2U1PEB2_ARTAN); Cytochrome P450 (AHRD V3.3 *-* A0A2U1PE88_ARTAN)
SL4.0ch10	39880601	39880800	200	*	4.53591e-06	0.00112954	-90	None
SL4.0ch12	54951801	54952000	200	*	1.50855e-06	0.000448706	-85.1648	Promoter	gene:Solyc12g040800.2	Calcium-dependent lipid-binding (CaLB domain) family protein (AHRD V3.3 *** A0A2U1LMA8_ARTAN)
SL4.0ch02	42584401	42584600	200	*	1.00445e-05	0.00210893	-83.3333	Both	gene:Solyc02g080350.1;gene:Solyc02g080360.1	Pentatricopeptide repeat-containing protein (AHRD V3.3 *** A0A1U8FUJ9_CAPAN); transcription factor SOX-4 (AHRD V3.3 --* XP_004982548.1)
SL4.0ch07	3523601	3523800	200	*	5.59506e-09	4.34423e-06	-75	Gene Body	gene:Solyc07g008590.1	receptor-like protein 12 (AHRD V3.3 *** A0A1U8F5D2_CAPAN)
SL4.0ch12	13974001	13974200	200	*	0.000106421	0.0137536	-72.7273	None
SL4.0ch10	3460801	3461000	200	*	0.000581205	0.0450516	-50	None
SL4.0ch03	63289401	63289600	200	*	0.000419891	0.0359692	-45.4545	Gene Body	gene:Solyc03g120460.4	Pentatricopeptide repeat (AHRD V3.3 *** A0A200PVT3_9MAGN)
SL4.0ch03	59217601	59217800	200	*	1.36678e-05	0.00266098	-43.2796	Gene Body	gene:Solyc03g114940.3	Cytochrome P450 (AHRD V3.3 *** A0A200PRH8_9MAGN)
SL4.0ch02	44066401	44066600	200	*	0.000146512	0.0178277	-42.6152	Promoter	gene:Solyc02g082375.1	Transcription factor DIVARICATA (AHRD V3.3 *** A0A2G3C4H9_CAPCH)
SL4.0ch03	59171201	59171400	200	*	0.000709386	0.0494087	-39.899	Gene Body	gene:Solyc03g114860.4	alpha-1
SL4.0ch04	25339001	25339200	200	*	0.0001623	0.0193099	-36.1905	None
SL4.0ch03	3788601	3788800	200	*	6.46023e-10	9.88222e-07	-35.3124	None
SL4.0ch03	59254601	59254800	200	*	7.48984e-07	0.000250626	-34.9966	Gene Body	gene:Solyc03g114970.3	Protein SPIRAL1 (AHRD V3.3 *** A0A2G3A261_CAPAN)
SL4.0ch10	31283401	31283600	200	*	0.000104389	0.0137536	-29.3863	Gene Body	gene:Solyc10g045220.1	Cytochrome f (AHRD V3.3 *** A0A1L6Z652_CAPCH)
SL4.0ch02	37034001	37034200	200	*	0.00057159	0.0446754	-29.046	Promoter	gene:Solyc02g069055.1	Phloem protein 2-like (AHRD V3.3 *** A0A200QPN3_9MAGN)
SL4.0ch01	6097601	6097800	200	*	2.16146e-06	0.000609071	-27.9676	None
SL4.0ch10	20525401	20525600	200	*	0.000225861	0.0238667	-27.7778	None
SL4.0ch06	1621001	1621200	200	*	0.000346802	0.0312061	-27.2727	Both	gene:Solyc06g007610.2;gene:Solyc06g007600.3	Glyoxalase-like domain (AHRD V3.3 *** A0A200QDW9_9MAGN); hypothetical protein (AHRD V3.3 --* AT1G67910.2)
SL4.0ch03	59218001	59218200	200	*	1.97248e-05	0.00351484	-23.2767	Gene Body	gene:Solyc03g114940.3	Cytochrome P450 (AHRD V3.3 *** A0A200PRH8_9MAGN)
SL4.0ch03	59210001	59210200	200	*	1.28953e-06	0.00039452	-22.1794	Gene Body	gene:Solyc03g114930.3	PsbP-like protein 1
SL4.0ch02	39764801	39765000	200	*	0.00054564	0.0438832	-20.5882	None
SL4.0ch00	2574401	2574600	200	*	0.000691604	0.0494087	-19.4622	Both	gene:Solyc00g500151.1;gene:Solyc00g500153.1;gene:Solyc00g500154.1;gene:Solyc00g500155.1;gene:Solyc00g500156.1	Photosystem II protein D1 (AHRD V3.3 *** A0A1U8QBZ9_CAPAN); 30S ribosomal protein S3; NAD(P)H-quinone oxidoreductase subunit J; 50S ribosomal protein L14; 30S ribosomal protein S11
SL4.0ch09	32782001	32782200	200	*	0.000183449	0.0208169	-17.4603	Both	gene:Solyc09g050067.1;gene:Solyc09g050065.1;gene:Solyc09g050066.1	50S ribosomal protein L2 (AHRD V3.3 *-* H6T990_9CARY); 50S ribosomal protein L16; 30S ribosomal protein S3
SL4.0ch00	2566601	2566800	200	*	8.62186e-05	0.0116863	-16.4972	Gene Body	gene:Solyc00g500147.1	Protein Ycf2 (AHRD V3.3 *-* A0A0U1ZJJ5_9SOLN)
SL4.0ch04	61383601	61383800	200	*	0.000392922	0.0342063	-16.4384	Both	gene:Solyc04g078720.1;gene:Solyc04g078730.1	Subtilisin-like protease (AHRD V3.3 *** Q38708_ALNGL)
SL4.0ch11	13466201	13466400	200	*	0.000288883	0.0273746	-15.3709	Both	gene:Solyc11g021310.1;gene:Solyc11g021260.1;gene:Solyc11g021270.1;gene:Solyc11g021280.2	Protein TIC 214 (AHRD V3.3 *-* TI214_TOBAC); Protein TIC 214 (AHRD V3.3 *-* TI214_SOLTU); Protein TIC 214 (AHRD V3.3 *-* I6N9B5_DATST); Protein TIC 214 (AHRD V3.3 *-* J7H3X3_CAPAN)
SL4.0ch08	9424201	9424400	200	*	0.000228053	0.0238667	-14.5549	None
SL4.0ch08	45069801	45070000	200	*	2.61277e-07	0.000103619	-14.4191	None
SL4.0ch12	28063801	28064000	200	*	3.47627e-06	0.000886275	-14.2203	Both	gene:Solyc12g027820.1;gene:Solyc12g027820.1	NAD(P)H-quinone oxidoreductase subunit 2
SL4.0ch04	64419401	64419600	200	*	0.000279692	0.0269812	-13.8713	Promoter	gene:Solyc04g082990.3	Tetratricopeptide repeat protein SKI3 (AHRD V3.3 *-* A0A2G2ZSZ3_CAPAN)
SL4.0ch11	201	400	200	*	0.000186513	0.0208169	-12.9303	Gene Body	gene:Solyc11g004000.1	Unknown protein
SL4.0ch08	9426001	9426200	200	*	0.000591394	0.0451255	-12.9083	None
SL4.0ch00	2549201	2549400	200	*	1.31233e-05	0.00260227	-12.446	Both	gene:Solyc00g500143.1;gene:Solyc00g500144.1;gene:Solyc00g500145.1	30S ribosomal protein S4; 30S ribosomal protein S14; Maturase K (AHRD V3.3 *** A0A2G3DGH8_CAPCH)
SL4.0ch12	36753601	36753800	200	*	0.000270457	0.0267577	-11.7407	None
SL4.0ch04	64419201	64419400	200	*	8.48884e-09	5.6811e-06	-11.1936	Promoter	gene:Solyc04g082990.3	Tetratricopeptide repeat protein SKI3 (AHRD V3.3 *-* A0A2G2ZSZ3_CAPAN)
SL4.0ch00	4869601	4869800	200	*	5.48582e-10	9.79027e-07	11.7653	None
SL4.0ch04	54902601	54902800	200	*	1.77822e-05	0.00326417	11.8069	None
SL4.0ch12	17865201	17865400	200	*	0.000433869	0.0368716	12.5	None
SL4.0ch01	86517601	86517800	200	*	2.3301e-06	0.000639757	12.6907	Gene Body	gene:Solyc01g106220.4	DNA polymerase V (AHRD V3.3 *** A0A2I4F5F3_9ROSI)
SL4.0ch00	2568801	2569000	200	*	7.83915e-06	0.00178598	12.7527	Both	gene:Solyc00g500149.1;gene:Solyc00g500147.1;gene:Solyc00g500148.1;gene:Solyc00g500150.1	NAD(P)H-quinone oxidoreductase subunit J; Protein Ycf2 (AHRD V3.3 *-* A0A0U1ZJJ5_9SOLN); Protein Ycf2 (AHRD V3.3 *-* A0A1W5PW46_9DIPS); 50S ribosomal protein L2
SL4.0ch09	32801801	32802000	200	*	1.12007e-05	0.00226294	12.8644	None
SL4.0ch08	9416401	9416600	200	*	0.000272377	0.0267577	13.2353	None
SL4.0ch00	9419201	9419400	200	*	0.000555833	0.0440875	13.896	None
SL4.0ch03	12735001	12735200	200	*	0.000132201	0.0164604	15.0943	None
SL4.0ch09	11326801	11327000	200	*	2.55648e-06	0.000684363	15.2531	Promoter	gene:Solyc09g015880.4	Cytochrome c oxidase subunit 2 (AHRD V3.3 *** A0A2G3CEU1_CAPCH)
SL4.0ch00	4951801	4952000	200	*	1.11249e-06	0.000350365	16.0599	None
SL4.0ch02	45598601	45598800	200	*	2.00231e-05	0.00351484	16.2718	Gene Body	gene:Solyc02g075620.4	Pectinesterase (AHRD V3.3 *** A0A2G3D7Y1_CAPCH)
SL4.0ch00	8205001	8205200	200	*	0.000646242	0.0473965	20.7547	None
SL4.0ch09	11325001	11325200	200	*	8.63929e-08	4.20494e-05	22.5348	Both	gene:Solyc09g015860.1;gene:Solyc09g015880.4	Ribosomal protein L16 (AHRD V3.3 *** A0A290WKW7_SOLLC); Cytochrome c oxidase subunit 2 (AHRD V3.3 *** A0A2G3CEU1_CAPCH)
SL4.0ch01	69513601	69513800	200	*	2.18847e-05	0.00377966	24.5218	Gene Body	gene:Solyc01g067760.1	Photosystem I reaction center subunit IX (AHRD V3.3 *** M1FKX6_SALMI)
SL4.0ch01	34722201	34722400	200	*	0.00056377	0.0443882	27.2727	Gene Body	gene:Solyc01g034213.1	Unknown protein
SL4.0ch01	37742201	37742400	200	*	0.000187137	0.0208169	28.125	None
SL4.0ch07	50491601	50491800	200	*	0.00067523	0.0488533	33.7037	None
SL4.0ch00	7621801	7622000	200	*	1.01818e-06	0.00033038	40.1705	Promoter	gene:Solyc00g500347.1	Cytochrome c biogenesis FN (AHRD V3.3 *** A0A0C5B9X0_9SOLA)
SL4.0ch11	50695601	50695800	200	*	0.000100486	0.0134499	45	Gene Body	gene:Solyc11g066870.3	MORN (Membrane Occupation and Recognition Nexus) repeat-containing protein (AHRD V3.3 *** AT5G22640.1)
SL4.0ch02	44066601	44066800	200	*	2.15738e-06	0.000609071	47.4801	Promoter	gene:Solyc02g082375.1	Transcription factor DIVARICATA (AHRD V3.3 *** A0A2G3C4H9_CAPCH)
SL4.0ch01	11871801	11872000	200	*	3.20513e-06	0.000837078	50	None
SL4.0ch04	54905601	54905800	200	*	0.000636155	0.0469785	60	Gene Body	gene:Solyc04g063430.3	F-box protein (AHRD V3.3 *-* A0A1J3E3C7_NOCCA)
SL4.0ch04	8118801	8119000	200	*	5.67985e-09	4.34423e-06	69.4444	None
SL4.0ch07	53820401	53820600	200	*	1.42666e-05	0.0026886	80	Promoter	gene:Solyc07g041687.1	Retrovirus-related Pol polyprotein from transposon TNT 1-94 (AHRD V3.3 *-* A0A2K3KFP4_TRIPR)
SL4.0ch07	59755201	59755400	200	*	2.18167e-09	2.12373e-06	80	Gene Body	gene:Solyc07g049540.2	ABC transporter B family member 7 (AHRD V3.3 *-* A0A2G2XE24_CAPBA)
SL4.0ch12	2358401	2358600	200	*	3.27413e-13	1.75295e-09	84.4565	Gene Body	gene:Solyc12g009010.2	Serine/threonine-protein kinase (AHRD V3.3 *** F8WL77_CITUN)
SL4.0ch12	59914801	59915000	200	*	2.00228e-08	1.12843e-05	100	Gene Body	gene:Solyc12g044910.2	copz2 nonclathrin coat protein zeta2-COP

## Sheet: C vs US+D CpG DMRs
seqnames	start	end	width	strand	pvalue	qvalue	meth.diff	Location	GeneID	GeneDescription
SL4.0ch08	58328401	58328600	200	*	7.00065e-08	2.74415e-05	-100	Gene Body	gene:Solyc08g076190.3	protein dimerization (AHRD V3.3 *-* AT5G45610.1)
SL4.0ch03	57002401	57002600	200	*	4.53591e-06	0.000762003	-90	Both	gene:Solyc03g112030.3;gene:Solyc03g112013.1;gene:Solyc03g112017.1	Cytochrome P450 71A6 (AHRD V3.3 *** A0A2G3CY66_CAPCH); Cytochrome P450 (AHRD V3.3 *-* A0A2U1PEB2_ARTAN); Cytochrome P450 (AHRD V3.3 *-* A0A2U1PE88_ARTAN)
SL4.0ch04	52781001	52781200	200	*	4.53591e-06	0.000762003	-90	Gene Body	gene:Solyc04g054950.3	NAD(P)-binding Rossmann-fold superfamily protein (AHRD V3.3 *** F4IKL5_ARATH)
SL4.0ch10	39880601	39880800	200	*	4.53591e-06	0.000762003	-90	None
SL4.0ch12	54951801	54952000	200	*	6.3173e-06	0.000941685	-83.7662	Promoter	gene:Solyc12g040800.2	Calcium-dependent lipid-binding (CaLB domain) family protein (AHRD V3.3 *** A0A2U1LMA8_ARTAN)
SL4.0ch08	37249401	37249600	200	*	6.81731e-05	0.00563683	-80.9091	None
SL4.0ch08	60198801	60199000	200	*	6.81731e-05	0.00563683	-80.9091	Gene Body	gene:Solyc08g078270.3	Dual specificity phosphatase (AHRD V3.3 *** A0A200Q2H3_9MAGN)
SL4.0ch04	52140601	52140800	200	*	5.48949e-05	0.00505433	-75	None
SL4.0ch07	3523601	3523800	200	*	8.64273e-09	5.08744e-06	-75	Gene Body	gene:Solyc07g008590.1	receptor-like protein 12 (AHRD V3.3 *** A0A1U8F5D2_CAPAN)
SL4.0ch02	50425201	50425400	200	*	4.0899e-05	0.00409362	-72.7273	Gene Body	gene:Solyc02g090900.3	Remorin (AHRD V3.3 *** A0A200QZA9_9MAGN)
SL4.0ch01	78766001	78766200	200	*	0.000495687	0.0271821	-71.8182	Both	gene:Solyc01g095110.4;gene:Solyc01g095120.3	Pentatricopeptide repeat-containing protein (AHRD V3.3 *** A0A1J3JYF9_NOCCA); Proline iminopeptidase (AHRD V3.3 *** A0A1J3I0I9_NOCCA)
SL4.0ch04	23401401	23401600	200	*	0.000138951	0.0103454	-70	Promoter	gene:Solyc04g025320.2	Cytokinin riboside 5'-monophosphate phosphoribohydrolase LOG4 (AHRD V3.3 *-* A0A2G2WI82_CAPBA)
SL4.0ch08	60917401	60917600	200	*	0.000588137	0.031123	-65.035	Gene Body	gene:Solyc08g079180.3	Elongation factor G (AHRD V3.3 *** A0A2G3AEH8_CAPAN)
SL4.0ch01	60559401	60559600	200	*	5.1203e-05	0.00483849	-60	None
SL4.0ch12	36992801	36993000	200	*	0.00045603	0.0258098	-58.4416	None
SL4.0ch06	15618001	15618200	200	*	4.32732e-06	0.000762003	-53.2051	None
SL4.0ch10	56599201	56599400	200	*	8.23881e-09	5.08744e-06	-49.5911	None
SL4.0ch01	6097601	6097800	200	*	4.99777e-16	2.64471e-12	-47.9701	None
SL4.0ch03	59178801	59179000	200	*	1.43713e-05	0.00185487	-41.6667	Both	gene:Solyc03g114870.1;gene:Solyc03g114880.3	Zinc finger BED domain-containing protein RICESLEEPER 2 (AHRD V3.3 *** A0A2U1M943_ARTAN); COBRA-like protein (AHRD V3.3 *** A0A2G3A1W9_CAPAN)
SL4.0ch10	31285401	31285600	200	*	0.000318484	0.0198744	-41.6667	Gene Body	gene:Solyc10g045220.1	Cytochrome f (AHRD V3.3 *** A0A1L6Z652_CAPCH)
SL4.0ch01	83337601	83337800	200	*	0.0007415	0.036501	-38.1818	Gene Body	gene:Solyc01g101250.3	G-patch domain-containing protein (AHRD V3.3 *** A0A1Q3DGV7_CEPFO)
SL4.0ch03	59251401	59251600	200	*	0.000568823	0.0305593	-37.3793	Gene Body	gene:Solyc03g114960.4	Galactose oxidase/kelch repeat superfamily protein (AHRD V3.3 *** A0A1P8ATP8_ARATH)
SL4.0ch00	2566401	2566600	200	*	1.05886e-05	0.00147454	-37.285	Gene Body	gene:Solyc00g500147.1	Protein Ycf2 (AHRD V3.3 *-* A0A0U1ZJJ5_9SOLN)
SL4.0ch00	2567201	2567400	200	*	3.74278e-07	0.000110033	-35.3565	Both	gene:Solyc00g500148.1;gene:Solyc00g500147.1	Protein Ycf2 (AHRD V3.3 *-* A0A1W5PW46_9DIPS); Protein Ycf2 (AHRD V3.3 *-* A0A0U1ZJJ5_9SOLN)
SL4.0ch03	59256401	59256600	200	*	0.000108098	0.00860196	-35.2941	Promoter	gene:Solyc03g114970.3;gene:Solyc03g114980.4	Protein SPIRAL1 (AHRD V3.3 *** A0A2G3A261_CAPAN); Unknown protein
SL4.0ch09	65402401	65402600	200	*	4.18042e-05	0.00413493	-34.632	Gene Body	gene:Solyc09g089580.4	2-oxoglutarate (2OG) and Fe(II)-dependent oxygenase superfamily protein (AHRD V3.3 *** A0A2U1QA13_ARTAN)
SL4.0ch05	28040801	28041000	200	*	0.000362075	0.021773	-31.2281	None
SL4.0ch12	29114601	29114800	200	*	0.000319235	0.0198744	-29.1667	None
SL4.0ch10	31283401	31283600	200	*	0.00020936	0.0146741	-28.6482	Gene Body	gene:Solyc10g045220.1	Cytochrome f (AHRD V3.3 *** A0A1L6Z652_CAPCH)
SL4.0ch03	59233201	59233400	200	*	0.000933851	0.0420574	-27.6056	Gene Body	gene:Solyc03g114950.2	ABC transporter B family member 27 (AHRD V3.3 *** A0A1U8FW31_CAPAN)
SL4.0ch06	1621001	1621200	200	*	0.000246719	0.0167382	-27.2727	Both	gene:Solyc06g007610.2;gene:Solyc06g007600.3	Glyoxalase-like domain (AHRD V3.3 *** A0A200QDW9_9MAGN); hypothetical protein (AHRD V3.3 --* AT1G67910.2)
SL4.0ch02	45599801	45600000	200	*	4.40944e-05	0.00425787	-25.5917	Gene Body	gene:Solyc02g075620.4	Pectinesterase (AHRD V3.3 *** A0A2G3D7Y1_CAPCH)
SL4.0ch10	56535001	56535200	200	*	4.26899e-11	4.51811e-08	-23.3876	Promoter	gene:Solyc10g068350.1	Chitinase (AHRD V3.3 *-* B9VRK7_CAPAN)
SL4.0ch02	31469001	31469200	200	*	3.88707e-06	0.000733147	-23.277	Gene Body	gene:Solyc02g061910.1	Senescence-specific cysteine protease SAG39 (AHRD V3.3 *-* A0A2G3CBW6_CAPCH)
SL4.0ch00	5759801	5760000	200	*	0.000139024	0.0103454	-21.3333	None
SL4.0ch09	65403601	65403800	200	*	3.54804e-05	0.00372682	-21.002	Gene Body	gene:Solyc09g089580.4	2-oxoglutarate (2OG) and Fe(II)-dependent oxygenase superfamily protein (AHRD V3.3 *** A0A2U1QA13_ARTAN)
SL4.0ch02	45599201	45599400	200	*	9.40594e-06	0.00134525	-20.6165	Gene Body	gene:Solyc02g075620.4	Pectinesterase (AHRD V3.3 *** A0A2G3D7Y1_CAPCH)
SL4.0ch03	59179001	59179200	200	*	0.000737939	0.0364955	-20.1869	Both	gene:Solyc03g114870.1;gene:Solyc03g114880.3	Zinc finger BED domain-containing protein RICESLEEPER 2 (AHRD V3.3 *** A0A2U1M943_ARTAN); COBRA-like protein (AHRD V3.3 *** A0A2G3A1W9_CAPAN)
SL4.0ch08	21741601	21741800	200	*	0.000985207	0.0439958	-20	None
SL4.0ch03	59182001	59182200	200	*	0.000167039	0.0120263	-17.5445	Gene Body	gene:Solyc03g114880.3	COBRA-like protein (AHRD V3.3 *** A0A2G3A1W9_CAPAN)
SL4.0ch00	5848601	5848800	200	*	1.09233e-06	0.000262745	-17.1266	Gene Body	gene:Solyc00g500259.1	Unknown protein
SL4.0ch04	61383601	61383800	200	*	0.000807742	0.0385081	-17.0732	Both	gene:Solyc04g078720.1;gene:Solyc04g078730.1	Subtilisin-like protease (AHRD V3.3 *** Q38708_ALNGL)
SL4.0ch02	20022601	20022800	200	*	0.000147998	0.0108774	-16.2791	None
SL4.0ch02	45595001	45595200	200	*	2.87653e-05	0.00326201	-15.7913	Gene Body	gene:Solyc02g075610.4	Golgin candidate 6 (AHRD V3.3 *-* A0A2G2XK18_CAPBA)
SL4.0ch10	56534801	56535000	200	*	2.64681e-06	0.000528541	-15.4652	Promoter	gene:Solyc10g068350.1	Chitinase (AHRD V3.3 *-* B9VRK7_CAPAN)
SL4.0ch00	7563801	7564000	200	*	1.432e-07	5.05189e-05	-14.712	None
SL4.0ch03	28199801	28200000	200	*	0.000580042	0.0308489	-14.5045	Promoter	gene:Solyc03g062780.1	30S ribosomal protein S7
SL4.0ch00	9431401	9431600	200	*	0.00104296	0.0452389	-13.3858	None
SL4.0ch09	55236201	55236400	200	*	0.000798328	0.0383162	-12.8022	Gene Body	gene:Solyc09g061465.1	Protein Ycf2 (AHRD V3.3 *-* A0A2K1Y5H6_POPTR)
SL4.0ch00	5843201	5843400	200	*	0.000464567	0.0261531	-12.2195	Gene Body	gene:Solyc00g500259.1	Unknown protein
SL4.0ch03	3847001	3847200	200	*	0.000125624	0.00956512	-11.8311	None
SL4.0ch10	31287601	31287800	200	*	3.04042e-05	0.00335193	-11.7541	Promoter	gene:Solyc10g045230.1	Cytochrome b559 subunit alpha (AHRD V3.3 *** A0A328E4L8_9ASTE)
SL4.0ch10	25343401	25343600	200	*	0.000875582	0.0408229	-11.6279	Gene Body	gene:Solyc10g044443.1	Signal recognition particle subunit SRP72 (AHRD V3.3 *-* A0A2G3BDT2_CAPCH)
SL4.0ch08	45068401	45068600	200	*	7.59021e-07	0.000200829	-11.4564	None
SL4.0ch00	9434001	9434200	200	*	5.39562e-06	0.000839779	-11.2196	None
SL4.0ch03	54559601	54559800	200	*	0.0010121	0.0441006	-11.1584	Gene Body	gene:Solyc03g097670.4	DNA binding
SL4.0ch00	2549401	2549600	200	*	5.95291e-06	0.000913089	-10.9554	Both	gene:Solyc00g500143.1;gene:Solyc00g500144.1;gene:Solyc00g500145.1	30S ribosomal protein S4; 30S ribosomal protein S14; Maturase K (AHRD V3.3 *** A0A2G3DGH8_CAPCH)
SL4.0ch00	3282201	3282400	200	*	2.21727e-05	0.00257875	-10.3955	None
SL4.0ch08	45068601	45068800	200	*	1.75391e-12	3.09378e-09	-10.2757	None
SL4.0ch10	20712801	20713000	200	*	3.39125e-07	0.000102547	-10.2088	None
SL4.0ch00	2571801	2572000	200	*	0.000720229	0.0359556	-10.1351	Both	gene:Solyc00g500150.1;gene:Solyc00g500149.1;gene:Solyc00g500152.1;gene:Solyc00g500153.1	50S ribosomal protein L2; NAD(P)H-quinone oxidoreductase subunit J; 50S ribosomal protein L2 (AHRD V3.3 *** H6T990_9CARY); 30S ribosomal protein S3
SL4.0ch08	9420801	9421000	200	*	1.1358e-05	0.00156115	-10.1275	None
SL4.0ch00	4885001	4885200	200	*	3.83703e-06	0.000733147	10.0569	None
SL4.0ch00	2568801	2569000	200	*	0.00010457	0.00838424	10.9681	Both	gene:Solyc00g500149.1;gene:Solyc00g500147.1;gene:Solyc00g500148.1;gene:Solyc00g500150.1	NAD(P)H-quinone oxidoreductase subunit J; Protein Ycf2 (AHRD V3.3 *-* A0A0U1ZJJ5_9SOLN); Protein Ycf2 (AHRD V3.3 *-* A0A1W5PW46_9DIPS); 50S ribosomal protein L2
SL4.0ch08	9522001	9522200	200	*	0.000651378	0.0333039	11.0281	None
SL4.0ch12	66285001	66285200	200	*	0.00113226	0.0483201	11.5942	None
SL4.0ch01	86517601	86517800	200	*	1.26365e-06	0.000287808	11.8558	Gene Body	gene:Solyc01g106220.4	DNA polymerase V (AHRD V3.3 *** A0A2I4F5F3_9ROSI)
SL4.0ch00	8680601	8680800	200	*	6.03551e-05	0.00536784	12.2222	None
SL4.0ch04	54902601	54902800	200	*	2.18908e-06	0.000463366	12.924	None
SL4.0ch00	6174801	6175000	200	*	8.63235e-07	0.000222832	13.2623	None
SL4.0ch00	8141001	8141200	200	*	0.00118511	0.0495757	13.6014	None
SL4.0ch05	27807801	27808000	200	*	0.000576274	0.0308033	15.7561	None
SL4.0ch11	13433001	13433200	200	*	0.000889412	0.0412858	16.7332	Gene Body	gene:Solyc11g021090.3	NAD(P)H-quinone oxidoreductase subunit 2
SL4.0ch01	5957401	5957600	200	*	0.000566157	0.0305593	18.0634	None
SL4.0ch00	4869401	4869600	200	*	9.41925e-08	3.56033e-05	19.1412	None
SL4.0ch02	45600001	45600200	200	*	0.000428267	0.0247683	19.2076	Gene Body	gene:Solyc02g075620.4	Pectinesterase (AHRD V3.3 *** A0A2G3D7Y1_CAPCH)
SL4.0ch00	5404001	5404200	200	*	0.000438561	0.0249546	19.6241	None
SL4.0ch00	4869601	4869800	200	*	8.51677e-31	9.01378e-27	20.5218	None
SL4.0ch00	5762001	5762200	200	*	4.01778e-06	0.000733147	20.6801	None
SL4.0ch10	56518601	56518800	200	*	0.000139781	0.0103454	22.7034	None
SL4.0ch02	45598601	45598800	200	*	6.03799e-08	2.74415e-05	23.0677	Gene Body	gene:Solyc02g075620.4	Pectinesterase (AHRD V3.3 *** A0A2G3D7Y1_CAPCH)
SL4.0ch08	4310801	4311000	200	*	0.000993787	0.0441006	23.9651	None
SL4.0ch10	56534601	56534800	200	*	1.02552e-11	1.45935e-08	24.3377	Both	gene:Solyc10g068350.1;gene:Solyc10g068350.1	Chitinase (AHRD V3.3 *-* B9VRK7_CAPAN)
SL4.0ch04	54909201	54909400	200	*	1.88657e-05	0.00232171	25.1904	Gene Body	gene:Solyc04g063440.3	F-box protein (AHRD V3.3 *** A0A2K3NSW3_TRIPR)
SL4.0ch01	6111801	6112000	200	*	0.00100599	0.0441006	30.4714	None
SL4.0ch05	5080801	5081000	200	*	0.000111082	0.00870845	30.4762	None
SL4.0ch12	53249001	53249200	200	*	0.000243514	0.0166274	35.4839	Gene Body	gene:Solyc12g040365.1	Protein kinase (AHRD V3.3 *** Q8LES3_ARATH)
SL4.0ch05	28021201	28021400	200	*	0.000109411	0.00864148	36.2888	None
SL4.0ch00	7621801	7622000	200	*	8.65245e-09	5.08744e-06	37.9296	Promoter	gene:Solyc00g500347.1	Cytochrome c biogenesis FN (AHRD V3.3 *** A0A0C5B9X0_9SOLA)
SL4.0ch00	5782801	5783000	200	*	1.1031e-11	1.45935e-08	40.7512	None
SL4.0ch12	9721201	9721400	200	*	3.2171e-05	0.00347433	41.7367	None
SL4.0ch00	7621601	7621800	200	*	7.25942e-07	0.000197002	43.5911	Promoter	gene:Solyc00g500347.1	Cytochrome c biogenesis FN (AHRD V3.3 *** A0A0C5B9X0_9SOLA)
SL4.0ch01	86523801	86524000	200	*	0.00118212	0.0495757	45.8333	Both	gene:Solyc01g106260.3;gene:Solyc01g106250.4	Heat shock protein 70 kDa (AHRD V3.3 *** A0A2K3MZA1_TRIPR); B3 domain-containing protein (AHRD V3.3 *-* A0A1Q3CKL9_CEPFO)
SL4.0ch01	89804201	89804400	200	*	0.00105855	0.0457274	46.2998	Both	gene:Solyc01g111040.4;gene:Solyc01g111050.4	Calcium-binding EF-hand family protein (AHRD V3.3 *** A0A2U1MN65_ARTAN); COBRA-like protein (AHRD V3.3 *** K4B3W8_SOLLC)
SL4.0ch04	8118801	8119000	200	*	0.000726374	0.0360922	50	None
SL4.0ch12	2358401	2358600	200	*	9.59045e-07	0.00023605	52.0455	Gene Body	gene:Solyc12g009010.2	Serine/threonine-protein kinase (AHRD V3.3 *** F8WL77_CITUN)
SL4.0ch01	73492001	73492200	200	*	0.000896607	0.0413331	53.8462	None
SL4.0ch06	46158001	46158200	200	*	0.00111647	0.0478389	54.5455	Gene Body	gene:Solyc06g083020.3	Carboxypeptidase (AHRD V3.3 *** A0A2G2WN52_CAPBA)
SL4.0ch08	50430401	50430600	200	*	0.000636155	0.032925	60	Promoter	gene:Solyc08g062910.4	Elongation factor (AHRD V3.3 *** Q7XTK1_ORYSJ)
SL4.0ch12	44862801	44863000	200	*	5.01507e-06	0.000804202	60.8333	Gene Body	gene:Solyc12g036300.3	Myosin heavy chain-like protein (AHRD V3.3 *** A0A2K3PHF1_TRIPR)
SL4.0ch12	42511201	42511400	200	*	0.000295135	0.0187041	63.6364	Gene Body	gene:Solyc12g035650.2	Nuclear pore complex protein NUP54 (AHRD V3.3 *** A0A1U8GNX0_CAPAN)
SL4.0ch09	61118801	61119000	200	*	0.000123348	0.00950241	69.2308	Promoter	gene:Solyc09g025270.3	RING-type E3 ubiquitin transferase (AHRD V3.3 *** A0A2G3CV88_CAPCH)
SL4.0ch12	59914801	59915000	200	*	6.1696e-05	0.00542904	70	Gene Body	gene:Solyc12g044910.2	copz2 nonclathrin coat protein zeta2-COP
SL4.0ch12	35725801	35726000	200	*	1.00407e-07	3.66435e-05	74.1935	None
SL4.0ch08	361601	361800	200	*	2.95424e-05	0.0032912	76.9231	Gene Body	gene:Solyc08g005470.4	Serine/threonine-protein kinase MAK (AHRD V3.3 *** A0A2G2XLD7_CAPBA)
SL4.0ch07	53820401	53820600	200	*	3.91447e-05	0.00404706	80	Promoter	gene:Solyc07g041687.1	Retrovirus-related Pol polyprotein from transposon TNT 1-94 (AHRD V3.3 *-* A0A2K3KFP4_TRIPR)
SL4.0ch07	66146201	66146400	200	*	3.55654e-05	0.00372682	81.8182	Gene Body	gene:Solyc07g064010.3	Formin-like protein (AHRD V3.3 *-* A0A2G2WFE4_CAPBA)
SL4.0ch04	53970801	53971000	200	*	1.00445e-05	0.00141742	83.3333	Gene Body	gene:Solyc04g083140.2	Cytochrome (AHRD V3.3 *** A0A1U8F0H8_CAPAN)
SL4.0ch08	32420201	32420400	200	*	2.81044e-06	0.000550825	84.6154	None
SL4.0ch04	26944001	26944200	200	*	4.53591e-06	0.000762003	90	None
SL4.0ch03	512801	513000	200	*	9.57802e-14	2.02739e-10	100	Gene Body	gene:Solyc03g005720.3	Calcium-dependent lipid-binding (CaLB domain) family protein (AHRD V3.3 *-* O22783_ARATH)
SL4.0ch07	59755201	59755400	200	*	2.4547e-14	8.65982e-11	100	Gene Body	gene:Solyc07g049540.2	ABC transporter B family member 7 (AHRD V3.3 *-* A0A2G2XE24_CAPBA)

## Sheet: US vs D CpG DMRs
seqnames	start	end	width	strand	pvalue	qvalue	meth.diff	Location	GeneID	GeneDescription
SL4.0ch08	60917401	60917600	200	*	5.86168e-07	0.000124006	-91.6667	Gene Body	gene:Solyc08g079180.3	Elongation factor G (AHRD V3.3 *** A0A2G3AEH8_CAPAN)
SL4.0ch06	32814401	32814600	200	*	2.28007e-05	0.00215338	-82.3077	Gene Body	gene:Solyc06g051540.4	Protein kinase domain (AHRD V3.3 *** A0A200PWY1_9MAGN)
SL4.0ch01	78766001	78766200	200	*	3.87851e-06	0.000577825	-81.8182	Both	gene:Solyc01g095110.4;gene:Solyc01g095120.3	Pentatricopeptide repeat-containing protein (AHRD V3.3 *** A0A1J3JYF9_NOCCA); Proline iminopeptidase (AHRD V3.3 *** A0A1J3I0I9_NOCCA)
SL4.0ch01	60559401	60559600	200	*	1.0306e-08	3.51656e-06	-78.8889	None
SL4.0ch04	52781001	52781200	200	*	0.00023046	0.0131769	-66.6667	Gene Body	gene:Solyc04g054950.3	NAD(P)-binding Rossmann-fold superfamily protein (AHRD V3.3 *** F4IKL5_ARATH)
SL4.0ch12	35684401	35684600	200	*	1.23908e-05	0.00135119	-64.2857	None
SL4.0ch12	35730801	35731000	200	*	7.85891e-05	0.00565502	-64	None
SL4.0ch02	48850401	48850600	200	*	0.000923822	0.036875	-60	Gene Body	gene:Solyc02g088860.2	Endonuclease or glycosyl hydrolase (AHRD V3.3 *-* A0A2U1M909_ARTAN)
SL4.0ch03	56929001	56929200	200	*	0.000447727	0.0218095	-60	Gene Body	gene:Solyc03g111950.3	Cytochrome P450 71A6 (AHRD V3.3 *** A0A2G2ZZF2_CAPAN)
SL4.0ch06	42201401	42201600	200	*	8.61937e-05	0.00616032	-57.3718	None
SL4.0ch01	83337601	83337800	200	*	2.23309e-06	0.000363398	-50	Gene Body	gene:Solyc01g101250.3	G-patch domain-containing protein (AHRD V3.3 *** A0A1Q3DGV7_CEPFO)
SL4.0ch01	6137601	6137800	200	*	1.55292e-05	0.00161042	-44.4737	None
SL4.0ch08	21667201	21667400	200	*	0.000174982	0.0105165	-41.6965	None
SL4.0ch02	20014201	20014400	200	*	9.60859e-07	0.000175666	-40.1544	None
SL4.0ch01	6098001	6098200	200	*	1.37601e-05	0.0014702	-40	None
SL4.0ch03	59217801	59218000	200	*	5.29413e-05	0.00414811	-38.2691	Gene Body	gene:Solyc03g114940.3	Cytochrome P450 (AHRD V3.3 *** A0A200PRH8_9MAGN)
SL4.0ch11	50695601	50695800	200	*	0.00041149	0.0207502	-34.375	Gene Body	gene:Solyc11g066870.3	MORN (Membrane Occupation and Recognition Nexus) repeat-containing protein (AHRD V3.3 *** AT5G22640.1)
SL4.0ch08	21646201	21646400	200	*	0.000856465	0.0353882	-34.2949	None
SL4.0ch09	65403601	65403800	200	*	4.06695e-11	2.26414e-08	-34.2062	Gene Body	gene:Solyc09g089580.4	2-oxoglutarate (2OG) and Fe(II)-dependent oxygenase superfamily protein (AHRD V3.3 *** A0A2U1QA13_ARTAN)
SL4.0ch11	38854601	38854800	200	*	0.000145654	0.00911643	-33.3333	None
SL4.0ch03	59179001	59179200	200	*	3.53269e-07	7.95054e-05	-30.0107	Both	gene:Solyc03g114870.1;gene:Solyc03g114880.3	Zinc finger BED domain-containing protein RICESLEEPER 2 (AHRD V3.3 *** A0A2U1M943_ARTAN); COBRA-like protein (AHRD V3.3 *** A0A2G3A1W9_CAPAN)
SL4.0ch10	56599201	56599400	200	*	4.9808e-05	0.0039613	-28.0556	None
SL4.0ch03	59251801	59252000	200	*	2.93034e-05	0.00270617	-26.6304	None
SL4.0ch01	6098201	6098400	200	*	0.000127352	0.0084193	-26.4035	None
SL4.0ch01	69513601	69513800	200	*	7.31991e-06	0.00090032	-26.1696	Gene Body	gene:Solyc01g067760.1	Photosystem I reaction center subunit IX (AHRD V3.3 *** M1FKX6_SALMI)
SL4.0ch08	51399401	51399600	200	*	0.000124782	0.00835382	-26.0853	Gene Body	gene:Solyc08g065370.1	Photosystem II D2 protein (AHRD V3.3 *** A0A1J3ICS2_NOCCA)
SL4.0ch08	21638001	21638200	200	*	0.000352795	0.0182929	-23.9593	None
SL4.0ch07	5397001	5397200	200	*	2.79612e-05	0.00261738	-21.1151	None
SL4.0ch09	11325001	11325200	200	*	8.39413e-06	0.000986558	-19.1841	Both	gene:Solyc09g015860.1;gene:Solyc09g015880.4	Ribosomal protein L16 (AHRD V3.3 *** A0A290WKW7_SOLLC); Cytochrome c oxidase subunit 2 (AHRD V3.3 *** A0A2G3CEU1_CAPCH)
SL4.0ch01	6097801	6098000	200	*	7.05609e-06	0.000878081	-19.1483	None
SL4.0ch09	32802201	32802400	200	*	0.000922693	0.036875	-18.5123	None
SL4.0ch00	2545001	2545200	200	*	9.05294e-05	0.00642677	-17.2554	Promoter	gene:Solyc00g500142.1;gene:Solyc00g500143.1	NAD(P)H-quinone oxidoreductase subunit J; 30S ribosomal protein S4
SL4.0ch00	5759801	5760000	200	*	0.00109267	0.0420258	-17.1607	None
SL4.0ch01	6097601	6097800	200	*	0.00088718	0.0358179	-15.5669	None
SL4.0ch02	45600401	45600600	200	*	0.00046506	0.0223602	-14.2723	Gene Body	gene:Solyc02g075630.3	UPF0183 protein (AHRD V3.3 *** A0A2G3D7Z6_CAPCH)
SL4.0ch01	89804401	89804600	200	*	0.00127357	0.0471029	-12.9445	Both	gene:Solyc01g111040.4;gene:Solyc01g111050.4	Calcium-binding EF-hand family protein (AHRD V3.3 *** A0A2U1MN65_ARTAN); COBRA-like protein (AHRD V3.3 *** K4B3W8_SOLLC)
SL4.0ch06	42202001	42202200	200	*	0.0013202	0.0485116	-12.9087	None
SL4.0ch00	9162801	9163000	200	*	4.75339e-05	0.00380907	-12.9032	None
SL4.0ch09	32801801	32802000	200	*	0.000435585	0.0215302	-10.3268	None
SL4.0ch01	86517601	86517800	200	*	0.000151522	0.00942793	-10.2158	Gene Body	gene:Solyc01g106220.4	DNA polymerase V (AHRD V3.3 *** A0A2I4F5F3_9ROSI)
SL4.0ch03	41722201	41722400	200	*	0.000971437	0.0383415	-10.1266	None
SL4.0ch00	6394601	6394800	200	*	6.30651e-07	0.0001308	10.1755	None
SL4.0ch00	5403001	5403200	200	*	1.7866e-05	0.00181712	11.5244	None
SL4.0ch00	5843201	5843400	200	*	1.25861e-07	3.09607e-05	11.9493	Gene Body	gene:Solyc00g500259.1	Unknown protein
SL4.0ch08	9552401	9552600	200	*	0.000189422	0.0111313	12	None
SL4.0ch10	20521401	20521600	200	*	0.00109208	0.0420258	12.7098	None
SL4.0ch12	36753601	36753800	200	*	2.22414e-05	0.00211948	13.3987	None
SL4.0ch00	1528001	1528200	200	*	0.000735064	0.0321291	13.4259	Promoter	gene:Solyc00g500068.1	Cytochrome b559 subunit alpha (AHRD V3.3 *** S8D1L1_9LAMI)
SL4.0ch08	21745401	21745600	200	*	0.000426224	0.0213671	13.7101	None
SL4.0ch00	7564201	7564400	200	*	0.000237875	0.0133838	14.0147	None
SL4.0ch12	36764601	36764800	200	*	0.000125887	0.00837477	14.0423	None
SL4.0ch09	55238801	55239000	200	*	0.000501694	0.0234812	14.1329	Promoter	gene:Solyc09g061465.1	Protein Ycf2 (AHRD V3.3 *-* A0A2K1Y5H6_POPTR)
SL4.0ch05	28068401	28068600	200	*	0.000301467	0.0160566	14.2857	None
SL4.0ch00	4884401	4884600	200	*	0.000101555	0.00698829	14.7062	None
SL4.0ch05	5082201	5082400	200	*	4.85991e-06	0.000667616	14.7971	None
SL4.0ch10	56534601	56534800	200	*	2.03994e-07	4.79507e-05	15.7541	Both	gene:Solyc10g068350.1;gene:Solyc10g068350.1	Chitinase (AHRD V3.3 *-* B9VRK7_CAPAN)
SL4.0ch04	54902601	54902800	200	*	0.000101742	0.00698829	15.8645	None
SL4.0ch00	4869801	4870000	200	*	3.85242e-05	0.00322908	17.6306	None
SL4.0ch09	32767601	32767800	200	*	1.8113e-05	0.0018247	17.798	None
SL4.0ch00	5762001	5762200	200	*	8.80415e-07	0.000169322	19.0231	None
SL4.0ch00	9098601	9098800	200	*	0.00048846	0.0230659	19.3548	None
SL4.0ch06	11573801	11574000	200	*	0.000782331	0.0337764	19.6818	None
SL4.0ch00	2566601	2566800	200	*	6.12766e-06	0.000810204	20.1748	Gene Body	gene:Solyc00g500147.1	Protein Ycf2 (AHRD V3.3 *-* A0A0U1ZJJ5_9SOLN)
SL4.0ch11	13466201	13466400	200	*	6.62327e-07	0.000132186	22.6895	Both	gene:Solyc11g021310.1;gene:Solyc11g021260.1;gene:Solyc11g021270.1;gene:Solyc11g021280.2	Protein TIC 214 (AHRD V3.3 *-* TI214_TOBAC); Protein TIC 214 (AHRD V3.3 *-* TI214_SOLTU); Protein TIC 214 (AHRD V3.3 *-* I6N9B5_DATST); Protein TIC 214 (AHRD V3.3 *-* J7H3X3_CAPAN)
SL4.0ch04	61383401	61383600	200	*	0.000599065	0.0274316	22.8213	Both	gene:Solyc04g078720.1;gene:Solyc04g078730.1	Subtilisin-like protease (AHRD V3.3 *** Q38708_ALNGL)
SL4.0ch10	20525401	20525600	200	*	0.000882576	0.0357685	23.3002	None
SL4.0ch12	36797001	36797200	200	*	0.000774198	0.0337004	23.3871	None
SL4.0ch03	59169601	59169800	200	*	2.81747e-11	1.72894e-08	24.5614	Gene Body	gene:Solyc03g114850.4	Squamosa promoter binding protein 6a
SL4.0ch05	5080801	5081000	200	*	3.83233e-05	0.00322908	26.087	None
SL4.0ch05	28015401	28015600	200	*	9.29217e-05	0.0064769	26.4912	None
SL4.0ch03	29169801	29170000	200	*	0.00028563	0.0154148	26.6667	None
SL4.0ch01	40863401	40863600	200	*	3.76723e-05	0.00322908	27.5862	None
SL4.0ch02	45595201	45595400	200	*	8.51284e-06	0.000989515	28.6566	Gene Body	gene:Solyc02g075610.4	Golgin candidate 6 (AHRD V3.3 *-* A0A2G2XK18_CAPBA)
SL4.0ch10	31283401	31283600	200	*	0.000545924	0.0253272	30.722	Gene Body	gene:Solyc10g045220.1	Cytochrome f (AHRD V3.3 *** A0A1L6Z652_CAPCH)
SL4.0ch00	5782801	5783000	200	*	1.43658e-08	4.46932e-06	33.6365	None
SL4.0ch08	21644201	21644400	200	*	7.50945e-05	0.0054781	38.8105	None
SL4.0ch09	65403801	65404000	200	*	7.48782e-06	0.000910386	40.3226	Gene Body	gene:Solyc09g089580.4	2-oxoglutarate (2OG) and Fe(II)-dependent oxygenase superfamily protein (AHRD V3.3 *** A0A2U1QA13_ARTAN)
SL4.0ch03	51067601	51067800	200	*	5.43174e-05	0.0041938	42.197	Both	gene:Solyc03g095380.1;gene:Solyc03g150143.1	DNA-directed RNA polymerase subunit beta'' (AHRD V3.3 *-* I6N947_DATST); Peptidyl-prolyl cis-trans isomerase PASTICCINO1 (AHRD V3.3 *-* A0A2G2VE40_CAPBA)
SL4.0ch05	62443201	62443400	200	*	0.00125131	0.0466944	45.1087	Gene Body	gene:Solyc05g052870.4	Glycosyltransferase (AHRD V3.3 *** A0A2U1NU39_ARTAN)
SL4.0ch10	3460801	3461000	200	*	0.00121838	0.0458632	45.2174	None
SL4.0ch08	21629601	21629800	200	*	3.54472e-05	0.00312457	51.4706	None
SL4.0ch06	42200401	42200600	200	*	3.2116e-05	0.00287892	55.1136	None
SL4.0ch08	21626201	21626400	200	*	0.000942593	0.0373424	55.303	None
SL4.0ch07	5442001	5442200	200	*	0.00133454	0.048677	60.5882	None
SL4.0ch03	59209801	59210000	200	*	2.94214e-05	0.00270617	63.4286	Gene Body	gene:Solyc03g114930.3	PsbP-like protein 1
SL4.0ch12	13974001	13974200	200	*	0.000165236	0.0101617	63.6364	None
SL4.0ch03	512801	513000	200	*	3.28487e-07	7.55353e-05	65	Gene Body	gene:Solyc03g005720.3	Calcium-dependent lipid-binding (CaLB domain) family protein (AHRD V3.3 *-* O22783_ARATH)
SL4.0ch12	3833601	3833800	200	*	0.000137065	0.00868158	72.8571	Gene Body	gene:Solyc12g010890.2	trihelix transcription factor ASIL1-like (AHRD V3.3 *** A0A2I4FFS5_9ROSI)
SL4.0ch12	34729201	34729400	200	*	1.00293e-05	0.00114072	73.0769	None
SL4.0ch12	35725801	35726000	200	*	1.50885e-06	0.000260389	74.0741	None
SL4.0ch02	42584401	42584600	200	*	5.04241e-05	0.00398037	75.641	Both	gene:Solyc02g080350.1;gene:Solyc02g080360.1	Pentatricopeptide repeat-containing protein (AHRD V3.3 *** A0A1U8FUJ9_CAPAN); transcription factor SOX-4 (AHRD V3.3 --* XP_004982548.1)
SL4.0ch08	361601	361800	200	*	3.87698e-05	0.00322908	81.6667	Gene Body	gene:Solyc08g005470.4	Serine/threonine-protein kinase MAK (AHRD V3.3 *** A0A2G2XLD7_CAPBA)
SL4.0ch12	44862801	44863000	200	*	1.93617e-05	0.00186183	81.8182	Gene Body	gene:Solyc12g036300.3	Myosin heavy chain-like protein (AHRD V3.3 *** A0A2K3PHF1_TRIPR)
SL4.0ch04	54891601	54891800	200	*	6.3173e-06	0.000824966	83.7662	Both	gene:Solyc04g063415.1;gene:Solyc04g063415.1	F-box protein (AHRD V3.3 *** A0A2K3NSW3_TRIPR)
SL4.0ch03	589401	589600	200	*	4.53591e-06	0.000641382	90	Gene Body	gene:Solyc03g005860.4	ABC transporter B family member 12 (AHRD V3.3 *** A0A2G3CJR4_CAPCH)
SL4.0ch09	61118801	61119000	200	*	5.88957e-09	2.1482e-06	92.3077	Promoter	gene:Solyc09g025270.3	RING-type E3 ubiquitin transferase (AHRD V3.3 *** A0A2G3CV88_CAPCH)
SL4.0ch08	50430401	50430600	200	*	1.3978e-07	3.36032e-05	100	Promoter	gene:Solyc08g062910.4	Elongation factor (AHRD V3.3 *** Q7XTK1_ORYSJ)
SL4.0ch12	42511201	42511400	200	*	1.1314e-08	3.73988e-06	100	Gene Body	gene:Solyc12g035650.2	Nuclear pore complex protein NUP54 (AHRD V3.3 *** A0A1U8GNX0_CAPAN)

## Sheet: US vs US+D CpG DMRs
seqnames	start	end	width	strand	pvalue	qvalue	meth.diff	Location	GeneID	GeneDescription
SL4.0ch08	58328401	58328600	200	*	7.00065e-08	4.66663e-05	-100	Gene Body	gene:Solyc08g076190.3	protein dimerization (AHRD V3.3 *-* AT5G45610.1)
SL4.0ch01	60559401	60559600	200	*	5.75222e-08	4.3822e-05	-80	None
SL4.0ch08	60198801	60199000	200	*	0.000124547	0.0144387	-80	Gene Body	gene:Solyc08g078270.3	Dual specificity phosphatase (AHRD V3.3 *** A0A200Q2H3_9MAGN)
SL4.0ch04	52140601	52140800	200	*	5.48949e-05	0.00780647	-75	None
SL4.0ch01	78766001	78766200	200	*	0.000495687	0.0378649	-71.8182	Both	gene:Solyc01g095110.4;gene:Solyc01g095120.3	Pentatricopeptide repeat-containing protein (AHRD V3.3 *** A0A1J3JYF9_NOCCA); Proline iminopeptidase (AHRD V3.3 *** A0A1J3I0I9_NOCCA)
SL4.0ch11	19869201	19869400	200	*	0.000138951	0.0156	-70	Gene Body	gene:Solyc11g028217.1	RNA-directed DNA polymerase (AHRD V3.3 *-* A0A2I0W698_9ASPA)
SL4.0ch04	52781001	52781200	200	*	0.00023046	0.0219463	-66.6667	Gene Body	gene:Solyc04g054950.3	NAD(P)-binding Rossmann-fold superfamily protein (AHRD V3.3 *** F4IKL5_ARATH)
SL4.0ch12	36992801	36993000	200	*	0.000265001	0.0245773	-66.0606	None
SL4.0ch04	23401401	23401600	200	*	0.000295135	0.0266761	-63.6364	Promoter	gene:Solyc04g025320.2	Cytokinin riboside 5'-monophosphate phosphoribohydrolase LOG4 (AHRD V3.3 *-* A0A2G2WI82_CAPBA)
SL4.0ch02	48850401	48850600	200	*	0.00017392	0.0181858	-60	Gene Body	gene:Solyc02g088860.2	Endonuclease or glycosyl hydrolase (AHRD V3.3 *-* A0A2U1M909_ARTAN)
SL4.0ch06	42201401	42201600	200	*	7.98432e-06	0.00185125	-55.8333	None
SL4.0ch01	11871801	11872000	200	*	2.44756e-05	0.0040161	-50	None
SL4.0ch01	83337601	83337800	200	*	4.49911e-06	0.00125695	-43.1818	Gene Body	gene:Solyc01g101250.3	G-patch domain-containing protein (AHRD V3.3 *** A0A1Q3DGV7_CEPFO)
SL4.0ch10	56599201	56599400	200	*	0.000128636	0.0147351	-32.5926	None
SL4.0ch06	19301801	19302000	200	*	0.000304193	0.0272638	-29.0094	None
SL4.0ch09	65403601	65403800	200	*	2.72491e-06	0.000830363	-25.4926	Gene Body	gene:Solyc09g089580.4	2-oxoglutarate (2OG) and Fe(II)-dependent oxygenase superfamily protein (AHRD V3.3 *** A0A2U1QA13_ARTAN)
SL4.0ch01	6097601	6097800	200	*	0.00018928	0.0190451	-20.0025	None
SL4.0ch09	11326801	11327000	200	*	3.27716e-06	0.00094467	-18.4699	Promoter	gene:Solyc09g015880.4	Cytochrome c oxidase subunit 2 (AHRD V3.3 *** A0A2G3CEU1_CAPCH)
SL4.0ch09	11325001	11325200	200	*	7.73603e-05	0.00994087	-17.3068	Both	gene:Solyc09g015860.1;gene:Solyc09g015880.4	Ribosomal protein L16 (AHRD V3.3 *** A0A290WKW7_SOLLC); Cytochrome c oxidase subunit 2 (AHRD V3.3 *** A0A2G3CEU1_CAPCH)
SL4.0ch00	7563801	7564000	200	*	4.92274e-09	5.83376e-06	-17.2434	None
SL4.0ch09	32801801	32802000	200	*	9.79255e-09	8.78294e-06	-16.861	None
SL4.0ch10	56535001	56535200	200	*	5.45052e-07	0.000223588	-16.7437	Promoter	gene:Solyc10g068350.1	Chitinase (AHRD V3.3 *-* B9VRK7_CAPAN)
SL4.0ch02	45600401	45600600	200	*	0.000187237	0.019019	-16.0031	Gene Body	gene:Solyc02g075630.3	UPF0183 protein (AHRD V3.3 *** A0A2G3D7Z6_CAPCH)
SL4.0ch03	3847001	3847200	200	*	2.25591e-05	0.00388806	-13.1128	None
SL4.0ch00	9292601	9292800	200	*	0.000594125	0.0411473	-12.9976	None
SL4.0ch02	45595001	45595200	200	*	0.000404576	0.0337112	-12.2061	Gene Body	gene:Solyc02g075610.4	Golgin candidate 6 (AHRD V3.3 *-* A0A2G2XK18_CAPBA)
SL4.0ch00	9434001	9434200	200	*	1.62006e-05	0.00303138	-11.9488	None
SL4.0ch03	41722201	41722400	200	*	0.000604782	0.0416151	-11.8644	None
SL4.0ch00	7564001	7564200	200	*	1.29475e-07	7.26805e-05	-11.7451	None
SL4.0ch03	54559601	54559800	200	*	0.000468439	0.036846	-11.2876	Gene Body	gene:Solyc03g097670.4	DNA binding
SL4.0ch09	55228801	55229000	200	*	1.61635e-05	0.00303138	-10.6701	Promoter	gene:Solyc09g061460.3	NAD(P)H-quinone oxidoreductase subunit 2
SL4.0ch02	42801401	42801600	200	*	1.54244e-07	8.22548e-05	10.262	Gene Body	gene:Solyc02g080630.4	Lactoylglutathione lyase (AHRD V3.3 *** A0A1U8FLK7_CAPAN)
SL4.0ch00	6533201	6533400	200	*	6.08729e-05	0.00843174	11.0448	Both	gene:Solyc00g500282.1;gene:Solyc00g500283.1;gene:Solyc00g500282.1	Unknown protein
SL4.0ch02	45598801	45599000	200	*	0.000309762	0.0274548	11.3512	Gene Body	gene:Solyc02g075620.4	Pectinesterase (AHRD V3.3 *** A0A2G3D7Y1_CAPCH)
SL4.0ch08	9424201	9424400	200	*	0.000591433	0.0411473	13.1109	None
SL4.0ch10	56534601	56534800	200	*	1.50981e-05	0.00292783	13.6251	Both	gene:Solyc10g068350.1;gene:Solyc10g068350.1	Chitinase (AHRD V3.3 *-* B9VRK7_CAPAN)
SL4.0ch03	3788401	3788600	200	*	2.26017e-05	0.00388806	13.7554	None
SL4.0ch07	19869401	19869600	200	*	0.000540387	0.0389428	15.2778	None
SL4.0ch00	5762001	5762200	200	*	6.67495e-06	0.00165563	20.4034	None
SL4.0ch06	40297601	40297800	200	*	0.000609195	0.0416501	20.9443	Gene Body	gene:Solyc06g068840.3	Calcium-dependent phospholipid-binding Copine family protein (AHRD V3.3 *** A0A2U1NDK1_ARTAN)
SL4.0ch02	45600001	45600200	200	*	5.77829e-06	0.00150314	23.8587	Gene Body	gene:Solyc02g075620.4	Pectinesterase (AHRD V3.3 *** A0A2G3D7Y1_CAPCH)
SL4.0ch08	21649601	21649800	200	*	0.000613815	0.0416986	26.087	None
SL4.0ch03	59117001	59117200	200	*	0.000340552	0.0290574	27.381	Both	gene:Solyc03g114820.3;gene:Solyc03g114810.3	Adenine nucleotide alpha hydrolases-like superfamily protein (AHRD V3.3 *** Q9M9P7_ARATH); Hexosyltransferase (AHRD V3.3 *** A0A2G3A1X0_CAPAN)
SL4.0ch10	56594401	56594600	200	*	0.000435487	0.0360056	28.2759	None
SL4.0ch00	5782801	5783000	200	*	3.58793e-07	0.000160173	28.8277	None
SL4.0ch09	57672601	57672800	200	*	0.000555801	0.0397848	31.6667	Promoter	gene:Solyc09g064380.3;gene:Solyc09g064400.2;gene:Solyc09g064410.1	Tetratricopeptide repeat (TPR)-like superfamily protein (AHRD V3.3 *** F4I456_ARATH); Photosystem I reaction center subunit IX (AHRD V3.3 *** A0A2H4RF93_9LAMI); 50S ribosomal protein L33
SL4.0ch02	45603801	45604000	200	*	7.96014e-05	0.0101071	32.1023	Gene Body	gene:Solyc02g075630.3	UPF0183 protein (AHRD V3.3 *** A0A2G3D7Z6_CAPCH)
SL4.0ch12	9721201	9721400	200	*	0.000761143	0.0494655	32.8042	None
SL4.0ch03	3788601	3788800	200	*	3.93975e-10	1.05049e-06	38.8358	None
SL4.0ch00	5757601	5757800	200	*	0.00072792	0.047924	40	None
SL4.0ch02	44066401	44066600	200	*	0.000473289	0.036846	40.873	Promoter	gene:Solyc02g082375.1	Transcription factor DIVARICATA (AHRD V3.3 *** A0A2G3C4H9_CAPCH)
SL4.0ch03	59217601	59217800	200	*	4.03639e-05	0.00606345	41.6667	Gene Body	gene:Solyc03g114940.3	Cytochrome P450 (AHRD V3.3 *** A0A200PRH8_9MAGN)
SL4.0ch03	59116601	59116800	200	*	4.55633e-05	0.00674943	45.8615	Both	gene:Solyc03g114820.3;gene:Solyc03g114810.3	Adenine nucleotide alpha hydrolases-like superfamily protein (AHRD V3.3 *** Q9M9P7_ARATH); Hexosyltransferase (AHRD V3.3 *** A0A2G3A1X0_CAPAN)
SL4.0ch09	65403801	65404000	200	*	1.11383e-05	0.00237593	47.8261	Gene Body	gene:Solyc09g089580.4	2-oxoglutarate (2OG) and Fe(II)-dependent oxygenase superfamily protein (AHRD V3.3 *** A0A2U1QA13_ARTAN)
SL4.0ch12	33886601	33886800	200	*	3.96399e-05	0.00603974	55.8696	None
SL4.0ch12	36980001	36980200	200	*	0.000518469	0.0384012	56.6667	None
SL4.0ch01	6079401	6079600	200	*	0.000472281	0.036846	57.1429	None
SL4.0ch12	42511201	42511400	200	*	0.000449815	0.036196	63.6364	Gene Body	gene:Solyc12g035650.2	Nuclear pore complex protein NUP54 (AHRD V3.3 *** A0A1U8GNX0_CAPAN)
SL4.0ch03	512801	513000	200	*	7.24583e-07	0.000286226	65	Gene Body	gene:Solyc03g005720.3	Calcium-dependent lipid-binding (CaLB domain) family protein (AHRD V3.3 *-* O22783_ARATH)
SL4.0ch12	44862801	44863000	200	*	9.89811e-05	0.0122755	65	Gene Body	gene:Solyc12g036300.3	Myosin heavy chain-like protein (AHRD V3.3 *** A0A2K3PHF1_TRIPR)
SL4.0ch08	361601	361800	200	*	0.000256074	0.0239577	68.5897	Gene Body	gene:Solyc08g005470.4	Serine/threonine-protein kinase MAK (AHRD V3.3 *** A0A2G2XLD7_CAPBA)
SL4.0ch09	61118801	61119000	200	*	7.39598e-05	0.00962889	69.2308	Promoter	gene:Solyc09g025270.3	RING-type E3 ubiquitin transferase (AHRD V3.3 *** A0A2G3CV88_CAPCH)
SL4.0ch12	35725801	35726000	200	*	9.6447e-07	0.000354711	74.1935	None
SL4.0ch02	42584401	42584600	200	*	5.04241e-05	0.00736716	75.641	Both	gene:Solyc02g080350.1;gene:Solyc02g080360.1	Pentatricopeptide repeat-containing protein (AHRD V3.3 *** A0A1U8FUJ9_CAPAN); transcription factor SOX-4 (AHRD V3.3 --* XP_004982548.1)
SL4.0ch04	54891601	54891800	200	*	6.81731e-05	0.00920386	80.9091	Both	gene:Solyc04g063415.1;gene:Solyc04g063415.1	F-box protein (AHRD V3.3 *** A0A2K3NSW3_TRIPR)
SL4.0ch04	26944001	26944200	200	*	3.87698e-05	0.00599279	81.6667	None
SL4.0ch08	50430401	50430600	200	*	7.00065e-08	4.66663e-05	100	Promoter	gene:Solyc08g062910.4	Elongation factor (AHRD V3.3 *** Q7XTK1_ORYSJ)

## Sheet: D vs US+D CpG DMRs
seqnames	start	end	width	strand	pvalue	qvalue	meth.diff	Location	GeneID	GeneDescription
SL4.0ch08	58328401	58328600	200	*	2.32559e-05	0.00274981	-80	Gene Body	gene:Solyc08g076190.3	protein dimerization (AHRD V3.3 *-* AT5G45610.1)
SL4.0ch12	3833601	3833800	200	*	3.91447e-05	0.00428384	-80	Gene Body	gene:Solyc12g010890.2	trihelix transcription factor ASIL1-like (AHRD V3.3 *** A0A2I4FFS5_9ROSI)
SL4.0ch08	37249401	37249600	200	*	1.1154e-05	0.00163915	-76.6234	None
SL4.0ch03	6342601	6342800	200	*	9.58471e-05	0.00842717	-60.8974	Promoter	gene:Solyc03g036477.2	B3 domain-containing protein (AHRD V3.3 *** A0A2K3PAY3_TRIPR)
SL4.0ch11	19869201	19869400	200	*	0.000965817	0.0392702	-57.5	Gene Body	gene:Solyc11g028217.1	RNA-directed DNA polymerase (AHRD V3.3 *-* A0A2I0W698_9ASPA)
SL4.0ch12	19479201	19479400	200	*	0.000525084	0.0257216	-55.4545	None
SL4.0ch06	42200401	42200600	200	*	0.000272872	0.016512	-47.9167	None
SL4.0ch05	62443201	62443400	200	*	0.000976878	0.0395636	-47.5	Gene Body	gene:Solyc05g052870.4	Glycosyltransferase (AHRD V3.3 *** A0A2U1NU39_ARTAN)
SL4.0ch11	8642401	8642600	200	*	0.00127289	0.0479643	-40	Both	gene:Solyc11g018470.3;gene:Solyc11g018470.3	transmembrane protein (AHRD V3.3 -** AT1G21722.1)
SL4.0ch08	59811801	59812000	200	*	0.000160331	0.0116973	-34.7826	Gene Body	gene:Solyc08g077790.3	Peptidyl-prolyl cis-trans isomerase (AHRD V3.3 *** A0A2U1QI01_ARTAN)
SL4.0ch06	28079801	28080000	200	*	0.000756578	0.0328393	-33.8462	Promoter	gene:Solyc06g043010.1	Unknown protein
SL4.0ch08	21714001	21714200	200	*	1.70161e-05	0.00218524	-33.2707	None
SL4.0ch04	47941201	47941400	200	*	0.000622146	0.0288289	-32.155	Both	gene:Solyc04g050850.3;gene:Solyc04g050840.1;gene:Solyc04g050850.3	Protein Ycf2 (AHRD V3.3 *-* A0A172MBP1_9SOLA); Protein Ycf2 (AHRD V3.3 *-* YCF2_IPOPU)
SL4.0ch10	31283401	31283600	200	*	0.000909201	0.0376627	-29.9839	Gene Body	gene:Solyc10g045220.1	Cytochrome f (AHRD V3.3 *** A0A1L6Z652_CAPCH)
SL4.0ch02	45595201	45595400	200	*	1.62831e-06	0.000322124	-28.946	Gene Body	gene:Solyc02g075610.4	Golgin candidate 6 (AHRD V3.3 *-* A0A2G2XK18_CAPBA)
SL4.0ch05	28015401	28015600	200	*	0.000178491	0.0125763	-27.9198	None
SL4.0ch00	7563801	7564000	200	*	1.51224e-17	3.11128e-14	-24.6078	None
SL4.0ch11	19903401	19903600	200	*	0.00086193	0.0363388	-23.3333	None
SL4.0ch00	7564201	7564400	200	*	2.02889e-06	0.000386503	-23.3068	None
SL4.0ch02	45595001	45595200	200	*	4.41892e-08	2.06624e-05	-23.1726	Gene Body	gene:Solyc02g075610.4	Golgin candidate 6 (AHRD V3.3 *-* A0A2G2XK18_CAPBA)
SL4.0ch06	28080201	28080400	200	*	0.000826914	0.0351507	-22.7882	Promoter	gene:Solyc06g043010.1	Unknown protein
SL4.0ch03	27649601	27649800	200	*	0.00108057	0.0424268	-22.7273	Promoter	gene:Solyc03g150130.1;gene:Solyc03g061657.1	Unknown protein
SL4.0ch08	21745401	21745600	200	*	7.52813e-06	0.00115585	-22.5412	None
SL4.0ch11	13466201	13466400	200	*	4.80049e-06	0.000810503	-21.0402	Both	gene:Solyc11g021310.1;gene:Solyc11g021260.1;gene:Solyc11g021270.1;gene:Solyc11g021280.2	Protein TIC 214 (AHRD V3.3 *-* TI214_TOBAC); Protein TIC 214 (AHRD V3.3 *-* TI214_SOLTU); Protein TIC 214 (AHRD V3.3 *-* I6N9B5_DATST); Protein TIC 214 (AHRD V3.3 *-* J7H3X3_CAPAN)
SL4.0ch02	45597801	45598000	200	*	0.000366428	0.0200502	-20.4497	Promoter	gene:Solyc02g075620.4	Pectinesterase (AHRD V3.3 *** A0A2G3D7Y1_CAPCH)
SL4.0ch10	35094001	35094200	200	*	0.000336093	0.0186886	-20.094	None
SL4.0ch08	21741601	21741800	200	*	0.000574628	0.0271993	-20	None
SL4.0ch03	59169601	59169800	200	*	4.65011e-08	2.07981e-05	-18.6047	Gene Body	gene:Solyc03g114850.4	Squamosa promoter binding protein 6a
SL4.0ch08	21645401	21645600	200	*	0.000911637	0.0376627	-18.4143	None
SL4.0ch00	7564001	7564200	200	*	8.1759e-18	2.10264e-14	-18.288	None
SL4.0ch01	86518201	86518400	200	*	0.00046765	0.0235819	-18.0816	Gene Body	gene:Solyc01g106250.4	B3 domain-containing protein (AHRD V3.3 *-* A0A1Q3CKL9_CEPFO)
SL4.0ch00	2544201	2544400	200	*	0.000421354	0.0219576	-16.4773	Both	gene:Solyc00g500141.1;gene:Solyc00g500142.1	Protein Ycf2 (AHRD V3.3 *-* A0A1W5PW46_9DIPS); NAD(P)H-quinone oxidoreductase subunit J
SL4.0ch00	5843201	5843400	200	*	1.70612e-08	9.75049e-06	-16.3177	Gene Body	gene:Solyc00g500259.1	Unknown protein
SL4.0ch09	11326801	11327000	200	*	3.41501e-05	0.00377744	-15.3937	Promoter	gene:Solyc09g015880.4	Cytochrome c oxidase subunit 2 (AHRD V3.3 *** A0A2G3CEU1_CAPCH)
SL4.0ch00	2566601	2566800	200	*	0.00132494	0.0487827	-15.048	Gene Body	gene:Solyc00g500147.1	Protein Ycf2 (AHRD V3.3 *-* A0A0U1ZJJ5_9SOLN)
SL4.0ch09	55238801	55239000	200	*	0.000282594	0.0167716	-15.042	Promoter	gene:Solyc09g061465.1	Protein Ycf2 (AHRD V3.3 *-* A0A2K1Y5H6_POPTR)
SL4.0ch04	54902601	54902800	200	*	0.000163262	0.0118273	-14.7475	None
SL4.0ch00	5823801	5824000	200	*	2.95276e-18	1.0125e-14	-13.9063	None
SL4.0ch10	20529001	20529200	200	*	0.000285314	0.0167716	-13.7149	None
SL4.0ch03	59182001	59182200	200	*	0.000617995	0.0287661	-13.6027	Gene Body	gene:Solyc03g114880.3	COBRA-like protein (AHRD V3.3 *** A0A2G3A1W9_CAPAN)
SL4.0ch10	35095201	35095400	200	*	0.000435275	0.0222526	-12.457	None
SL4.0ch03	3847001	3847200	200	*	5.44389e-05	0.00560013	-12.2704	None
SL4.0ch00	8467801	8468000	200	*	0.000521209	0.0256543	-11.7633	Gene Body	gene:Solyc00g500367.1	Unknown protein
SL4.0ch00	3282201	3282400	200	*	8.86821e-07	0.000212157	-11.4676	None
SL4.0ch00	2569601	2569800	200	*	3.34985e-05	0.00377744	-11.4079	Both	gene:Solyc00g500149.1;gene:Solyc00g500147.1;gene:Solyc00g500148.1;gene:Solyc00g500150.1;gene:Solyc00g500152.1	NAD(P)H-quinone oxidoreductase subunit J; Protein Ycf2 (AHRD V3.3 *-* A0A0U1ZJJ5_9SOLN); Protein Ycf2 (AHRD V3.3 *-* A0A1W5PW46_9DIPS); 50S ribosomal protein L2; 50S ribosomal protein L2 (AHRD V3.3 *** H6T990_9CARY)
SL4.0ch12	2709001	2709200	200	*	0.000417956	0.0219576	-11.3048	None
SL4.0ch11	13434401	13434600	200	*	0.000945881	0.0386122	-11.2326	Both	gene:Solyc11g021110.3;gene:Solyc11g021090.3;gene:Solyc11g021100.2	NAD(P)H-quinone oxidoreductase subunit 2; NAD(P)H-quinone oxidoreductase
SL4.0ch10	31287601	31287800	200	*	0.000130785	0.0103491	-11.1302	Promoter	gene:Solyc10g045230.1	Cytochrome b559 subunit alpha (AHRD V3.3 *** A0A328E4L8_9ASTE)
SL4.0ch03	3848001	3848200	200	*	0.00101391	0.0407425	-10.9539	None
SL4.0ch10	25310801	25311000	200	*	0.000918533	0.0377958	-10.9244	Promoter	gene:Solyc10g044440.2	Unknown protein
SL4.0ch00	5403001	5403200	200	*	6.81992e-05	0.00657122	-10.7891	None
SL4.0ch00	6394601	6394800	200	*	8.35531e-06	0.00124567	-10.6763	None
SL4.0ch00	2541401	2541600	200	*	1.98873e-05	0.00242679	-10.31	Both	gene:Solyc00g500140.1;gene:Solyc00g500138.1;gene:Solyc00g500139.1;gene:Solyc00g500140.1;gene:Solyc00g500141.1	ATP synthase epsilon chain; 50S ribosomal protein L14; Photosystem I P700 chlorophyll a apoprotein A1 (AHRD V3.3 *** K4EPK3_DATST); Protein Ycf2 (AHRD V3.3 *-* A0A1W5PW46_9DIPS)
SL4.0ch00	6812201	6812400	200	*	0.000317675	0.0181551	-10.2215	None
SL4.0ch12	29114801	29115000	200	*	0.000211743	0.0142366	10.6061	None
SL4.0ch03	3788401	3788600	200	*	0.000574305	0.0271993	10.6922	None
SL4.0ch00	5607601	5607800	200	*	0.00019019	0.0132195	11.3775	None
SL4.0ch00	4791801	4792000	200	*	0.000277994	0.0166627	12.1951	None
SL4.0ch00	8001801	8002000	200	*	0.00106225	0.042251	12.8783	Gene Body	gene:Solyc00g500356.1	Unknown protein
SL4.0ch02	45598801	45599000	200	*	1.77085e-05	0.00219938	13.0282	Gene Body	gene:Solyc02g075620.4	Pectinesterase (AHRD V3.3 *** A0A2G3D7Y1_CAPCH)
SL4.0ch03	59252001	59252200	200	*	0.000521216	0.0256543	16.0857	None
SL4.0ch03	59179201	59179400	200	*	0.000788291	0.033824	19.5414	Both	gene:Solyc03g114870.1;gene:Solyc03g114880.3	Zinc finger BED domain-containing protein RICESLEEPER 2 (AHRD V3.3 *** A0A2U1M943_ARTAN); COBRA-like protein (AHRD V3.3 *** A0A2G3A1W9_CAPAN)
SL4.0ch00	2574201	2574400	200	*	5.50951e-06	0.000873943	20.7841	Both	gene:Solyc00g500151.1;gene:Solyc00g500153.1;gene:Solyc00g500154.1;gene:Solyc00g500155.1	Photosystem II protein D1 (AHRD V3.3 *** A0A1U8QBZ9_CAPAN); 30S ribosomal protein S3; NAD(P)H-quinone oxidoreductase subunit J; 50S ribosomal protein L14
SL4.0ch08	51399401	51399600	200	*	6.08037e-05	0.00613223	23.5409	Gene Body	gene:Solyc08g065370.1	Photosystem II D2 protein (AHRD V3.3 *** A0A1J3ICS2_NOCCA)
SL4.0ch04	544401	544600	200	*	0.000709698	0.0311994	24.6857	Both	gene:Solyc04g005820.4;gene:Solyc04g005830.3	DnaJ-like protein (AHRD V3.3 *** Q9SP09_TOBAC); P-loop containing nucleoside triphosphate hydrolases superfamily protein (AHRD V3.3 *** A0A2U1KZ59_ARTAN)
SL4.0ch02	45603801	45604000	200	*	0.000104131	0.00900164	24.8878	Gene Body	gene:Solyc02g075630.3	UPF0183 protein (AHRD V3.3 *** A0A2G3D7Z6_CAPCH)
SL4.0ch11	10230801	10231000	200	*	0.00106788	0.042251	25	Gene Body	gene:Solyc11g020100.3	Disease resistance protein (AHRD V3.3 *** A0A2U1N8H9_ARTAN)
SL4.0ch10	20513001	20513200	200	*	0.00126383	0.0478349	26.3158	None
SL4.0ch12	9718801	9719000	200	*	0.000870948	0.0365691	26.9231	None
SL4.0ch06	42201601	42201800	200	*	0.000454799	0.0230469	27.1581	None
SL4.0ch03	59254601	59254800	200	*	0.000720874	0.0315559	28.2468	Gene Body	gene:Solyc03g114970.3	Protein SPIRAL1 (AHRD V3.3 *** A0A2G3A261_CAPAN)
SL4.0ch03	3788601	3788800	200	*	6.12669e-07	0.000160621	29.6668	None
SL4.0ch03	59170401	59170600	200	*	1.61236e-05	0.00216099	31.3006	None
SL4.0ch01	73468201	73468400	200	*	0.000999431	0.0403182	33.4135	Gene Body	gene:Solyc01g073660.3	Major facilitator superfamily protein (AHRD V3.3 *** A0A2U1LP11_ARTAN)
SL4.0ch05	27805801	27806000	200	*	0.000694189	0.0311335	34.375	None
SL4.0ch08	21646201	21646400	200	*	8.95305e-05	0.00815044	35.4312	None
SL4.0ch12	9721201	9721400	200	*	0.000292874	0.0171182	35.6694	None
SL4.0ch03	59210201	59210400	200	*	3.7271e-07	0.000116184	38.1488	Gene Body	gene:Solyc03g114930.3	PsbP-like protein 1
SL4.0ch02	20014201	20014400	200	*	1.00449e-06	0.000234845	41.3651	None
SL4.0ch02	44066401	44066600	200	*	0.000328387	0.0184596	41.6988	Promoter	gene:Solyc02g082375.1	Transcription factor DIVARICATA (AHRD V3.3 *** A0A2G3C4H9_CAPCH)
SL4.0ch03	59116601	59116800	200	*	0.000150591	0.0115069	42.3018	Both	gene:Solyc03g114820.3;gene:Solyc03g114810.3	Adenine nucleotide alpha hydrolases-like superfamily protein (AHRD V3.3 *** Q9M9P7_ARATH); Hexosyltransferase (AHRD V3.3 *** A0A2G3A1X0_CAPAN)
SL4.0ch11	38854601	38854800	200	*	1.16949e-05	0.00169444	45	None
SL4.0ch04	53970801	53971000	200	*	0.000671196	0.0304167	63.3333	Gene Body	gene:Solyc04g083140.2	Cytochrome (AHRD V3.3 *** A0A1U8F0H8_CAPAN)
SL4.0ch12	33886601	33886800	200	*	1.56978e-06	0.000322124	63.9655	None
