# Supplementary material for: Short-term transcriptional memory and association-forming ability of tomato plants in response to ultrasound and drought stress stimuli
Source: Plant Signal Behav. 2025 Sep 12;20(1):2556982. doi: 10.1080/15592324.2025.2556982 (PMC12456219; doi:10.1080/15592324.2025.2556982)
Supplement: Supplementary material — Supplementary Table 6. Gene annotations of differentially methylated genes (DMGs) in the CHH context based on the GO annotation results 2 d after single or combined application of ultrasound and drought stimuli to tomato plants [file KPSB_A_2556982_SM0007.xlsx]

## Sheet: C vs D CHG DMRs
seqnames	start	end	width	strand	pvalue	qvalue	meth.diff	Location	GeneID	GeneDescription
SL4.0ch06	19441801	19442000	200	*	2.774e-12	5.37948e-09	-83.6609	None
SL4.0ch11	48860201	48860400	200	*	3.35827e-16	1.95376e-12	-78.5034	Gene Body	gene:Solyc11g065380.2	G-patch domain (AHRD V3.3 *** A0A200Q889_9MAGN)
SL4.0ch03	37857401	37857600	200	*	9.87696e-09	5.47254e-06	-74.2424	Gene Body	gene:Solyc03g065355.1	Unknown protein
SL4.0ch05	63098801	63099000	200	*	5.4111e-08	2.42157e-05	-73.0159	Gene Body	gene:Solyc05g053650.3	26S proteasome non-ATPase regulatory subunit 1 homolog (AHRD V3.3 *** A0A2G3CI27_CAPCH)
SL4.0ch06	27282601	27282800	200	*	2.68186e-06	0.000650099	-70	None
SL4.0ch11	9978001	9978200	200	*	0.000216684	0.0191002	-70	Gene Body	gene:Solyc11g019970.3	Plant organelle RNA recognition domain protein (AHRD V3.3 *** G7L9M0_MEDTR)
SL4.0ch12	35808801	35809000	200	*	3.50173e-08	1.65901e-05	-68.8462	None
SL4.0ch10	56688201	56688400	200	*	4.11987e-07	0.000126149	-67.7419	None
SL4.0ch00	4584201	4584400	200	*	5.39762e-07	0.000161036	-58.6538	None
SL4.0ch05	27872001	27872200	200	*	1.5968e-06	0.00044237	-55.8712	None
SL4.0ch12	35739201	35739400	200	*	3.57747e-05	0.00476076	-53.8462	None
SL4.0ch12	35692201	35692400	200	*	0.000398399	0.0291545	-53.5385	None
SL4.0ch05	27952201	27952400	200	*	0.000410041	0.0298189	-53.1746	None
SL4.0ch06	33986601	33986800	200	*	0.000425744	0.0302058	-52.9412	Gene Body	gene:Solyc06g053420.4	C2 domain-containing protein/GRAM domain-containing protein (AHRD V3.3 *** A0A1Q3BEV5_CEPFO)
SL4.0ch05	27821601	27821800	200	*	3.72405e-10	3.74407e-07	-51.4586	None
SL4.0ch12	35834401	35834600	200	*	2.65899e-05	0.00396649	-50.3432	None
SL4.0ch01	6099801	6100000	200	*	1.19159e-07	4.47249e-05	-47.3325	None
SL4.0ch08	30565001	30565200	200	*	2.56054e-06	0.000633896	-47.1795	None
SL4.0ch12	35832401	35832600	200	*	0.000318681	0.0256708	-42.328	None
SL4.0ch12	35707001	35707200	200	*	4.32509e-05	0.00547006	-42.2323	None
SL4.0ch11	19972001	19972200	200	*	0.000651404	0.0404469	-39.3557	None
SL4.0ch05	19685601	19685800	200	*	0.000113474	0.0118948	-38.0488	None
SL4.0ch06	33986801	33987000	200	*	0.000706658	0.0428174	-37.1429	Gene Body	gene:Solyc06g053420.4	C2 domain-containing protein/GRAM domain-containing protein (AHRD V3.3 *** A0A1Q3BEV5_CEPFO)
SL4.0ch01	55586601	55586800	200	*	0.000178601	0.016493	-36.3636	None
SL4.0ch00	4190801	4191000	200	*	0.000149855	0.0145564	-34.2424	None
SL4.0ch05	27823801	27824000	200	*	3.3385e-05	0.00462962	-33.4681	None
SL4.0ch11	30326201	30326400	200	*	7.3415e-09	4.2711e-06	-31.5238	None
SL4.0ch10	25331201	25331400	200	*	2.96101e-06	0.00070312	-28.4481	None
SL4.0ch12	35781801	35782000	200	*	0.000425219	0.0302058	-27.2136	None
SL4.0ch10	25331001	25331200	200	*	4.55672e-05	0.00560998	-26.5734	None
SL4.0ch03	59206601	59206800	200	*	0.000251482	0.0212037	-25.3606	Both	gene:Solyc03g114930.3;gene:Solyc03g114920.1	PsbP-like protein 1; Pentatricopeptide repeat (AHRD V3.3 *** A0A200QVV9_9MAGN)
SL4.0ch10	25331401	25331600	200	*	0.000368216	0.0281866	-25.3036	None
SL4.0ch01	6099601	6099800	200	*	8.56222e-05	0.00939865	-25.0526	None
SL4.0ch02	19938201	19938400	200	*	5.59275e-05	0.0067087	-24.2999	None
SL4.0ch06	23604201	23604400	200	*	0.000707355	0.0428174	-24.1623	None
SL4.0ch00	8390201	8390400	200	*	0.000241266	0.0204908	-23.2599	None
SL4.0ch11	19975001	19975200	200	*	0.000230725	0.0200343	-22.8212	None
SL4.0ch00	2574401	2574600	200	*	0.000645349	0.0403707	-22.3058	Both	gene:Solyc00g500151.1;gene:Solyc00g500153.1;gene:Solyc00g500154.1;gene:Solyc00g500155.1;gene:Solyc00g500156.1	Photosystem II protein D1 (AHRD V3.3 *** A0A1U8QBZ9_CAPAN); 30S ribosomal protein S3; NAD(P)H-quinone oxidoreductase subunit J; 50S ribosomal protein L14; 30S ribosomal protein S11
SL4.0ch11	19972401	19972600	200	*	0.000136523	0.0136941	-22.1364	None
SL4.0ch08	9457401	9457600	200	*	0.000106336	0.0112479	-21.6618	Gene Body	gene:Solyc08g150109.1	Unknown protein
SL4.0ch00	3646601	3646800	200	*	7.85113e-06	0.00147342	-21.1824	None
SL4.0ch00	2571801	2572000	200	*	0.000283522	0.0233966	-20.9104	Both	gene:Solyc00g500150.1;gene:Solyc00g500149.1;gene:Solyc00g500152.1;gene:Solyc00g500153.1	50S ribosomal protein L2; NAD(P)H-quinone oxidoreductase subunit J; 50S ribosomal protein L2 (AHRD V3.3 *** H6T990_9CARY); 30S ribosomal protein S3
SL4.0ch10	25331801	25332000	200	*	0.000857349	0.0496303	-20.0888	None
SL4.0ch03	12564801	12565000	200	*	0.000162692	0.0154362	-19.8529	None
SL4.0ch00	3646801	3647000	200	*	5.49853e-06	0.00108438	-18.895	None
SL4.0ch05	28037601	28037800	200	*	1.22891e-05	0.00213417	-18.2018	None
SL4.0ch00	2562201	2562400	200	*	6.44787e-05	0.00735564	-17.8136	Both	gene:Solyc00g500146.1;gene:Solyc00g500146.1	NAD(P)H-quinone oxidoreductase subunit 2
SL4.0ch03	12709601	12709800	200	*	3.07058e-06	0.000714555	-17.0876	None
SL4.0ch03	12592401	12592600	200	*	0.000689841	0.0422455	-16.8948	Gene Body	gene:Solyc03g046591.1	Unknown protein
SL4.0ch08	9559601	9559800	200	*	0.000345997	0.0273655	-16.8636	None
SL4.0ch03	39259801	39260000	200	*	6.13568e-08	2.5497e-05	-16.3068	Gene Body	gene:Solyc03g013600.1	NAD(P)H-quinone oxidoreductase subunit 6
SL4.0ch03	12719201	12719400	200	*	1.45189e-07	5.27921e-05	-16.0656	None
SL4.0ch08	9414201	9414400	200	*	0.000135427	0.0136941	-15.5844	Both	gene:Solyc08g016792.1;gene:Solyc08g016792.1	Unknown protein
SL4.0ch00	4674801	4675000	200	*	0.000169965	0.0159486	-15.4855	None
SL4.0ch05	28038201	28038400	200	*	1.04202e-09	8.08295e-07	-15.0673	None
SL4.0ch01	90847001	90847200	200	*	0.000579805	0.0381148	-15.0558	None
SL4.0ch08	9572001	9572200	200	*	7.16532e-05	0.00801654	-14.7632	Gene Body	gene:Solyc08g150111.1	Unknown protein
SL4.0ch05	5080601	5080800	200	*	0.000150124	0.0145564	-14.5833	None
SL4.0ch03	12593201	12593400	200	*	0.000149798	0.0145564	-14.5285	Gene Body	gene:Solyc03g046591.1	Unknown protein
SL4.0ch00	6517801	6518000	200	*	3.34226e-05	0.00462962	-14.1286	Gene Body	gene:Solyc00g500282.1	Unknown protein
SL4.0ch00	9246801	9247000	200	*	5.38992e-05	0.00653275	-13.8945	Promoter	gene:Solyc00g500401.1	Unknown protein
SL4.0ch08	9422601	9422800	200	*	0.000361526	0.0280435	-13.8458	None
SL4.0ch03	12709401	12709600	200	*	2.48206e-05	0.00375065	-13.8157	None
SL4.0ch08	9452001	9452200	200	*	6.11417e-05	0.00719057	-13.1961	Gene Body	gene:Solyc08g150109.1	Unknown protein
SL4.0ch09	61723201	61723400	200	*	0.000596364	0.0389831	-13.1148	Both	gene:Solyc09g072865.1;gene:Solyc09g072860.2	Ribosomal protein L17 (AHRD V3.3 *** Q5I7K4_WHEAT); Fanconi anemia group F protein (FANCF) (AHRD V3.3 *** A0A1P8B9K4_ARATH)
SL4.0ch08	9422001	9422200	200	*	0.000289466	0.0237189	-12.3702	None
SL4.0ch00	3220001	3220200	200	*	0.00015378	0.0147877	-11.2891	None
SL4.0ch00	9435201	9435400	200	*	0.000619388	0.0395983	-10.8527	None
SL4.0ch00	6233001	6233200	200	*	0.000325739	0.0259598	10.1508	None
SL4.0ch08	59673601	59673800	200	*	1.07595e-05	0.00192604	10.1786	Both	gene:Solyc08g077610.3;gene:Solyc08g077620.1	SNF2-related (AHRD V3.3 *** A0A200QQJ8_9MAGN); WD40 repeat (AHRD V3.3 *-* A0A200QP61_9MAGN)
SL4.0ch00	2576401	2576600	200	*	5.03908e-06	0.00106604	10.3208	Both	gene:Solyc00g500155.1;gene:Solyc00g500151.1;gene:Solyc00g500156.1;gene:Solyc00g500157.1	50S ribosomal protein L14; Photosystem II protein D1 (AHRD V3.3 *** A0A1U8QBZ9_CAPAN); 30S ribosomal protein S11; Protein Ycf2 (AHRD V3.3 *-* A0A1W5PW46_9DIPS)
SL4.0ch10	56595801	56596000	200	*	0.000279968	0.0232684	10.4167	None
SL4.0ch00	7937801	7938000	200	*	0.00053484	0.0355607	10.5046	None
SL4.0ch02	45542601	45542800	200	*	1.85769e-05	0.00296097	11.0401	Promoter	gene:Solyc02g084450.4	NBS-LRR resistance protein (AHRD V3.3 *** A0A2K3NU03_TRIPR)
SL4.0ch00	9139401	9139600	200	*	0.000519146	0.0347156	11.1866	Promoter	gene:Solyc00g500390.1;gene:Solyc00g500391.1	zinc finger CCCH domain-containing protein 24 (AHRD V3.3 --* XP_022001075.1); Unknown protein
SL4.0ch10	56595201	56595400	200	*	9.60176e-05	0.0102496	11.5598	None
SL4.0ch05	28159001	28159200	200	*	0.000193753	0.0176126	12.575	None
SL4.0ch02	45566001	45566200	200	*	0.000364239	0.0280669	12.7395	None
SL4.0ch00	8964201	8964400	200	*	4.58037e-05	0.00560998	13.0302	None
SL4.0ch08	59674601	59674800	200	*	9.97471e-11	1.16061e-07	13.12	Both	gene:Solyc08g077610.3;gene:Solyc08g077620.1	SNF2-related (AHRD V3.3 *** A0A200QQJ8_9MAGN); WD40 repeat (AHRD V3.3 *-* A0A200QP61_9MAGN)
SL4.0ch08	59674001	59674200	200	*	8.26223e-10	6.86679e-07	13.2575	Both	gene:Solyc08g077610.3;gene:Solyc08g077620.1	SNF2-related (AHRD V3.3 *** A0A200QQJ8_9MAGN); WD40 repeat (AHRD V3.3 *-* A0A200QP61_9MAGN)
SL4.0ch00	4722801	4723000	200	*	0.00080578	0.0475921	13.6225	Gene Body	gene:Solyc00g500233.1	Unknown protein
SL4.0ch08	59674201	59674400	200	*	2.5232e-15	9.78624e-12	13.7778	Both	gene:Solyc08g077610.3;gene:Solyc08g077620.1	SNF2-related (AHRD V3.3 *** A0A200QQJ8_9MAGN); WD40 repeat (AHRD V3.3 *-* A0A200QP61_9MAGN)
SL4.0ch08	59673801	59674000	200	*	5.50825e-11	7.12125e-08	14.0345	Both	gene:Solyc08g077610.3;gene:Solyc08g077620.1	SNF2-related (AHRD V3.3 *** A0A200QQJ8_9MAGN); WD40 repeat (AHRD V3.3 *-* A0A200QP61_9MAGN)
SL4.0ch12	61211001	61211200	200	*	1.61234e-07	5.68495e-05	14.0936	None
SL4.0ch12	61211401	61211600	200	*	9.35281e-05	0.0100764	14.8013	Promoter	gene:Solyc12g055683.1	F-box domain (AHRD V3.3 *-* A0A200RCR7_9MAGN)
SL4.0ch10	56594201	56594400	200	*	5.67953e-12	9.4406e-09	14.8099	None
SL4.0ch00	4869601	4869800	200	*	1.54414e-05	0.00253054	14.9297	None
SL4.0ch00	4869401	4869600	200	*	1.89667e-07	6.30535e-05	15.1875	None
SL4.0ch06	8654001	8654200	200	*	0.000501311	0.0342027	15.3627	None
SL4.0ch08	59674401	59674600	200	*	8.13042e-10	6.86679e-07	15.5226	Both	gene:Solyc08g077610.3;gene:Solyc08g077620.1	SNF2-related (AHRD V3.3 *** A0A200QQJ8_9MAGN); WD40 repeat (AHRD V3.3 *-* A0A200QP61_9MAGN)
SL4.0ch05	28124001	28124200	200	*	0.000424205	0.0302058	16.1014	Gene Body	gene:Solyc05g021530.3	Sister-chromatid cohesion protein 3 (AHRD V3.3 *-* A0A2G3B9G7_CAPCH)
SL4.0ch02	45565801	45566000	200	*	1.12921e-05	0.00199075	16.2467	Gene Body	gene:Solyc02g084480.3	golgin candidate 6-like isoform X2 (AHRD V3.3 *-* XP_025885295.1)
SL4.0ch08	59679801	59680000	200	*	4.20675e-05	0.00543863	16.8975	Gene Body	gene:Solyc08g077630.3	Protein kinase superfamily protein (AHRD V3.3 *** A0A2U1KAY9_ARTAN)
SL4.0ch00	5832801	5833000	200	*	3.47966e-06	0.000793873	16.9804	None
SL4.0ch12	23139401	23139600	200	*	0.000361022	0.0280435	17.1683	None
SL4.0ch00	7937001	7937200	200	*	5.48402e-06	0.00108438	17.4196	None
SL4.0ch09	32767601	32767800	200	*	1.90393e-05	0.00299368	17.7249	None
SL4.0ch12	36751801	36752000	200	*	0.00071022	0.0428174	18.1866	None
SL4.0ch00	5762001	5762200	200	*	7.246e-06	0.00138214	19.1254	None
SL4.0ch00	5823801	5824000	200	*	2.73942e-08	1.38585e-05	20.5519	None
SL4.0ch00	6283201	6283400	200	*	1.94529e-06	0.000514418	21.2885	Both	gene:Solyc00g500268.1;gene:Solyc00g500268.1	Unknown protein
SL4.0ch08	59673401	59673600	200	*	0.000235698	0.0201652	22.1801	Gene Body	gene:Solyc08g077610.3	SNF2-related (AHRD V3.3 *** A0A200QQJ8_9MAGN)
SL4.0ch10	20527201	20527400	200	*	0.000503248	0.0342027	23.6682	None
SL4.0ch00	1189801	1190000	200	*	0.000397087	0.0291545	28.3239	None
SL4.0ch08	59672801	59673000	200	*	1.67081e-07	5.71784e-05	31.0488	Both	gene:Solyc08g077610.3;gene:Solyc08g077610.3	SNF2-related (AHRD V3.3 *** A0A200QQJ8_9MAGN)
SL4.0ch12	35765001	35765200	200	*	3.33549e-05	0.00462962	32.5926	None
SL4.0ch08	21653801	21654000	200	*	2.26425e-05	0.00349076	33.219	None
SL4.0ch05	27954601	27954800	200	*	0.000382375	0.028704	33.9394	None
SL4.0ch05	27953801	27954000	200	*	3.41524e-05	0.00467505	34.5211	None
SL4.0ch08	59673201	59673400	200	*	1.05243e-07	4.08184e-05	35.6818	Gene Body	gene:Solyc08g077610.3	SNF2-related (AHRD V3.3 *** A0A200QQJ8_9MAGN)
SL4.0ch11	19974201	19974400	200	*	3.89635e-05	0.00509393	36.2212	None
SL4.0ch08	21714001	21714200	200	*	1.91311e-06	0.000514418	36.461	None
SL4.0ch05	27976401	27976600	200	*	0.000133611	0.0136371	37.1667	None
SL4.0ch08	59679201	59679400	200	*	5.89387e-08	2.53993e-05	40.0385	Gene Body	gene:Solyc08g077630.3	Protein kinase superfamily protein (AHRD V3.3 *** A0A2U1KAY9_ARTAN)
SL4.0ch08	59679401	59679600	200	*	5.66277e-14	1.64723e-10	40.0545	Gene Body	gene:Solyc08g077630.3	Protein kinase superfamily protein (AHRD V3.3 *** A0A2U1KAY9_ARTAN)
SL4.0ch12	35811001	35811200	200	*	0.000721	0.0432433	40.9867	None
SL4.0ch00	6590601	6590800	200	*	1.07155e-05	0.00192604	41.196	None
SL4.0ch12	33898001	33898200	200	*	0.00046381	0.03251	43.0444	None
SL4.0ch08	21672401	21672600	200	*	0.000512938	0.0344988	45.8886	None
SL4.0ch12	36863201	36863400	200	*	0.00063079	0.0398889	46.2319	Gene Body	gene:Solyc12g033105.1	Unknown protein
SL4.0ch02	4542601	4542800	200	*	6.74536e-05	0.00761996	46.9496	Gene Body	gene:Solyc02g050280.4	SNF2 domain-containing protein / helicase domain-containing protein / zinc finger protein-like protein (AHRD V3.3 *** A0A1I9LTA7_ARATH)
SL4.0ch00	4614601	4614800	200	*	4.59996e-09	2.97349e-06	47.0707	None
SL4.0ch05	28056401	28056600	200	*	0.000484223	0.0335962	47.1545	None
SL4.0ch05	27855001	27855200	200	*	0.000198901	0.0179404	47.6667	None
SL4.0ch09	54924801	54925000	200	*	0.000377088	0.0286772	49.5671	None
SL4.0ch08	21647201	21647400	200	*	3.56454e-08	1.65901e-05	54.2105	None
SL4.0ch08	21713801	21714000	200	*	0.000798738	0.0475921	54.5455	None
SL4.0ch07	64506201	64506400	200	*	0.000348081	0.0273655	54.8077	None
SL4.0ch12	14011801	14012000	200	*	0.000653519	0.0404469	55.2381	Gene Body	gene:Solyc12g020035.1	Unknown protein
SL4.0ch00	4585801	4586000	200	*	6.38813e-05	0.00735564	55.3571	None
SL4.0ch10	51303801	51304000	200	*	1.24907e-05	0.00213729	55.7143	None
SL4.0ch12	9721201	9721400	200	*	3.86136e-10	3.74407e-07	56.7964	None
SL4.0ch08	22370401	22370600	200	*	0.000622969	0.0396096	57.4074	None
SL4.0ch08	6175201	6175400	200	*	7.26339e-08	2.91425e-05	57.8947	None
SL4.0ch08	21712601	21712800	200	*	0.000234548	0.0201652	60	None
SL4.0ch10	25348401	25348600	200	*	0.000142902	0.0142114	62.6437	None
SL4.0ch05	27957001	27957200	200	*	1.47603e-05	0.00245348	64.1667	None
SL4.0ch05	27810001	27810200	200	*	6.44816e-05	0.00735564	65.5462	None
SL4.0ch12	24282601	24282800	200	*	0.000205927	0.0182905	67.2727	None
SL4.0ch03	41719801	41720000	200	*	1.28209e-08	6.78079e-06	72.1053	None
SL4.0ch08	21714201	21714400	200	*	4.53585e-11	6.59711e-08	77.4194	None
SL4.0ch06	34785801	34786000	200	*	2.28007e-05	0.00349076	82.3077	None
SL4.0ch12	33895401	33895600	200	*	1.00445e-05	0.00185512	83.3333	None

## Sheet: C vs US CHG DMRs
seqnames	start	end	width	strand	pvalue	qvalue	meth.diff	Location	GeneID	GeneDescription
SL4.0ch12	35800801	35801000	200	*	1.93617e-05	0.00708131	-81.8182	None
SL4.0ch11	19872001	19872200	200	*	0.000166373	0.0278166	-74.6154	None
SL4.0ch10	19667601	19667800	200	*	0.000100927	0.0200205	-74.1259	None
SL4.0ch11	9978001	9978200	200	*	0.000216684	0.0306739	-70	Gene Body	gene:Solyc11g019970.3	Plant organelle RNA recognition domain protein (AHRD V3.3 *** G7L9M0_MEDTR)
SL4.0ch12	27340401	27340600	200	*	0.00023046	0.0310025	-66.6667	None
SL4.0ch05	27821601	27821800	200	*	9.63043e-13	1.61016e-09	-66.6162	None
SL4.0ch08	21687601	21687800	200	*	0.000366403	0.0435136	-65.9091	None
SL4.0ch09	38136001	38136200	200	*	0.000142559	0.0249023	-64.3939	None
SL4.0ch11	11220001	11220200	200	*	0.000430042	0.0466023	-61.5385	Gene Body	gene:Solyc11g020470.1	glucuronoxylan 4-O-methyltransferase 1 (AHRD V3.3 *-* A0A2I4F5K0_9ROSI)
SL4.0ch03	41730801	41731000	200	*	0.000173479	0.0278265	-60.7143	None
SL4.0ch12	35713601	35713800	200	*	0.00017392	0.0278265	-60	None
SL4.0ch12	35713401	35713600	200	*	6.87238e-05	0.0157709	-53.6232	None
SL4.0ch05	27940601	27940800	200	*	8.43454e-06	0.00340396	-51.25	None
SL4.0ch11	8560801	8561000	200	*	4.73929e-06	0.00213334	-49.6324	None
SL4.0ch11	19878001	19878200	200	*	0.000109501	0.0206703	-45.1833	None
SL4.0ch11	19970201	19970400	200	*	0.000218332	0.0306739	-42.2764	None
SL4.0ch05	28003401	28003600	200	*	4.86406e-09	6.32524e-06	-42.1053	None
SL4.0ch00	4654001	4654200	200	*	0.000155696	0.0267971	-38.5174	None
SL4.0ch09	25668401	25668600	200	*	0.000235599	0.0313337	-38.4615	None
SL4.0ch08	9427001	9427200	200	*	5.23668e-05	0.0133235	-37.5037	None
SL4.0ch05	28009001	28009200	200	*	1.33058e-05	0.00519087	-32.7648	None
SL4.0ch11	20595201	20595400	200	*	0.000272233	0.0350122	-32.2008	None
SL4.0ch11	48860201	48860400	200	*	0.000249319	0.0327858	-31.3716	Gene Body	gene:Solyc11g065380.2	G-patch domain (AHRD V3.3 *** A0A200Q889_9MAGN)
SL4.0ch00	4632201	4632400	200	*	0.000488408	0.0492771	-30.6522	None
SL4.0ch11	20107201	20107400	200	*	2.64397e-06	0.00128934	-26.9419	None
SL4.0ch10	15361001	15361200	200	*	0.000341295	0.0416083	-25.0877	None
SL4.0ch11	8640401	8640600	200	*	1.9205e-06	0.00107033	-24.1841	None
SL4.0ch00	2547201	2547400	200	*	0.000126491	0.0230158	-23.8359	Promoter	gene:Solyc00g500143.1	30S ribosomal protein S4
SL4.0ch11	13459001	13459200	200	*	0.00032619	0.0401853	-19.9123	Both	gene:Solyc11g021233.1;gene:Solyc11g021217.1;gene:Solyc11g021220.2;gene:Solyc11g021230.1	NAD(P)H-quinone oxidoreductase subunit 1; NAD(P)H-quinone oxidoreductase subunit 6; NAD(P)H-quinone oxidoreductase subunit I
SL4.0ch00	3646201	3646400	200	*	8.42248e-05	0.0179225	-19.3885	None
SL4.0ch05	28037601	28037800	200	*	4.07883e-05	0.0121955	-19.3627	None
SL4.0ch08	9440201	9440400	200	*	8.7345e-05	0.0182545	-18.1867	None
SL4.0ch06	8653801	8654000	200	*	0.000461434	0.0485641	-15.7315	None
SL4.0ch05	28038201	28038400	200	*	4.64658e-07	0.000362546	-15.4975	None
SL4.0ch09	47924801	47925000	200	*	0.00012103	0.0224841	-15.3071	None
SL4.0ch00	9141001	9141200	200	*	0.00017686	0.0278265	-14.8036	Promoter	gene:Solyc00g500391.1	Unknown protein
SL4.0ch08	9387001	9387200	200	*	0.000480769	0.0492771	-14.415	None
SL4.0ch00	9246801	9247000	200	*	3.56108e-05	0.0115771	-14.2132	Promoter	gene:Solyc00g500401.1	Unknown protein
SL4.0ch00	595601	595800	200	*	0.000452313	0.0485641	-14.1222	Gene Body	gene:Solyc00g500012.1;gene:Solyc00g500013.1	Unknown protein
SL4.0ch00	2566601	2566800	200	*	9.64853e-05	0.0194695	-13.0191	Gene Body	gene:Solyc00g500147.1	Protein Ycf2 (AHRD V3.3 *-* A0A0U1ZJJ5_9SOLN)
SL4.0ch08	9413201	9413400	200	*	0.000224923	0.0309696	-12.6884	Promoter	gene:Solyc08g016792.1	Unknown protein
SL4.0ch04	64419201	64419400	200	*	3.10563e-09	4.5434e-06	-12.6829	Promoter	gene:Solyc04g082990.3	Tetratricopeptide repeat protein SKI3 (AHRD V3.3 *-* A0A2G2ZSZ3_CAPAN)
SL4.0ch11	13466201	13466400	200	*	0.00041875	0.0458028	-12.3458	Both	gene:Solyc11g021310.1;gene:Solyc11g021260.1;gene:Solyc11g021270.1;gene:Solyc11g021280.2	Protein TIC 214 (AHRD V3.3 *-* TI214_TOBAC); Protein TIC 214 (AHRD V3.3 *-* TI214_SOLTU); Protein TIC 214 (AHRD V3.3 *-* I6N9B5_DATST); Protein TIC 214 (AHRD V3.3 *-* J7H3X3_CAPAN)
SL4.0ch03	39259801	39260000	200	*	0.000487563	0.0492771	-11.5539	Gene Body	gene:Solyc03g013600.1	NAD(P)H-quinone oxidoreductase subunit 6
SL4.0ch00	9416601	9416800	200	*	6.48591e-05	0.0151817	-11.1579	None
SL4.0ch05	27201	27400	200	*	0.000180697	0.0278265	-10.8828	Both	gene:Solyc05g004007.1;gene:Solyc05g004003.1	Unknown protein
SL4.0ch00	3652401	3652600	200	*	7.73485e-22	9.05259e-18	-10.4091	Gene Body	gene:Solyc00g500180.1	Unknown protein
SL4.0ch08	9513601	9513800	200	*	0.000287894	0.036624	-10.363	Promoter	gene:Solyc08g016796.1	Unknown protein
SL4.0ch08	9495601	9495800	200	*	0.000109204	0.0206703	-10.1812	None
SL4.0ch12	61210801	61211000	200	*	0.000471836	0.048869	10.7776	None
SL4.0ch03	12726401	12726600	200	*	0.00017946	0.0278265	10.9843	None
SL4.0ch09	11326001	11326200	200	*	0.000409591	0.0452236	11.2473	Promoter	gene:Solyc09g015880.4	Cytochrome c oxidase subunit 2 (AHRD V3.3 *** A0A2G3CEU1_CAPCH)
SL4.0ch00	8139601	8139800	200	*	0.000213018	0.0306739	11.6009	None
SL4.0ch02	45600801	45601000	200	*	7.41873e-05	0.0163823	11.6486	Gene Body	gene:Solyc02g075630.3	UPF0183 protein (AHRD V3.3 *** A0A2G3D7Z6_CAPCH)
SL4.0ch01	89784801	89785000	200	*	0.000135458	0.0240206	11.8421	Both	gene:Solyc01g111020.3;gene:Solyc01g111030.2	Pentatricopeptide repeat-containing protein MRL1; Ribosome biogenesis protein WDR12 homolog (AHRD V3.3 *** A0A2G3D985_CAPCH)
SL4.0ch02	45603601	45603800	200	*	1.69085e-05	0.00638357	12.7451	Gene Body	gene:Solyc02g075630.3	UPF0183 protein (AHRD V3.3 *** A0A2G3D7Z6_CAPCH)
SL4.0ch02	45566001	45566200	200	*	0.000325578	0.0401853	13.8889	None
SL4.0ch04	54891801	54892000	200	*	0.000196191	0.0298201	17.1429	Promoter	gene:Solyc04g063415.1	F-box protein (AHRD V3.3 *** A0A2K3NSW3_TRIPR)
SL4.0ch02	45565801	45566000	200	*	5.19898e-05	0.0133235	17.7175	Gene Body	gene:Solyc02g084480.3	golgin candidate 6-like isoform X2 (AHRD V3.3 *-* XP_025885295.1)
SL4.0ch08	59679401	59679600	200	*	0.000220154	0.0306739	18.1044	Gene Body	gene:Solyc08g077630.3	Protein kinase superfamily protein (AHRD V3.3 *** A0A2U1KAY9_ARTAN)
SL4.0ch03	59244601	59244800	200	*	0.000397804	0.0447669	18.3051	Gene Body	gene:Solyc03g114960.4	Galactose oxidase/kelch repeat superfamily protein (AHRD V3.3 *** A0A1P8ATP8_ARATH)
SL4.0ch01	89781001	89781200	200	*	5.72959e-07	0.000419106	20.4006	Gene Body	gene:Solyc01g111020.3	Pentatricopeptide repeat-containing protein MRL1
SL4.0ch12	61211001	61211200	200	*	2.78687e-16	8.15413e-13	22.3981	None
SL4.0ch12	61211401	61211600	200	*	6.01096e-09	7.03501e-06	23.3734	Promoter	gene:Solyc12g055683.1	F-box domain (AHRD V3.3 *-* A0A200RCR7_9MAGN)
SL4.0ch08	59679201	59679400	200	*	0.000269207	0.0350078	26.0674	Gene Body	gene:Solyc08g077630.3	Protein kinase superfamily protein (AHRD V3.3 *** A0A2U1KAY9_ARTAN)
SL4.0ch00	4614601	4614800	200	*	0.000127826	0.0230158	29.1837	None
SL4.0ch08	21645401	21645600	200	*	0.000165908	0.0278166	32	None
SL4.0ch03	41719401	41719600	200	*	5.62582e-06	0.00243861	33.2143	None
SL4.0ch05	994401	994600	200	*	0.000464742	0.0485641	33.9316	Gene Body	gene:Solyc05g006290.2	F-box domain
SL4.0ch06	40297201	40297400	200	*	1.45898e-06	0.000853769	34.3184	Gene Body	gene:Solyc06g068840.3	Calcium-dependent phospholipid-binding Copine family protein (AHRD V3.3 *** A0A2U1NDK1_ARTAN)
SL4.0ch03	38798401	38798600	200	*	0.000379873	0.0440188	35.7143	None
SL4.0ch08	21618601	21618800	200	*	6.19249e-05	0.0147907	35.7666	None
SL4.0ch03	12759801	12760000	200	*	2.57066e-05	0.00884883	38.0952	None
SL4.0ch11	19888601	19888800	200	*	0.000395645	0.0447669	45.7143	None
SL4.0ch12	35784001	35784200	200	*	0.000314595	0.0395904	48.2143	None
SL4.0ch08	6175201	6175400	200	*	2.48934e-06	0.00126671	51.2384	None
SL4.0ch05	27935801	27936000	200	*	0.000499129	0.0499285	52.381	None
SL4.0ch05	27957001	27957200	200	*	3.09495e-05	0.0103492	62.5	None
SL4.0ch01	83772001	83772200	200	*	0.00023046	0.0310025	66.6667	Both	gene:Solyc01g102790.3;gene:Solyc01g102770.1;gene:Solyc01g102800.3	Pentatricopeptide repeat-containing protein (AHRD V3.3 *** A0A1U8E6I7_CAPAN); Photosystem II reaction center protein Z (AHRD V3.3 *** A0A1U8QD60_CAPAN); Histidine--tRNA ligase
SL4.0ch12	33895401	33895600	200	*	0.000216684	0.0306739	70	None

## Sheet: C vs US+D CHG DMRs
seqnames	start	end	width	strand	pvalue	qvalue	meth.diff	Location	GeneID	GeneDescription
SL4.0ch11	19878601	19878800	200	*	5.47502e-06	0.00150029	-83.75	None
SL4.0ch12	35688601	35688800	200	*	0.000124547	0.0185764	-80	None
SL4.0ch11	9978001	9978200	200	*	6.1696e-05	0.0111828	-70	Gene Body	gene:Solyc11g019970.3	Plant organelle RNA recognition domain protein (AHRD V3.3 *** G7L9M0_MEDTR)
SL4.0ch06	19441801	19442000	200	*	4.2069e-08	2.25318e-05	-68.1818	None
SL4.0ch05	27872001	27872200	200	*	8.79718e-07	0.000296165	-59.5571	None
SL4.0ch03	37857401	37857600	200	*	1.57267e-06	0.00051462	-58.9127	Gene Body	gene:Solyc03g065355.1	Unknown protein
SL4.0ch05	27821601	27821800	200	*	2.64183e-10	2.59407e-07	-56.0606	None
SL4.0ch11	19967001	19967200	200	*	0.000177779	0.0235369	-41.3514	None
SL4.0ch03	59241601	59241800	200	*	0.000119344	0.0180286	-39.6896	Gene Body	gene:Solyc03g114960.4	Galactose oxidase/kelch repeat superfamily protein (AHRD V3.3 *** A0A1P8ATP8_ARATH)
SL4.0ch01	6099601	6099800	200	*	2.10468e-07	9.53829e-05	-35.8519	None
SL4.0ch05	27823801	27824000	200	*	0.000256519	0.0306132	-34.8837	None
SL4.0ch12	36754401	36754600	200	*	0.000115784	0.0177181	-33.9105	None
SL4.0ch12	35807601	35807800	200	*	6.30769e-07	0.000225224	-32.6122	None
SL4.0ch11	30326201	30326400	200	*	2.28583e-05	0.0048971	-28.9683	None
SL4.0ch11	19975001	19975200	200	*	0.000130348	0.0189617	-25.2933	None
SL4.0ch11	30771801	30772000	200	*	0.000278271	0.0321458	-22.2222	Both	gene:Solyc11g044937.1;gene:Solyc11g044920.1	Plant transposase (Ptta/En/Spm family) (AHRD V3.3 *-* F4I6H5_ARATH); Calcium-dependent protein kinase (AHRD V3.3 *-* CDPK_DAUCA)
SL4.0ch08	9457401	9457600	200	*	0.000220985	0.0279986	-21.0435	Gene Body	gene:Solyc08g150109.1	Unknown protein
SL4.0ch00	3646601	3646800	200	*	4.43886e-05	0.00868264	-19.4152	None
SL4.0ch08	9555001	9555200	200	*	0.000275488	0.0321394	-19.2496	None
SL4.0ch06	8653801	8654000	200	*	1.62666e-05	0.00375823	-18.3033	None
SL4.0ch00	8522401	8522600	200	*	0.000392826	0.0424651	-17.8656	None
SL4.0ch03	38798201	38798400	200	*	0.000324068	0.0367994	-17.8125	None
SL4.0ch00	2562201	2562400	200	*	9.29083e-05	0.0152048	-17.058	Both	gene:Solyc00g500146.1;gene:Solyc00g500146.1	NAD(P)H-quinone oxidoreductase subunit 2
SL4.0ch08	9387001	9387200	200	*	0.000252768	0.0306132	-15.5506	None
SL4.0ch10	31287601	31287800	200	*	3.26058e-09	2.13442e-06	-15.522	Promoter	gene:Solyc10g045230.1	Cytochrome b559 subunit alpha (AHRD V3.3 *** A0A328E4L8_9ASTE)
SL4.0ch08	9426201	9426400	200	*	0.000252441	0.0306132	-15.4193	None
SL4.0ch03	59210001	59210200	200	*	3.87196e-05	0.00773279	-15.2918	Gene Body	gene:Solyc03g114930.3	PsbP-like protein 1
SL4.0ch12	36482201	36482400	200	*	1.12902e-05	0.00283048	-14.76	Both	gene:Solyc12g033020.1;gene:Solyc12g032990.2	NAD(P)H-quinone oxidoreductase subunit 2; UDP-glucuronosyl/UDP-glucosyltransferase (AHRD V3.3 *-* A0A2U1NU76_ARTAN)
SL4.0ch00	3646001	3646200	200	*	0.000143727	0.0201613	-14.7379	None
SL4.0ch00	594801	595000	200	*	5.01371e-05	0.00952852	-14.5143	Gene Body	gene:Solyc00g500012.1;gene:Solyc00g500013.1	Unknown protein
SL4.0ch00	3220001	3220200	200	*	2.53652e-05	0.00533714	-13.0786	None
SL4.0ch00	2549401	2549600	200	*	0.000339484	0.0380967	-12.6891	Both	gene:Solyc00g500143.1;gene:Solyc00g500144.1;gene:Solyc00g500145.1	30S ribosomal protein S4; 30S ribosomal protein S14; Maturase K (AHRD V3.3 *** A0A2G3DGH8_CAPCH)
SL4.0ch09	42368601	42368800	200	*	2.14223e-08	1.2621e-05	-12.0648	Gene Body	gene:Solyc09g055950.2	Photosystem II D2 protein (AHRD V3.3 *-* E3T2U9_EQUAR)
SL4.0ch00	6531201	6531400	200	*	6.28099e-05	0.0111828	-11.4671	Gene Body	gene:Solyc00g500282.1;gene:Solyc00g500283.1	Unknown protein
SL4.0ch00	3652401	3652600	200	*	1.67402e-25	1.9725e-21	-11.4173	Gene Body	gene:Solyc00g500180.1	Unknown protein
SL4.0ch03	12673801	12674000	200	*	9.03319e-05	0.0149913	-11.1745	Gene Body	gene:Solyc03g046593.1	Unknown protein
SL4.0ch08	45070001	45070200	200	*	3.07353e-08	1.72455e-05	-10.4913	None
SL4.0ch03	12680401	12680600	200	*	2.01447e-05	0.00456474	-10.4659	None
SL4.0ch08	9495601	9495800	200	*	0.000111899	0.0173488	-10.4401	None
SL4.0ch00	8001201	8001400	200	*	1.05883e-20	5.12075e-17	-10.3694	Gene Body	gene:Solyc00g500356.1	Unknown protein
SL4.0ch00	2192001	2192200	200	*	1.30376e-20	5.12075e-17	-10.0618	Promoter	gene:Solyc00g500122.1	Unknown protein
SL4.0ch08	59674001	59674200	200	*	5.36834e-06	0.00150029	10.1079	Both	gene:Solyc08g077610.3;gene:Solyc08g077620.1	SNF2-related (AHRD V3.3 *** A0A200QQJ8_9MAGN); WD40 repeat (AHRD V3.3 *-* A0A200QP61_9MAGN)
SL4.0ch08	59674601	59674800	200	*	4.47744e-08	2.29382e-05	11.0747	Both	gene:Solyc08g077610.3;gene:Solyc08g077620.1	SNF2-related (AHRD V3.3 *** A0A200QQJ8_9MAGN); WD40 repeat (AHRD V3.3 *-* A0A200QP61_9MAGN)
SL4.0ch10	56595201	56595400	200	*	0.000324801	0.0367994	11.6228	None
SL4.0ch03	59236001	59236200	200	*	2.63417e-05	0.00544537	11.7211	Gene Body	gene:Solyc03g114950.2	ABC transporter B family member 27 (AHRD V3.3 *** A0A1U8FW31_CAPAN)
SL4.0ch01	89781001	89781200	200	*	0.000129037	0.0189617	13.443	Gene Body	gene:Solyc01g111020.3	Pentatricopeptide repeat-containing protein MRL1
SL4.0ch12	61211001	61211200	200	*	3.98675e-07	0.000153829	14.536	None
SL4.0ch10	56626601	56626800	200	*	1.27696e-05	0.00311084	15.0445	None
SL4.0ch00	4878601	4878800	200	*	2.60269e-07	0.00010575	15.4194	None
SL4.0ch12	49982201	49982400	200	*	0.000196426	0.0254053	16.8831	Gene Body	gene:Solyc12g038490.2	Dentin sialophosphoprotein-like protein (AHRD V3.3 *-* Q9SD86_ARATH)
SL4.0ch10	56594201	56594400	200	*	1.55903e-14	3.06169e-11	17.4159	None
SL4.0ch11	17668601	17668800	200	*	0.000257209	0.0306132	18.6041	Promoter	gene:Solyc11g051171.1	Unknown protein
SL4.0ch00	4869401	4869600	200	*	3.1997e-09	2.13442e-06	18.7273	None
SL4.0ch04	54891801	54892000	200	*	8.62796e-05	0.0145234	18.8679	Promoter	gene:Solyc04g063415.1	F-box protein (AHRD V3.3 *** A0A2K3NSW3_TRIPR)
SL4.0ch00	4680401	4680600	200	*	9.77558e-05	0.0157789	20.1705	None
SL4.0ch10	25339001	25339200	200	*	5.25939e-05	0.00975128	20.7005	Gene Body	gene:Solyc10g044443.1	Signal recognition particle subunit SRP72 (AHRD V3.3 *-* A0A2G3BDT2_CAPCH)
SL4.0ch00	5762001	5762200	200	*	8.85247e-06	0.00226759	22.1374	None
SL4.0ch12	61224401	61224600	200	*	4.49494e-05	0.00868264	22.3242	Gene Body	gene:Solyc12g055687.1	Unknown protein
SL4.0ch08	59673401	59673600	200	*	1.61596e-06	0.00051462	26.4871	Gene Body	gene:Solyc08g077610.3	SNF2-related (AHRD V3.3 *** A0A200QQJ8_9MAGN)
SL4.0ch00	4869601	4869800	200	*	2.56642e-11	3.78003e-08	26.7779	None
SL4.0ch05	5080201	5080400	200	*	2.21998e-06	0.000670723	30.9978	None
SL4.0ch06	42203801	42204000	200	*	0.0001654	0.0221468	32.8523	None
SL4.0ch03	59243401	59243600	200	*	0.000148933	0.0204056	34.5281	Gene Body	gene:Solyc03g114960.4	Galactose oxidase/kelch repeat superfamily protein (AHRD V3.3 *** A0A1P8ATP8_ARATH)
SL4.0ch05	27953801	27954000	200	*	2.07661e-05	0.0045993	34.9449	None
SL4.0ch05	27954201	27954400	200	*	7.69382e-07	0.000266637	35.589	None
SL4.0ch10	3872001	3872200	200	*	0.000164934	0.0221468	37.3311	None
SL4.0ch03	41717401	41717600	200	*	0.000235599	0.0292219	38.4615	None
SL4.0ch05	27786601	27786800	200	*	0.00022617	0.0283508	40.1961	None
SL4.0ch08	59672801	59673000	200	*	5.42816e-10	4.26402e-07	42.5665	Both	gene:Solyc08g077610.3;gene:Solyc08g077610.3	SNF2-related (AHRD V3.3 *** A0A200QQJ8_9MAGN)
SL4.0ch08	59673201	59673400	200	*	1.69397e-10	1.99602e-07	42.8865	Gene Body	gene:Solyc08g077610.3	SNF2-related (AHRD V3.3 *** A0A200QQJ8_9MAGN)
SL4.0ch08	59679401	59679600	200	*	1.85971e-16	4.38262e-13	43.3582	Gene Body	gene:Solyc08g077630.3	Protein kinase superfamily protein (AHRD V3.3 *** A0A2U1KAY9_ARTAN)
SL4.0ch12	9721201	9721400	200	*	5.29644e-05	0.00975128	43.4295	None
SL4.0ch08	59679201	59679400	200	*	3.81236e-10	3.38482e-07	44.863	Gene Body	gene:Solyc08g077630.3	Protein kinase superfamily protein (AHRD V3.3 *** A0A2U1KAY9_ARTAN)
SL4.0ch05	28003001	28003200	200	*	0.000136374	0.019543	45.0717	None
SL4.0ch11	19888601	19888800	200	*	6.45362e-05	0.0111828	45.2888	None
SL4.0ch08	6175201	6175400	200	*	2.96263e-05	0.00601877	46.1404	None
SL4.0ch08	21714201	21714400	200	*	1.60389e-05	0.00375823	60	None
SL4.0ch03	39630801	39631000	200	*	0.00019836	0.0254053	63.6364	None
SL4.0ch03	41719401	41719600	200	*	3.77312e-11	4.93987e-08	64.1667	None
SL4.0ch03	41719801	41720000	200	*	2.48118e-07	0.000104414	72	None
SL4.0ch05	27957001	27957200	200	*	5.07744e-07	0.000186962	75.5	None

## Sheet: US vs D CHG DMRs
seqnames	start	end	width	strand	pvalue	qvalue	meth.diff	Location	GeneID	GeneDescription
SL4.0ch12	35739201	35739400	200	*	1.14727e-06	0.000481533	-72.7273	None
SL4.0ch06	19441801	19442000	200	*	8.2218e-10	8.784e-07	-71.2103	None
SL4.0ch01	83772001	83772200	200	*	0.00023046	0.025551	-66.6667	Both	gene:Solyc01g102790.3;gene:Solyc01g102770.1;gene:Solyc01g102800.3	Pentatricopeptide repeat-containing protein (AHRD V3.3 *** A0A1U8E6I7_CAPAN); Photosystem II reaction center protein Z (AHRD V3.3 *** A0A1U8QD60_CAPAN); Histidine--tRNA ligase
SL4.0ch00	4584201	4584400	200	*	2.6114e-07	0.000146141	-65.7191	None
SL4.0ch01	6099801	6100000	200	*	3.37243e-10	3.96334e-07	-65.121	None
SL4.0ch06	27282601	27282800	200	*	5.27328e-05	0.00833981	-60.9524	None
SL4.0ch05	63098801	63099000	200	*	1.52534e-05	0.00325929	-60.2381	Gene Body	gene:Solyc05g053650.3	26S proteasome non-ATPase regulatory subunit 1 homolog (AHRD V3.3 *** A0A2G3CI27_CAPCH)
SL4.0ch11	48860001	48860200	200	*	0.000636155	0.0447677	-60	Gene Body	gene:Solyc11g065380.2	G-patch domain (AHRD V3.3 *** A0A200Q889_9MAGN)
SL4.0ch01	70274601	70274800	200	*	1.96856e-06	0.000771162	-58.3333	Gene Body	gene:Solyc01g068297.1	SNF2-related (AHRD V3.3 *** A0A200QQJ8_9MAGN)
SL4.0ch05	27952201	27952400	200	*	2.36086e-05	0.0045484	-54.2735	None
SL4.0ch08	21746401	21746600	200	*	0.000597378	0.043628	-52.7778	None
SL4.0ch08	21674201	21674400	200	*	0.00064027	0.0447891	-50.2564	None
SL4.0ch00	4302401	4302600	200	*	0.000528591	0.040869	-50	None
SL4.0ch12	35808801	35809000	200	*	1.28645e-07	8.39924e-05	-49.7552	None
SL4.0ch03	37857401	37857600	200	*	5.43787e-06	0.00145243	-48.2955	Gene Body	gene:Solyc03g065355.1	Unknown protein
SL4.0ch11	48860201	48860400	200	*	2.31856e-06	0.000802439	-47.1318	Gene Body	gene:Solyc11g065380.2	G-patch domain (AHRD V3.3 *** A0A200Q889_9MAGN)
SL4.0ch08	21619401	21619600	200	*	1.13685e-06	0.000481533	-41.7387	None
SL4.0ch05	19685601	19685800	200	*	2.05463e-05	0.00416316	-40.9059	None
SL4.0ch01	55586601	55586800	200	*	0.00021835	0.0244389	-36.3636	None
SL4.0ch12	36754001	36754200	200	*	4.7251e-06	0.00133641	-35.8994	None
SL4.0ch12	36854601	36854800	200	*	0.000424346	0.034705	-35	Gene Body	gene:Solyc12g033105.1	Unknown protein
SL4.0ch08	21618601	21618800	200	*	7.32697e-05	0.0111828	-33.6054	None
SL4.0ch12	23130601	23130800	200	*	0.000187092	0.0223637	-32.077	None
SL4.0ch10	25331401	25331600	200	*	6.5978e-06	0.00168562	-31.6441	None
SL4.0ch01	6099601	6099800	200	*	2.19861e-05	0.00437939	-29.9415	None
SL4.0ch02	19938201	19938400	200	*	4.48757e-06	0.00133641	-28.2248	None
SL4.0ch06	40297201	40297400	200	*	5.17916e-05	0.00833786	-28.0069	Gene Body	gene:Solyc06g068840.3	Calcium-dependent phospholipid-binding Copine family protein (AHRD V3.3 *** A0A2U1NDK1_ARTAN)
SL4.0ch10	14800801	14801000	200	*	7.72825e-05	0.0114967	-25.0363	None
SL4.0ch10	25331001	25331200	200	*	0.000601398	0.043628	-23.7257	None
SL4.0ch05	27823801	27824000	200	*	0.000730005	0.0498787	-22.0917	None
SL4.0ch07	58611601	58611800	200	*	0.000582977	0.0432028	-19.7368	None
SL4.0ch00	2862601	2862800	200	*	0.000160066	0.0209014	-19.1794	Gene Body	gene:Solyc00g500161.1	Unknown protein
SL4.0ch03	12709601	12709800	200	*	6.49299e-07	0.000345441	-18.4014	None
SL4.0ch12	61210801	61211000	200	*	4.45687e-08	3.27362e-05	-17.7633	None
SL4.0ch03	12719201	12719400	200	*	4.89453e-08	3.38361e-05	-16.9836	None
SL4.0ch11	52762801	52763000	200	*	3.51491e-06	0.0011665	-16.4706	Gene Body	gene:Solyc11g070175.1	Pectinesterase (AHRD V3.3 *** A0A2G3BBX7_CAPCH)
SL4.0ch01	89781001	89781200	200	*	0.000273323	0.028426	-14.5512	Gene Body	gene:Solyc01g111020.3	Pentatricopeptide repeat-containing protein MRL1
SL4.0ch00	6517801	6518000	200	*	0.000178938	0.0223637	-12.2539	Gene Body	gene:Solyc00g500282.1	Unknown protein
SL4.0ch03	12719001	12719200	200	*	0.000300387	0.0306974	-11.0748	None
SL4.0ch03	12710001	12710200	200	*	0.000268594	0.0281836	-10.2424	None
SL4.0ch00	1632001	1632200	200	*	0.000148405	0.0195964	10.3233	Gene Body	gene:Solyc00g500089.1	Unknown protein
SL4.0ch06	11573601	11573800	200	*	0.000544274	0.0415351	10.3259	None
SL4.0ch00	6359601	6359800	200	*	1.5747e-08	1.32186e-05	10.6432	None
SL4.0ch00	5552001	5552200	200	*	0.000373501	0.0332534	10.7954	None
SL4.0ch00	8964201	8964400	200	*	0.000188391	0.0223637	10.8494	None
SL4.0ch06	8641801	8642000	200	*	4.70205e-06	0.00133641	11.3347	Promoter	gene:Solyc06g150106.1	Unknown protein
SL4.0ch00	4913001	4913200	200	*	0.000418166	0.034705	11.79	None
SL4.0ch11	13466201	13466400	200	*	0.000364229	0.0331501	12.025	Both	gene:Solyc11g021310.1;gene:Solyc11g021260.1;gene:Solyc11g021270.1;gene:Solyc11g021280.2	Protein TIC 214 (AHRD V3.3 *-* TI214_TOBAC); Protein TIC 214 (AHRD V3.3 *-* TI214_SOLTU); Protein TIC 214 (AHRD V3.3 *-* I6N9B5_DATST); Protein TIC 214 (AHRD V3.3 *-* J7H3X3_CAPAN)
SL4.0ch08	59674601	59674800	200	*	7.25966e-09	7.10973e-06	12.029	Both	gene:Solyc08g077610.3;gene:Solyc08g077620.1	SNF2-related (AHRD V3.3 *** A0A200QQJ8_9MAGN); WD40 repeat (AHRD V3.3 *-* A0A200QP61_9MAGN)
SL4.0ch12	61211601	61211800	200	*	0.000420076	0.034705	12.2611	Promoter	gene:Solyc12g055683.1	F-box domain (AHRD V3.3 *-* A0A200RCR7_9MAGN)
SL4.0ch00	7937001	7937200	200	*	0.00052418	0.040869	12.6058	None
SL4.0ch08	59679801	59680000	200	*	0.000358555	0.0329204	12.682	Gene Body	gene:Solyc08g077630.3	Protein kinase superfamily protein (AHRD V3.3 *** A0A2U1KAY9_ARTAN)
SL4.0ch08	9412401	9412600	200	*	0.000629938	0.0445972	12.8002	Promoter	gene:Solyc08g016792.1	Unknown protein
SL4.0ch00	5832801	5833000	200	*	0.000309078	0.031296	12.9027	None
SL4.0ch00	5756601	5756800	200	*	0.000288817	0.029774	12.9611	None
SL4.0ch00	507201	507400	200	*	0.000346559	0.0326106	12.9934	None
SL4.0ch03	12634601	12634800	200	*	9.03144e-05	0.0131036	13.4688	None
SL4.0ch10	31287601	31287800	200	*	0.000107266	0.0153732	13.4741	Promoter	gene:Solyc10g045230.1	Cytochrome b559 subunit alpha (AHRD V3.3 *** A0A328E4L8_9ASTE)
SL4.0ch08	9413201	9413400	200	*	4.9208e-05	0.00826144	13.8387	Promoter	gene:Solyc08g016792.1	Unknown protein
SL4.0ch12	36753401	36753600	200	*	0.000398144	0.0341537	14.1649	None
SL4.0ch00	5587601	5587800	200	*	0.000613898	0.0439917	15.0408	None
SL4.0ch00	5762001	5762200	200	*	0.000425242	0.034705	15.1698	None
SL4.0ch09	47924801	47925000	200	*	3.50528e-05	0.00614846	15.4177	None
SL4.0ch05	28015401	28015600	200	*	0.000598897	0.043628	15.6898	None
SL4.0ch09	32767601	32767800	200	*	0.000207362	0.0238917	15.7796	None
SL4.0ch00	6283201	6283400	200	*	0.000607888	0.0438282	16.1237	Both	gene:Solyc00g500268.1;gene:Solyc00g500268.1	Unknown protein
SL4.0ch08	59674401	59674600	200	*	3.8547e-11	7.55019e-08	16.6895	Both	gene:Solyc08g077610.3;gene:Solyc08g077620.1	SNF2-related (AHRD V3.3 *** A0A200QQJ8_9MAGN); WD40 repeat (AHRD V3.3 *-* A0A200QP61_9MAGN)
SL4.0ch11	8640401	8640600	200	*	0.000349704	0.0326173	17.6443	None
SL4.0ch00	2566601	2566800	200	*	7.06354e-07	0.000345883	18.0223	Gene Body	gene:Solyc00g500147.1	Protein Ycf2 (AHRD V3.3 *-* A0A0U1ZJJ5_9SOLN)
SL4.0ch00	4949601	4949800	200	*	0.000206129	0.0238917	20.2343	None
SL4.0ch03	12734401	12734600	200	*	0.000370529	0.0332406	21.3357	None
SL4.0ch08	59679401	59679600	200	*	5.57154e-06	0.00145506	21.9501	Gene Body	gene:Solyc08g077630.3	Protein kinase superfamily protein (AHRD V3.3 *** A0A2U1KAY9_ARTAN)
SL4.0ch00	2546001	2546200	200	*	4.8925e-06	0.00133715	24.9123	Promoter	gene:Solyc00g500143.1	30S ribosomal protein S4
SL4.0ch05	27989401	27989600	200	*	0.000119941	0.0167805	25.2584	None
SL4.0ch05	28083201	28083400	200	*	0.000186855	0.0223637	26.0714	None
SL4.0ch01	34862801	34863000	200	*	0.000503129	0.0401385	27.1646	Promoter	gene:Solyc01g038231.1;gene:Solyc01g038232.1	Unknown protein
SL4.0ch08	59680201	59680400	200	*	0.000346858	0.0326106	30	Gene Body	gene:Solyc08g077630.3	Protein kinase superfamily protein (AHRD V3.3 *** A0A2U1KAY9_ARTAN)
SL4.0ch12	9721201	9721400	200	*	0.000384063	0.0336834	31.7292	None
SL4.0ch08	59672801	59673000	200	*	1.72514e-07	0.000106706	31.7433	Both	gene:Solyc08g077610.3;gene:Solyc08g077610.3	SNF2-related (AHRD V3.3 *** A0A200QQJ8_9MAGN)
SL4.0ch12	35765001	35765200	200	*	7.20992e-06	0.00180281	32.153	None
SL4.0ch01	73494801	73495000	200	*	3.67256e-06	0.0011665	32.2952	Promoter	gene:Solyc01g073690.2	V-type proton ATPase subunit D (AHRD V3.3 *** A0A2G2WYU9_CAPBA)
SL4.0ch05	27874401	27874600	200	*	0.000239948	0.0262393	32.5541	None
SL4.0ch08	9742401	9742600	200	*	0.000394939	0.0341279	32.7273	None
SL4.0ch08	21702801	21703000	200	*	3.38409e-05	0.00602582	33.3498	None
SL4.0ch08	21646601	21646800	200	*	2.32152e-06	0.000802439	33.7121	None
SL4.0ch12	35792201	35792400	200	*	0.000392289	0.0341279	35.2167	None
SL4.0ch00	5150801	5151000	200	*	0.000412085	0.034705	36.3636	Both	gene:Solyc00g500243.1;gene:Solyc00g500242.1	Cytochrome c oxidase subunit 2 (AHRD V3.3 *-* A0A0C5B2A3_HYONI); Heme exporter protein C (AHRD V3.3 *** A0A2S4LUD9_9BRAD)
SL4.0ch05	27976401	27976600	200	*	0.000246919	0.0266224	38.5556	None
SL4.0ch05	27781201	27781400	200	*	0.000241134	0.0262393	39.4545	None
SL4.0ch11	19970201	19970400	200	*	0.000584508	0.0432028	40.9524	None
SL4.0ch11	19878001	19878200	200	*	0.000537152	0.0412595	41.2617	None
SL4.0ch02	20272601	20272800	200	*	0.00013405	0.0183184	42.3485	None
SL4.0ch05	28009001	28009200	200	*	9.38308e-09	8.48243e-06	42.4394	None
SL4.0ch07	19896401	19896600	200	*	0.000421323	0.034705	42.8195	None
SL4.0ch08	21661601	21661800	200	*	0.000217831	0.0244389	43.871	None
SL4.0ch05	27940601	27940800	200	*	0.000164646	0.0210321	45.7661	None
SL4.0ch05	27953801	27954000	200	*	1.88277e-07	0.000110633	45.9903	None
SL4.0ch08	21733001	21733200	200	*	2.21061e-06	0.000802439	46.4392	None
SL4.0ch08	21714201	21714400	200	*	0.000676773	0.0467856	47.4194	None
SL4.0ch03	8305401	8305600	200	*	0.000326727	0.0320772	50	None
SL4.0ch12	35713401	35713600	200	*	6.42373e-05	0.00993326	51.8519	None
SL4.0ch02	4542601	4542800	200	*	0.000471727	0.0379714	53.8462	Gene Body	gene:Solyc02g050280.4	SNF2 domain-containing protein / helicase domain-containing protein / zinc finger protein-like protein (AHRD V3.3 *** A0A1I9LTA7_ARATH)
SL4.0ch12	35713801	35714000	200	*	0.000258833	0.0276531	58.3333	None
SL4.0ch02	20129201	20129400	200	*	0.000447727	0.036288	60	None
SL4.0ch11	8078201	8078400	200	*	0.000203935	0.0238917	65.641	Gene Body	gene:Solyc11g017170.1	Phospholipid-transporting ATPase (AHRD V3.3 *** A0A328CWN8_9ASTE)
SL4.0ch02	20026401	20026600	200	*	7.42962e-05	0.0111941	68.125	None
SL4.0ch09	38136001	38136200	200	*	0.000332995	0.0320772	71.6667	None
SL4.0ch08	21712601	21712800	200	*	7.56141e-06	0.00181353	75	None
SL4.0ch10	19667601	19667800	200	*	5.04241e-05	0.00828725	75.641	None

## Sheet: US vs US+D CHG DMRs
seqnames	start	end	width	strand	pvalue	qvalue	meth.diff	Location	GeneID	GeneDescription
SL4.0ch12	35688601	35688800	200	*	0.000166373	0.0286559	-74.6154	None
SL4.0ch12	35731601	35731800	200	*	0.000216684	0.033364	-70	None
SL4.0ch01	83772001	83772200	200	*	0.00023046	0.0343605	-66.6667	Both	gene:Solyc01g102790.3;gene:Solyc01g102770.1;gene:Solyc01g102800.3	Pentatricopeptide repeat-containing protein (AHRD V3.3 *** A0A1U8E6I7_CAPAN); Photosystem II reaction center protein Z (AHRD V3.3 *** A0A1U8QD60_CAPAN); Histidine--tRNA ligase
SL4.0ch06	19441801	19442000	200	*	6.30223e-06	0.00288953	-55.7312	None
SL4.0ch01	70274601	70274800	200	*	2.09751e-05	0.00649566	-53.2609	Gene Body	gene:Solyc01g068297.1	SNF2-related (AHRD V3.3 *** A0A200QQJ8_9MAGN)
SL4.0ch01	70669401	70669600	200	*	7.43421e-05	0.0166075	-49.8848	None
SL4.0ch01	6099601	6099800	200	*	9.17978e-08	0.000121255	-40.7407	None
SL4.0ch08	38733201	38733400	200	*	0.000148013	0.0267511	-40	None
SL4.0ch08	21708801	21709000	200	*	6.39508e-06	0.00288953	-38.0637	None
SL4.0ch08	21619401	21619600	200	*	0.000112273	0.0219826	-37.4269	None
SL4.0ch12	35807601	35807800	200	*	4.68826e-08	9.1794e-05	-34.9294	None
SL4.0ch04	54676401	54676600	200	*	1.6657e-07	0.000163069	-32.4103	None
SL4.0ch12	61210001	61210200	200	*	1.61207e-05	0.00573885	-31.4264	None
SL4.0ch06	40297201	40297400	200	*	1.70036e-05	0.0058751	-30.6147	Gene Body	gene:Solyc06g068840.3	Calcium-dependent phospholipid-binding Copine family protein (AHRD V3.3 *** A0A2U1NDK1_ARTAN)
SL4.0ch07	185401	185600	200	*	0.000123268	0.0233567	-27.619	None
SL4.0ch03	12759801	12760000	200	*	0.000321967	0.0429739	-26.9231	None
SL4.0ch00	680401	680600	200	*	0.00020676	0.0332734	-25.7572	None
SL4.0ch08	9526201	9526400	200	*	0.000100994	0.0215717	-23.9286	None
SL4.0ch02	45545801	45546000	200	*	5.00666e-05	0.0130704	-20.6252	None
SL4.0ch00	2862601	2862800	200	*	0.000231699	0.0343605	-19.6519	Gene Body	gene:Solyc00g500161.1	Unknown protein
SL4.0ch01	34916801	34917000	200	*	0.000244126	0.0354065	-19.035	Gene Body	gene:Solyc01g038236.1	Unknown protein
SL4.0ch03	59244601	59244800	200	*	5.83624e-05	0.0149049	-18.7013	Gene Body	gene:Solyc03g114960.4	Galactose oxidase/kelch repeat superfamily protein (AHRD V3.3 *** A0A1P8ATP8_ARATH)
SL4.0ch08	9426201	9426400	200	*	6.81666e-06	0.00296593	-18.329	None
SL4.0ch12	61211401	61211600	200	*	0.000250989	0.0359579	-15.8518	Promoter	gene:Solyc12g055683.1	F-box domain (AHRD V3.3 *-* A0A200RCR7_9MAGN)
SL4.0ch08	35006401	35006600	200	*	0.000218683	0.033364	-13.8147	None
SL4.0ch00	8139601	8139800	200	*	2.60884e-05	0.00766197	-13.3602	None
SL4.0ch00	6804001	6804200	200	*	2.39974e-05	0.00722859	-12.9688	None
SL4.0ch00	7564001	7564200	200	*	0.000135622	0.0248946	-12.4297	None
SL4.0ch08	9513401	9513600	200	*	0.000325568	0.0429739	-10.844	Promoter	gene:Solyc08g016796.1	Unknown protein
SL4.0ch00	4812201	4812400	200	*	2.4114e-09	7.08211e-06	-10.8315	None
SL4.0ch00	5847401	5847600	200	*	7.47316e-07	0.000548704	-10.0462	Gene Body	gene:Solyc00g500259.1	Unknown protein
SL4.0ch00	6359601	6359800	200	*	3.48657e-07	0.000315071	10.4447	None
SL4.0ch06	8641801	8642000	200	*	1.9774e-05	0.00645277	11.0217	Promoter	gene:Solyc06g150106.1	Unknown protein
SL4.0ch00	5588001	5588200	200	*	0.000108355	0.0216799	11.4674	None
SL4.0ch00	5608001	5608200	200	*	2.68522e-06	0.00150216	12.7788	None
SL4.0ch00	5607801	5608000	200	*	0.000214894	0.033364	13.208	None
SL4.0ch12	36759201	36759400	200	*	0.000108882	0.0216799	15.3455	None
SL4.0ch05	28038201	28038400	200	*	1.25951e-06	0.00082202	16.5751	None
SL4.0ch08	9413201	9413400	200	*	8.75771e-07	0.000605195	17.274	Promoter	gene:Solyc08g016792.1	Unknown protein
SL4.0ch00	5762001	5762200	200	*	0.000305855	0.0417803	18.1818	None
SL4.0ch00	4869601	4869800	200	*	8.9587e-06	0.00339498	18.3661	None
SL4.0ch08	59678801	59679000	200	*	0.000165962	0.0286559	18.9953	Gene Body	gene:Solyc08g077630.3	Protein kinase superfamily protein (AHRD V3.3 *** A0A2U1KAY9_ARTAN)
SL4.0ch05	28015401	28015600	200	*	6.72868e-05	0.016132	19.6675	None
SL4.0ch00	9035801	9036000	200	*	7.74406e-06	0.00312675	20.6091	Promoter	gene:Solyc00g500383.1	Unknown protein
SL4.0ch08	21745401	21745600	200	*	6.44595e-05	0.0161118	20.9444	None
SL4.0ch05	59782801	59783000	200	*	6.61625e-05	0.016132	22.449	None
SL4.0ch02	45582001	45582200	200	*	7.19471e-07	0.000548704	23.4266	Promoter	gene:Solyc02g084490.1	Golgin candidate 6 (AHRD V3.3 *** A0A2G2XK18_CAPBA)
SL4.0ch08	59673401	59673600	200	*	3.20494e-05	0.00875599	24.5215	Gene Body	gene:Solyc08g077610.3	SNF2-related (AHRD V3.3 *** A0A200QQJ8_9MAGN)
SL4.0ch08	59673201	59673400	200	*	8.07001e-05	0.0175563	24.8064	Gene Body	gene:Solyc08g077610.3	SNF2-related (AHRD V3.3 *** A0A200QQJ8_9MAGN)
SL4.0ch08	59679401	59679600	200	*	1.02481e-07	0.000121255	25.2537	Gene Body	gene:Solyc08g077630.3	Protein kinase superfamily protein (AHRD V3.3 *** A0A2U1KAY9_ARTAN)
SL4.0ch00	8830001	8830200	200	*	0.000172802	0.0287171	26.6667	None
SL4.0ch05	28009201	28009400	200	*	3.89839e-05	0.0104085	26.91	None
SL4.0ch05	28009001	28009200	200	*	0.00016831	0.0286559	28.7934	None
SL4.0ch03	12649801	12650000	200	*	0.000276106	0.0390797	30.0881	Promoter	gene:Solyc03g046592.1	Unknown protein
SL4.0ch08	21646601	21646800	200	*	7.07365e-06	0.00296783	30.303	None
SL4.0ch05	27874401	27874600	200	*	0.000127279	0.023734	33.3874	None
SL4.0ch11	20595201	20595400	200	*	0.00021152	0.033364	33.4816	None
SL4.0ch08	59672601	59672800	200	*	2.10113e-05	0.00649566	33.6987	Promoter	gene:Solyc08g077610.3	SNF2-related (AHRD V3.3 *** A0A200QQJ8_9MAGN)
SL4.0ch10	49656001	49656200	200	*	0.000165258	0.0286559	34.0909	None
SL4.0ch03	59248601	59248800	200	*	0.000175412	0.0287171	35.1103	Gene Body	gene:Solyc03g114960.4	Galactose oxidase/kelch repeat superfamily protein (AHRD V3.3 *** A0A1P8ATP8_ARATH)
SL4.0ch08	21702801	21703000	200	*	4.66694e-06	0.00230114	36.4286	None
SL4.0ch10	25327401	25327600	200	*	0.000108487	0.0216799	37.5	None
SL4.0ch08	9469601	9469800	200	*	1.92799e-05	0.00645277	37.7143	None
SL4.0ch08	59672801	59673000	200	*	5.837e-10	3.42858e-06	43.261	Both	gene:Solyc08g077610.3;gene:Solyc08g077610.3	SNF2-related (AHRD V3.3 *** A0A200QQJ8_9MAGN)
SL4.0ch05	27947401	27947600	200	*	0.000339155	0.0442701	43.5013	None
SL4.0ch08	21733001	21733200	200	*	0.000107488	0.0216799	43.9382	None
SL4.0ch05	28024001	28024200	200	*	0.000233989	0.0343605	45.1087	None
SL4.0ch05	27953801	27954000	200	*	1.03216e-07	0.000121255	46.4142	None
SL4.0ch11	19970201	19970400	200	*	7.21361e-05	0.0166075	46.6667	None
SL4.0ch05	19686001	19686200	200	*	4.57474e-06	0.00230114	63.2997	None
SL4.0ch05	27940601	27940800	200	*	2.38471e-09	7.08211e-06	63.3929	None

## Sheet: D vs US+D CHG DMRs
seqnames	start	end	width	strand	pvalue	qvalue	meth.diff	Location	GeneID	GeneDescription
SL4.0ch08	21712601	21712800	200	*	5.02715e-07	0.000295531	-90	None
SL4.0ch10	19667601	19667800	200	*	0.000282448	0.0338862	-73.3333	None
SL4.0ch11	8078201	8078400	200	*	3.94216e-05	0.00908814	-73.3333	Gene Body	gene:Solyc11g017170.1	Phospholipid-transporting ATPase (AHRD V3.3 *** A0A328CWN8_9ASTE)
SL4.0ch12	35731601	35731800	200	*	0.000216684	0.0273939	-70	None
SL4.0ch12	35713801	35714000	200	*	2.88301e-05	0.00755631	-69.2308	None
SL4.0ch12	35830801	35831000	200	*	2.37486e-05	0.00681028	-66.2963	None
SL4.0ch08	22370401	22370600	200	*	6.17809e-05	0.0121064	-65.7407	None
SL4.0ch08	21713801	21714000	200	*	1.85857e-05	0.00606998	-54.5455	None
SL4.0ch08	21647201	21647400	200	*	5.81671e-06	0.00222657	-50.5556	None
SL4.0ch00	4614601	4614800	200	*	3.69554e-07	0.000255588	-44.1847	None
SL4.0ch02	20272601	20272800	200	*	0.000281238	0.0338862	-39.6104	None
SL4.0ch12	29113001	29113200	200	*	2.28189e-05	0.00681028	-39	None
SL4.0ch12	35792201	35792400	200	*	0.000160076	0.0237688	-38.1579	None
SL4.0ch12	35807601	35807800	200	*	2.49378e-09	3.66504e-06	-36.7199	None
SL4.0ch11	19888401	19888600	200	*	8.14947e-05	0.0146135	-35.8261	None
SL4.0ch05	28519401	28519600	200	*	0.000421261	0.0432572	-35.3257	None
SL4.0ch08	21714001	21714200	200	*	0.000143446	0.0229511	-33.9234	None
SL4.0ch10	35095001	35095200	200	*	0.000176355	0.0252863	-28	None
SL4.0ch12	29113401	29113600	200	*	0.000390189	0.0417054	-27.2727	None
SL4.0ch00	5843201	5843400	200	*	5.87067e-06	0.00222657	-27.0806	Gene Body	gene:Solyc00g500259.1	Unknown protein
SL4.0ch00	4921401	4921600	200	*	0.00042141	0.0432572	-24.0984	None
SL4.0ch12	61210001	61210200	200	*	0.000443954	0.0446131	-23.7274	None
SL4.0ch00	2546001	2546200	200	*	0.000457738	0.0452253	-22.8833	Promoter	gene:Solyc00g500143.1	30S ribosomal protein S4
SL4.0ch00	5823801	5824000	200	*	5.35339e-08	4.19613e-05	-22.7149	None
SL4.0ch11	8642201	8642400	200	*	3.19301e-05	0.00782114	-22.2739	Gene Body	gene:Solyc11g018470.3	transmembrane protein (AHRD V3.3 -** AT1G21722.1)
SL4.0ch00	4706401	4706600	200	*	0.000161696	0.0237688	-21.2963	None
SL4.0ch12	36753401	36753600	200	*	5.48468e-05	0.0115952	-20.6516	None
SL4.0ch10	31287601	31287800	200	*	9.15712e-11	1.7944e-07	-19.6697	Promoter	gene:Solyc10g045230.1	Cytochrome b559 subunit alpha (AHRD V3.3 *** A0A328E4L8_9ASTE)
SL4.0ch01	34733401	34733600	200	*	6.13598e-05	0.0121064	-17.7707	None
SL4.0ch01	34916801	34917000	200	*	0.000307773	0.0358277	-17.3954	Gene Body	gene:Solyc01g038236.1	Unknown protein
SL4.0ch08	35006401	35006600	200	*	5.07299e-06	0.00205673	-17.2845	None
SL4.0ch00	7563801	7564000	200	*	8.73536e-05	0.0152785	-16.6606	None
SL4.0ch08	35007001	35007200	200	*	0.00020368	0.0261309	-16.4545	Both	gene:Solyc08g029400.3;gene:Solyc08g029410.1	Protein Ycf2 (AHRD V3.3 *-* A0A0U1ZJJ5_9SOLN)
SL4.0ch12	23139401	23139600	200	*	0.000360168	0.039576	-15.6154	None
SL4.0ch12	61215201	61215400	200	*	0.000337219	0.0377602	-15.4832	Gene Body	gene:Solyc12g055683.1	F-box domain (AHRD V3.3 *-* A0A200RCR7_9MAGN)
SL4.0ch08	9426201	9426400	200	*	0.000282026	0.0338862	-15.1041	None
SL4.0ch00	5832801	5833000	200	*	0.00037063	0.0403485	-12.9324	None
SL4.0ch10	42867801	42868000	200	*	0.000161728	0.0237688	-12.6984	None
SL4.0ch12	9716201	9716400	200	*	9.41115e-06	0.00329513	-11.694	None
SL4.0ch01	34916601	34916800	200	*	3.61173e-05	0.0084929	-11.4834	Gene Body	gene:Solyc01g038236.1	Unknown protein
SL4.0ch00	5847601	5847800	200	*	6.54581e-05	0.0122648	-11.233	Gene Body	gene:Solyc00g500259.1	Unknown protein
SL4.0ch01	89784001	89784200	200	*	4.86813e-07	0.000295531	-11.214	Gene Body	gene:Solyc01g111020.3	Pentatricopeptide repeat-containing protein MRL1
SL4.0ch00	7564001	7564200	200	*	0.000483818	0.0474037	-10.9741	None
SL4.0ch02	45542601	45542800	200	*	0.000203504	0.0261309	-10.8032	Promoter	gene:Solyc02g084450.4	NBS-LRR resistance protein (AHRD V3.3 *** A0A2K3NU03_TRIPR)
SL4.0ch00	5847401	5847600	200	*	4.33032e-08	3.66066e-05	-10.7707	Gene Body	gene:Solyc00g500259.1	Unknown protein
SL4.0ch00	4812201	4812400	200	*	1.16204e-09	1.95179e-06	-10.6482	None
SL4.0ch00	3652401	3652600	200	*	2.09085e-24	2.45829e-20	-10.3257	Gene Body	gene:Solyc00g500180.1	Unknown protein
SL4.0ch03	59236001	59236200	200	*	2.63543e-05	0.00737756	10.2718	Gene Body	gene:Solyc03g114950.2	ABC transporter B family member 27 (AHRD V3.3 *** A0A1U8FW31_CAPAN)
SL4.0ch03	12712801	12713000	200	*	4.83256e-05	0.0107204	12.1796	Gene Body	gene:Solyc03g150119.1	Unknown protein
SL4.0ch03	12710601	12710800	200	*	0.000416046	0.0432572	12.3284	None
SL4.0ch02	45593401	45593600	200	*	0.000375275	0.0404794	12.8525	Gene Body	gene:Solyc02g075610.4	Golgin candidate 6 (AHRD V3.3 *-* A0A2G2XK18_CAPBA)
SL4.0ch03	12709401	12709600	200	*	0.000155909	0.0237688	13.0699	None
SL4.0ch12	61210801	61211000	200	*	4.03294e-05	0.00911862	14.7409	None
SL4.0ch05	28037601	28037800	200	*	0.000327	0.0372099	14.936	None
SL4.0ch08	21745601	21745800	200	*	1.68492e-06	0.000707508	15.908	None
SL4.0ch05	28038201	28038400	200	*	1.79388e-08	1.75761e-05	16.1449	None
SL4.0ch00	9295001	9295200	200	*	0.000302151	0.035525	16.7096	None
SL4.0ch03	12592401	12592600	200	*	0.000199343	0.0261309	17.1805	Gene Body	gene:Solyc03g046591.1	Unknown protein
SL4.0ch03	12664201	12664400	200	*	6.57188e-05	0.0122648	17.6503	None
SL4.0ch03	12709601	12709800	200	*	7.23693e-07	0.000369945	17.7529	None
SL4.0ch03	12563001	12563200	200	*	0.000429774	0.0435605	20.0311	None
SL4.0ch08	21745401	21745600	200	*	3.00214e-05	0.00755631	20.7875	None
SL4.0ch02	19938201	19938400	200	*	0.000115017	0.0191968	24.4108	None
SL4.0ch02	45582001	45582200	200	*	4.16712e-07	0.000272192	24.8631	Promoter	gene:Solyc02g084490.1	Golgin candidate 6 (AHRD V3.3 *** A0A2G2XK18_CAPBA)
SL4.0ch10	25331801	25332000	200	*	3.43062e-05	0.00823165	24.9153	None
SL4.0ch05	27849601	27849800	200	*	0.000136885	0.0223528	27.2938	None
SL4.0ch01	6080001	6080200	200	*	1.25906e-06	0.000569356	31.0546	None
SL4.0ch08	22355001	22355200	200	*	0.000358644	0.039576	33.0651	None
SL4.0ch04	53214601	53214800	200	*	2.20725e-05	0.00681028	33.6522	Gene Body	gene:Solyc04g055255.1;gene:Solyc04g055257.1	S-adenosyl-L-methionine-dependent methyltransferases superfamily protein (AHRD V3.3 *-* A0A2U1PMX3_ARTAN); S-adenosyl-L-methionine-dependent methyltransferases superfamily protein (AHRD V3.3 *** A0A2U1PMX3_ARTAN)
SL4.0ch03	59243601	59243800	200	*	2.35004e-05	0.00681028	37.1831	Gene Body	gene:Solyc03g114960.4	Galactose oxidase/kelch repeat superfamily protein (AHRD V3.3 *** A0A1P8ATP8_ARATH)
SL4.0ch05	19685601	19685800	200	*	0.000190368	0.0261309	38.9183	None
SL4.0ch12	36854601	36854800	200	*	0.000149629	0.023148	39.0698	Gene Body	gene:Solyc12g033105.1	Unknown protein
SL4.0ch12	35808801	35809000	200	*	0.000114272	0.0191968	48.8462	None
SL4.0ch08	21674201	21674400	200	*	8.8365e-05	0.0152785	48.9231	None
SL4.0ch08	21743601	21743800	200	*	0.000231469	0.0289519	49.2754	None
SL4.0ch03	41719401	41719600	200	*	7.1487e-06	0.00262656	49.5238	None
SL4.0ch12	35739201	35739400	200	*	5.89841e-05	0.0119569	54.5455	None
SL4.0ch08	21616401	21616600	200	*	0.000188149	0.0261309	54.902	None
SL4.0ch05	63098801	63099000	200	*	5.52274e-05	0.0115952	55.2381	Gene Body	gene:Solyc05g053650.3	26S proteasome non-ATPase regulatory subunit 1 homolog (AHRD V3.3 *** A0A2G3CI27_CAPCH)
SL4.0ch11	48860001	48860200	200	*	0.000321269	0.0370322	60	Gene Body	gene:Solyc11g065380.2	G-patch domain (AHRD V3.3 *** A0A200Q889_9MAGN)
SL4.0ch01	6106601	6106800	200	*	0.000204471	0.0261309	61.8768	None
SL4.0ch03	39630801	39631000	200	*	0.000449815	0.0448191	63.6364	None
SL4.0ch11	48860201	48860400	200	*	3.83757e-12	9.02397e-09	69.2754	Gene Body	gene:Solyc11g065380.2	G-patch domain (AHRD V3.3 *** A0A200Q889_9MAGN)
SL4.0ch00	4584201	4584400	200	*	4.3589e-08	3.66066e-05	72.3443	None
