# Supplementary material for: Short-term transcriptional memory and association-forming ability of tomato plants in response to ultrasound and drought stress stimuli
Source: Plant Signal Behav. 2025 Sep 12;20(1):2556982. doi: 10.1080/15592324.2025.2556982 (PMC12456219; doi:10.1080/15592324.2025.2556982)
Supplement: Supplementary material — Supplementary Table 7. Gene ontology (GO) enrichment of DMGs that were either hyper-, or hypomethylated in the CpG context 2 d after single or combined application of ultrasound and drought stimuli to tomato plants, in pairwise comparisons. [file KPSB_A_2556982_SM0008.xlsx]

## Sheet: C vs D CHH DMRs
seqnames	start	end	width	strand	pvalue	qvalue	meth.diff	Location	GeneID	GeneDescription
SL4.0ch12	35676401	35676600	200	*	3.62414e-05	0.0115027	-45	None
SL4.0ch12	35706001	35706200	200	*	9.82368e-05	0.0213002	-39.2857	None
SL4.0ch00	6579601	6579800	200	*	0.000288751	0.0412537	-21.1051	None
SL4.0ch01	69513801	69514000	200	*	0.00011041	0.0228637	-20.9545	Both	gene:Solyc01g067760.1;gene:Solyc01g067760.1	Photosystem I reaction center subunit IX (AHRD V3.3 *** M1FKX6_SALMI)
SL4.0ch07	3060401	3060600	200	*	0.000234654	0.0362046	-20.9302	Gene Body	gene:Solyc07g008320.3	Calcium-transporting ATPase (AHRD V3.3 *** G3LY22_SOLLC)
SL4.0ch12	35745001	35745200	200	*	9.32845e-05	0.0209664	-18.8943	None
SL4.0ch02	19935201	19935400	200	*	0.000229734	0.0361391	-15.8216	None
SL4.0ch00	9107001	9107200	200	*	0.000207374	0.0354781	-15.2484	None
SL4.0ch12	17856601	17856800	200	*	5.56609e-05	0.0141715	-14.0351	None
SL4.0ch12	18104201	18104400	200	*	0.000392724	0.0491353	-13.7317	None
SL4.0ch12	35760001	35760200	200	*	3.43058e-05	0.011136	-13.3333	None
SL4.0ch10	42868001	42868200	200	*	0.000176652	0.0316089	-11.109	None
SL4.0ch05	27823801	27824000	200	*	1.35139e-05	0.00566051	-10.6129	None
SL4.0ch10	58039801	58040000	200	*	1.27624e-06	0.000980052	-10.5493	None
SL4.0ch10	15020801	15021000	200	*	2.97578e-06	0.00181331	-10.2883	None
SL4.0ch00	8676001	8676200	200	*	5.19637e-05	0.014009	-10.0923	None
SL4.0ch03	41719001	41719200	200	*	0.000185576	0.0328865	10.7456	None
SL4.0ch01	86519401	86519600	200	*	0.000310188	0.0436398	10.8189	Gene Body	gene:Solyc01g106250.4	B3 domain-containing protein (AHRD V3.3 *-* A0A1Q3CKL9_CEPFO)
SL4.0ch08	21713801	21714000	200	*	0.000323113	0.0451138	10.9091	None
SL4.0ch07	45323601	45323800	200	*	2.72152e-05	0.00983491	11.1097	None
SL4.0ch01	34737001	34737200	200	*	0.000349633	0.0466941	12.553	None
SL4.0ch00	2230201	2230400	200	*	0.000101052	0.0214069	13.0086	None
SL4.0ch08	59667401	59667600	200	*	7.99225e-05	0.0185648	13.8462	Promoter	gene:Solyc08g077600.1	SNF2-related (AHRD V3.3 *** A0A200QQJ8_9MAGN)
SL4.0ch10	20713001	20713200	200	*	0.000307029	0.0435276	15.4337	None
SL4.0ch00	6164401	6164600	200	*	0.000334414	0.0456541	16.1957	None
SL4.0ch03	26972201	26972400	200	*	2.72078e-05	0.00983491	16.2596	None
SL4.0ch08	21706601	21706800	200	*	0.000276309	0.0400978	16.5196	None
SL4.0ch06	42200601	42200800	200	*	1.75505e-06	0.00119799	17.4659	None
SL4.0ch03	51398801	51399000	200	*	4.41336e-05	0.0125137	18.3908	None
SL4.0ch10	15428401	15428600	200	*	9.76798e-05	0.0213002	19.9458	None
SL4.0ch03	12760201	12760400	200	*	0.000159351	0.0293687	25.7051	None
SL4.0ch11	19942601	19942800	200	*	1.57966e-05	0.00646964	31.4286	None
SL4.0ch08	40173601	40173800	200	*	0.000331569	0.0456541	36.3636	None

## Sheet: C vs US CHH DMRs
seqnames	start	end	width	strand	pvalue	qvalue	meth.diff	Location	GeneID	GeneDescription
SL4.0ch03	31021401	31021600	200	*	0.00040587	0.0323536	-33.1378	None
SL4.0ch02	45580001	45580200	200	*	0.000621262	0.042685	-29.4803	Promoter	gene:Solyc02g084490.1	Golgin candidate 6 (AHRD V3.3 *** A0A2G2XK18_CAPBA)
SL4.0ch03	47516201	47516400	200	*	0.000519065	0.0379466	-23.3333	Gene Body	gene:Solyc03g083120.3	gamma-irradiation and mitomycin c induced 1 (AHRD V3.3 *-* AT5G24280.3)
SL4.0ch04	12106801	12107000	200	*	0.000346157	0.0304384	-20	Gene Body	gene:Solyc04g039950.4	Mediator of RNA polymerase II transcription subunit 13 (AHRD V3.3 *** A0A2G2XAM6_CAPBA)
SL4.0ch05	28086601	28086800	200	*	4.3591e-06	0.00172986	-19.0046	None
SL4.0ch08	55618601	55618800	200	*	0.000409306	0.0324857	-16.4819	Gene Body	gene:Solyc08g068390.3	Glyoxysomal fatty acid beta-oxidation multifunctional protein MFP-a (AHRD V3.3 *** A0A2G2YXE3_CAPAN)
SL4.0ch08	21707201	21707400	200	*	0.000470768	0.0358564	-16.413	None
SL4.0ch10	42867601	42867800	200	*	0.000148611	0.0179658	-15.5854	None
SL4.0ch11	13435001	13435200	200	*	3.72115e-06	0.00150951	-15	Both	gene:Solyc11g021120.1;gene:Solyc11g021090.3;gene:Solyc11g021100.2;gene:Solyc11g021110.3;gene:Solyc11g021120.1	NAD(P)H-quinone oxidoreductase subunit 2; NAD(P)H-quinone oxidoreductase
SL4.0ch08	11717001	11717200	200	*	0.000357519	0.0309306	-14.5455	None
SL4.0ch05	5094401	5094600	200	*	0.000107961	0.0150441	-14.1818	None
SL4.0ch03	12648001	12648200	200	*	0.000348495	0.0304384	-13.9688	Promoter	gene:Solyc03g046592.1	Unknown protein
SL4.0ch07	66622801	66623000	200	*	0.000284629	0.0274068	-12.6984	Gene Body	gene:Solyc07g064810.3	Imidazole glycerol phosphate synthase hisHF (AHRD V3.3 *** A0A2G2WFL7_CAPBA)
SL4.0ch05	27805601	27805800	200	*	0.000337794	0.0302269	-11.6787	None
SL4.0ch12	2709001	2709200	200	*	0.00029572	0.0281592	-11.597	None
SL4.0ch08	15002401	15002600	200	*	0.00063631	0.0430207	-11.5877	None
SL4.0ch00	7539401	7539600	200	*	0.00055064	0.0394837	-11.1111	Gene Body	gene:Solyc00g500345.1	ATP synthase subunit alpha (AHRD V3.3 *** A0A2G3AS26_CAPCH)
SL4.0ch02	19905001	19905200	200	*	0.000111396	0.0153708	10.5501	None
SL4.0ch12	18091601	18091800	200	*	1.52084e-06	0.00084128	10.6727	None
SL4.0ch08	21750401	21750600	200	*	0.000135347	0.0170394	10.6895	None
SL4.0ch03	59116801	59117000	200	*	0.000401244	0.032309	11.3793	Both	gene:Solyc03g114820.3;gene:Solyc03g114810.3	Adenine nucleotide alpha hydrolases-like superfamily protein (AHRD V3.3 *** Q9M9P7_ARATH); Hexosyltransferase (AHRD V3.3 *** A0A2G3A1X0_CAPAN)
SL4.0ch09	11201401	11201600	200	*	6.0771e-08	5.28262e-05	11.3817	None
SL4.0ch12	61251001	61251200	200	*	0.000342619	0.030361	11.561	None
SL4.0ch07	19903201	19903400	200	*	8.64098e-05	0.0128242	11.9888	None
SL4.0ch00	8493001	8493200	200	*	5.10955e-05	0.00914438	12.0433	Both	gene:Solyc00g500370.1;gene:Solyc00g500370.1	Unknown protein
SL4.0ch05	28150001	28150200	200	*	8.47087e-05	0.0126748	12.4424	Promoter	gene:Solyc05g150130.1;gene:Solyc05g021570.3	Alcohol dehydrogenase (AHRD V3.3 *-* A0A2U1MN94_ARTAN); Alcohol dehydrogenase (AHRD V3.3 *-* B3TM26_ELAGV)
SL4.0ch12	35686401	35686600	200	*	0.000399002	0.032309	12.6091	None
SL4.0ch11	13437201	13437400	200	*	1.41444e-08	1.43445e-05	12.6429	Promoter	gene:Solyc11g021110.3;gene:Solyc11g021120.1	NAD(P)H-quinone oxidoreductase subunit 2
SL4.0ch03	41719201	41719400	200	*	0.000106328	0.0149306	12.9813	None
SL4.0ch00	4497201	4497400	200	*	9.95703e-06	0.00280452	13.3228	None
SL4.0ch03	59110801	59111000	200	*	0.000674747	0.0447899	13.5135	Both	gene:Solyc03g114810.3;gene:Solyc03g114800.1	Hexosyltransferase (AHRD V3.3 *** A0A2G3A1X0_CAPAN); Sulfotransferase (AHRD V3.3 *** A0A2G3CYQ4_CAPCH)
SL4.0ch04	54662001	54662200	200	*	9.98619e-06	0.00280452	13.6068	None
SL4.0ch08	22379401	22379600	200	*	0.000584713	0.0412112	13.7179	None
SL4.0ch02	45566601	45566800	200	*	0.000206004	0.0226537	13.8343	None
SL4.0ch04	54638401	54638600	200	*	6.77817e-05	0.0109498	14.1668	None
SL4.0ch07	19905801	19906000	200	*	6.08015e-05	0.0101826	14.1764	None
SL4.0ch12	13973801	13974000	200	*	0.00072307	0.0468062	14.2738	None
SL4.0ch06	37550601	37550800	200	*	0.000165839	0.0197864	14.2857	Gene Body	gene:Solyc06g063170.3	Glutamate receptor (AHRD V3.3 *** A0A2G2WKQ6_CAPBA)
SL4.0ch10	27402801	27403000	200	*	0.000397956	0.032309	14.5716	None
SL4.0ch03	12652401	12652600	200	*	1.45258e-05	0.00363237	14.7645	Gene Body	gene:Solyc03g046592.1	Unknown protein
SL4.0ch11	12741001	12741200	200	*	0.000651496	0.0435634	15.5024	None
SL4.0ch09	20209601	20209800	200	*	0.000790527	0.0495237	16.1312	None
SL4.0ch00	746001	746200	200	*	0.000192253	0.0215306	16.4417	None
SL4.0ch11	13467001	13467200	200	*	5.36613e-05	0.00941889	16.6199	Both	gene:Solyc11g021310.1;gene:Solyc11g021270.1;gene:Solyc11g021280.2	Protein TIC 214 (AHRD V3.3 *-* TI214_TOBAC); Protein TIC 214 (AHRD V3.3 *-* I6N9B5_DATST); Protein TIC 214 (AHRD V3.3 *-* J7H3X3_CAPAN)
SL4.0ch02	37035001	37035200	200	*	2.21182e-05	0.00517639	16.7574	None
SL4.0ch00	9251201	9251400	200	*	0.00010173	0.0145081	18.5691	Promoter	gene:Solyc00g500402.1	Unknown protein
SL4.0ch01	72464601	72464800	200	*	0.000502489	0.0372875	18.6047	Gene Body	gene:Solyc01g080640.3	ABC transporter C family member 4 (AHRD V3.3 *** A0A2G3DI56_CAPCH)
SL4.0ch07	19911401	19911600	200	*	7.25336e-05	0.0112652	18.6538	None
SL4.0ch04	53225401	53225600	200	*	0.000117251	0.0153708	18.6594	Gene Body	gene:Solyc04g055257.1	S-adenosyl-L-methionine-dependent methyltransferases superfamily protein (AHRD V3.3 *** A0A2U1PMX3_ARTAN)
SL4.0ch04	4627401	4627600	200	*	0.000317755	0.029509	19.803	None
SL4.0ch00	3486001	3486200	200	*	0.000678506	0.0447971	20.0593	None
SL4.0ch01	34737001	34737200	200	*	7.42874e-09	8.47553e-06	20.4678	None
SL4.0ch10	14975801	14976000	200	*	0.000388094	0.0321294	21.5686	None
SL4.0ch10	20713001	20713200	200	*	5.10148e-10	1.15906e-06	22.4912	None
SL4.0ch00	4730601	4730800	200	*	7.06125e-05	0.0111121	23.3994	None
SL4.0ch05	27845801	27846000	200	*	0.000232527	0.0241175	25	None
SL4.0ch08	61913601	61913800	200	*	0.000305735	0.0287684	28.5714	Gene Body	gene:Solyc08g080520.4	DUF810 domain-containing protein (AHRD V3.3 *** A0A1Q3BM37_CEPFO)
SL4.0ch06	25241401	25241600	200	*	0.000176958	0.0205726	33.3333	None
SL4.0ch12	4348001	4348200	200	*	1.10215e-05	0.00301064	34.6154	None
SL4.0ch00	4613201	4613400	200	*	6.41811e-05	0.0104607	37.2222	None
SL4.0ch12	36987801	36988000	200	*	1.97441e-05	0.00468079	42.9209	None
SL4.0ch01	89805401	89805600	200	*	0.000636155	0.0430207	60	Gene Body	gene:Solyc01g111050.4	COBRA-like protein (AHRD V3.3 *** K4B3W8_SOLLC)

## Sheet: C vs US+D CHH DMRs
seqnames	start	end	width	strand	pvalue	qvalue	meth.diff	Location	GeneID	GeneDescription
SL4.0ch12	35676401	35676600	200	*	0.000141059	0.0246583	-41.875	None
SL4.0ch10	59125601	59125800	200	*	3.94345e-05	0.011708	-30.3704	None
SL4.0ch08	9762201	9762400	200	*	0.000192423	0.0290014	-27.2727	None
SL4.0ch08	59661601	59661800	200	*	8.84899e-05	0.0194725	-25.6528	Promoter	gene:Solyc08g077580.2;gene:Solyc08g077590.1	SNF2-related (AHRD V3.3 *-* A0A200QQJ8_9MAGN)
SL4.0ch02	50261601	50261800	200	*	0.000186831	0.0284114	-25	Gene Body	gene:Solyc02g090680.3	Cyclin-dependent kinase inhibitor (AHRD V3.3 *** A0A2G3D8Q2_CAPCH)
SL4.0ch07	41619401	41619600	200	*	0.000119687	0.0221653	-24.8553	None
SL4.0ch11	19921401	19921600	200	*	3.10982e-06	0.00201359	-24.2299	None
SL4.0ch07	26983201	26983400	200	*	7.81725e-05	0.018438	-22.8571	None
SL4.0ch00	6579601	6579800	200	*	1.64284e-05	0.00682858	-22.5665	None
SL4.0ch10	42867601	42867800	200	*	3.12191e-06	0.00201359	-21.3644	None
SL4.0ch07	3060401	3060600	200	*	0.000165922	0.0267544	-20.9302	Gene Body	gene:Solyc07g008320.3	Calcium-transporting ATPase (AHRD V3.3 *** G3LY22_SOLLC)
SL4.0ch10	25296201	25296400	200	*	0.00044287	0.0491912	-19.2308	None
SL4.0ch05	60455601	60455800	200	*	0.00045166	0.0491912	-16.3265	None
SL4.0ch12	18128201	18128400	200	*	2.23312e-05	0.00846125	-13.5699	Gene Body	gene:Solyc12g082797.1	Unknown protein
SL4.0ch05	27805601	27805800	200	*	3.39243e-06	0.0020469	-13.5214	None
SL4.0ch10	56556201	56556400	200	*	6.08525e-05	0.015592	-12.9626	None
SL4.0ch12	36797001	36797200	200	*	8.30867e-05	0.0187516	-11.7344	None
SL4.0ch10	42868001	42868200	200	*	0.000444812	0.0491912	-10.9543	None
SL4.0ch01	40103801	40104000	200	*	0.000224593	0.0318252	10.0281	None
SL4.0ch01	80929601	80929800	200	*	1.23079e-05	0.0054813	10.3358	Promoter	gene:Solyc01g098070.1	Agamous-like MADS-box protein AGL21 (AHRD V3.3 *** A0A2G2W7Q0_CAPBA)
SL4.0ch03	12715801	12716000	200	*	6.58822e-06	0.00345946	10.5354	Promoter	gene:Solyc03g150119.1	Unknown protein
SL4.0ch05	4722001	4722200	200	*	0.00026435	0.0355723	10.9091	Gene Body	gene:Solyc05g010440.2	Choline/ethanolaminephosphotransferase 1 (AHRD V3.3 *-* A0A2G2YCJ3_CAPAN)
SL4.0ch00	1596601	1596800	200	*	0.000333311	0.0419417	11.1011	Gene Body	gene:Solyc00g500089.1	Unknown protein
SL4.0ch02	19925201	19925400	200	*	0.000204382	0.030302	11.3274	None
SL4.0ch04	54662001	54662200	200	*	0.00011244	0.021592	11.334	None
SL4.0ch08	59671201	59671400	200	*	0.000334921	0.0419417	11.3513	Promoter	gene:Solyc08g077610.3	SNF2-related (AHRD V3.3 *** A0A200QQJ8_9MAGN)
SL4.0ch01	54136601	54136800	200	*	1.63341e-06	0.00129799	11.461	None
SL4.0ch11	2201	2400	200	*	5.01017e-05	0.013987	11.8852	Gene Body	gene:Solyc11g004000.1	Unknown protein
SL4.0ch00	5403001	5403200	200	*	0.000165162	0.0267544	11.9884	None
SL4.0ch08	6175201	6175400	200	*	1.01844e-05	0.00476237	12.1217	None
SL4.0ch04	54622601	54622800	200	*	0.00022207	0.0317079	12.6213	None
SL4.0ch04	54638401	54638600	200	*	0.00024587	0.0342795	13.0861	None
SL4.0ch00	4192401	4192600	200	*	4.29888e-06	0.00243663	13.2607	None
SL4.0ch12	35811001	35811200	200	*	0.000360551	0.0443425	13.8413	None
SL4.0ch02	39767801	39768000	200	*	9.09433e-05	0.0195559	14.4214	None
SL4.0ch01	86523201	86523400	200	*	5.09884e-05	0.0140134	14.7579	Both	gene:Solyc01g106260.3;gene:Solyc01g106250.4;gene:Solyc01g106260.3	Heat shock protein 70 kDa (AHRD V3.3 *** A0A2K3MZA1_TRIPR); B3 domain-containing protein (AHRD V3.3 *-* A0A1Q3CKL9_CEPFO)
SL4.0ch01	34720401	34720600	200	*	4.91848e-05	0.0139391	14.8542	Gene Body	gene:Solyc01g034213.1	Unknown protein
SL4.0ch00	4671401	4671600	200	*	0.00011191	0.021592	15.0942	None
SL4.0ch01	55282001	55282200	200	*	0.000419614	0.0479782	16.2077	None
SL4.0ch05	27853401	27853600	200	*	6.57785e-05	0.0166265	17.1165	None
SL4.0ch10	56584001	56584200	200	*	0.000390678	0.0456717	18.072	None
SL4.0ch06	41775401	41775600	200	*	1.58272e-06	0.00129799	19.0909	Gene Body	gene:Solyc06g071620.3	Helicase (AHRD V3.3 *** A0A200PRA7_9MAGN)
SL4.0ch12	35818601	35818800	200	*	0.000258987	0.0351032	19.3548	None
SL4.0ch10	20713001	20713200	200	*	1.49442e-06	0.00129799	19.411	None
SL4.0ch08	59672201	59672400	200	*	0.000363482	0.0443425	19.9327	Promoter	gene:Solyc08g077610.3	SNF2-related (AHRD V3.3 *** A0A200QQJ8_9MAGN)
SL4.0ch04	4627401	4627600	200	*	0.000207364	0.030302	19.9899	None
SL4.0ch10	15428401	15428600	200	*	7.38142e-05	0.0177008	20.5556	None
SL4.0ch07	5389201	5389400	200	*	0.000365084	0.0443425	23.3333	None
SL4.0ch00	6881601	6881800	200	*	2.25323e-06	0.00160269	24.3561	Both	gene:Solyc00g500294.1;gene:Solyc00g500293.1;gene:Solyc00g500295.1	Unknown protein; Photosystem II reaction center protein K (AHRD V3.3 *** A0A1U8QD48_CAPAN); Maturase K (AHRD V3.3 *** A0A2G3DGH8_CAPCH)
SL4.0ch12	37011801	37012000	200	*	0.000162505	0.0267544	26.3236	None
SL4.0ch12	53801201	53801400	200	*	2.35229e-05	0.00846125	27.5	None

## Sheet: US vs D CHH DMRs
seqnames	start	end	width	strand	pvalue	qvalue	meth.diff	Location	GeneID	GeneDescription
SL4.0ch12	18115401	18115600	200	*	0.000541652	0.0495797	-58.3333	Gene Body	gene:Solyc12g082796.1	Unknown protein
SL4.0ch12	6395601	6395800	200	*	9.16205e-06	0.00367139	-43.1159	None
SL4.0ch04	54672801	54673000	200	*	4.36353e-06	0.00201755	-38.0952	Gene Body	gene:Solyc04g058205.1	Unknown protein
SL4.0ch05	40109201	40109400	200	*	7.53479e-05	0.0154397	-26.5323	None
SL4.0ch08	19640401	19640600	200	*	0.000365084	0.0423298	-23.3333	None
SL4.0ch11	29402601	29402800	200	*	8.78686e-06	0.00366108	-22.9836	None
SL4.0ch00	746001	746200	200	*	1.07854e-05	0.00413799	-19.7786	None
SL4.0ch05	27892401	27892600	200	*	8.92225e-06	0.00366108	-19.1503	None
SL4.0ch01	72464601	72464800	200	*	0.000502489	0.0479128	-18.6047	Gene Body	gene:Solyc01g080640.3	ABC transporter C family member 4 (AHRD V3.3 *** A0A2G3DI56_CAPCH)
SL4.0ch04	54676201	54676400	200	*	2.62392e-06	0.00131797	-17.9208	Gene Body	gene:Solyc04g058205.1	Unknown protein
SL4.0ch03	12652401	12652600	200	*	2.88752e-08	5.78538e-05	-17.5362	Gene Body	gene:Solyc03g046592.1	Unknown protein
SL4.0ch12	63186801	63187000	200	*	0.000504937	0.0479128	-17.5	Both	gene:Solyc12g088160.3;gene:Solyc12g088170.2	Phosphoenolpyruvate carboxykinase (AHRD V3.3 *** Q8W505_SOLLC); HXXXD-type acyl-transferase family protein (AHRD V3.3 *** F4JBC7_ARATH)
SL4.0ch00	637601	637800	200	*	3.61573e-05	0.00944923	-17.1055	Gene Body	gene:Solyc00g500014.1	Unknown protein
SL4.0ch03	12639801	12640000	200	*	5.16873e-05	0.0116505	-17.1022	None
SL4.0ch09	3493401	3493600	200	*	0.000318761	0.0396413	-17.0732	Both	gene:Solyc09g010060.3;gene:Solyc09g010050.1	Kinesin-related protein (AHRD V3.3 *** A0A2U1L7Z9_ARTAN); Cullin (AHRD V3.3 *** A0A2U1Q0J3_ARTAN)
SL4.0ch02	19896201	19896400	200	*	0.000163701	0.0275756	-14.326	None
SL4.0ch10	14974601	14974800	200	*	0.00042283	0.0451853	-14.3096	None
SL4.0ch11	13467001	13467200	200	*	0.000239939	0.0347245	-13.8951	Both	gene:Solyc11g021310.1;gene:Solyc11g021270.1;gene:Solyc11g021280.2	Protein TIC 214 (AHRD V3.3 *-* TI214_TOBAC); Protein TIC 214 (AHRD V3.3 *-* I6N9B5_DATST); Protein TIC 214 (AHRD V3.3 *-* J7H3X3_CAPAN)
SL4.0ch02	20278401	20278600	200	*	1.5818e-05	0.00559282	-13.5735	Promoter	gene:Solyc02g021180.1	G-type lectin S-receptor-like serine/threonine-protein kinase (AHRD V3.3 *-* A0A1U8FGU3_CAPAN)
SL4.0ch07	19955601	19955800	200	*	0.000499601	0.0479128	-13.5417	None
SL4.0ch04	54659401	54659600	200	*	0.000309992	0.0392804	-13.5352	None
SL4.0ch01	62728801	62729000	200	*	0.000496184	0.0479128	-13.2353	Gene Body	gene:Solyc01g060080.4	serine/threonine-protein phosphatase 4 regulatory subunit 3-like (AHRD V3.3 *-* A0A2I4F1X2_9ROSI)
SL4.0ch12	36853001	36853200	200	*	0.000202826	0.0312599	-13.0903	Gene Body	gene:Solyc12g033105.1	Unknown protein
SL4.0ch11	12741001	12741200	200	*	0.000474246	0.0475087	-13.0781	None
SL4.0ch01	39938001	39938200	200	*	0.000331836	0.0400985	-12.6559	None
SL4.0ch00	2041601	2041800	200	*	0.000120388	0.0217086	-12.5	Promoter	gene:Solyc00g022080.1	Unknown protein
SL4.0ch11	52763001	52763200	200	*	0.000248048	0.0347245	-12.5	Gene Body	gene:Solyc11g070175.1	Pectinesterase (AHRD V3.3 *** A0A2G3BBX7_CAPCH)
SL4.0ch06	29098401	29098600	200	*	3.51728e-05	0.00944923	-12.1475	None
SL4.0ch00	4497201	4497400	200	*	0.000123277	0.0220095	-11.8912	None
SL4.0ch05	27775401	27775600	200	*	0.000368499	0.0423298	-11.6436	Gene Body	gene:Solyc05g021480.1	Unknown protein
SL4.0ch06	33640001	33640200	200	*	0.000253008	0.0350024	-11.236	Promoter	gene:Solyc06g052147.1	RNA-binding protein 1-like (AHRD V3.3 *** A0A2I4GFY9_9ROSI)
SL4.0ch05	28150001	28150200	200	*	1.69419e-05	0.00565743	-11.204	Promoter	gene:Solyc05g150130.1;gene:Solyc05g021570.3	Alcohol dehydrogenase (AHRD V3.3 *-* A0A2U1MN94_ARTAN); Alcohol dehydrogenase (AHRD V3.3 *-* B3TM26_ELAGV)
SL4.0ch02	39765201	39765400	200	*	9.2515e-05	0.0173776	-11.1284	None
SL4.0ch00	5775001	5775200	200	*	4.24192e-07	0.000382457	-10.7744	None
SL4.0ch03	12591201	12591400	200	*	0.000308131	0.0392804	-10.1223	Gene Body	gene:Solyc03g046591.1	Unknown protein
SL4.0ch00	9302401	9302600	200	*	0.000524133	0.048718	-10.08	None
SL4.0ch00	3734201	3734400	200	*	0.000530908	0.0490947	10.3856	Promoter	gene:Solyc00g023700.2	Unknown protein
SL4.0ch11	10001	10200	200	*	0.000243796	0.0347245	12.8205	Gene Body	gene:Solyc11g004005.1	Unknown protein
SL4.0ch08	59667401	59667600	200	*	0.000197976	0.0312599	13.8462	Promoter	gene:Solyc08g077600.1	SNF2-related (AHRD V3.3 *** A0A200QQJ8_9MAGN)
SL4.0ch02	50525801	50526000	200	*	9.78067e-05	0.0179967	13.9673	Promoter	gene:Solyc02g091050.3	Protein DETOXIFICATION (AHRD V3.3 *** A0A2U1NLL3_ARTAN)
SL4.0ch12	21278401	21278600	200	*	9.19137e-05	0.0173776	14.7487	Promoter	gene:Solyc12g077440.2	zinc finger (C2H2 type) family protein (AHRD V3.3 --* AT1G30970.1)
SL4.0ch09	64472601	64472800	200	*	3.1617e-05	0.00887605	15.2542	Both	gene:Solyc09g082650.4;gene:Solyc09g082660.3	1; Caffeoyl-CoA O-methyltransferase (AHRD V3.3 *** Q2YHM9_PLAMJ)
SL4.0ch03	54556401	54556600	200	*	0.000464202	0.0475087	16.0306	Gene Body	gene:Solyc03g097660.3	Unknown protein
SL4.0ch07	38186201	38186400	200	*	0.000385527	0.0426498	20	None
SL4.0ch10	15479001	15479200	200	*	0.000254284	0.0350024	22.5	None
SL4.0ch11	19942601	19942800	200	*	8.1108e-05	0.0160721	31.4286	None
SL4.0ch04	54431601	54431800	200	*	0.000439095	0.0456912	31.8182	Gene Body	gene:Solyc04g057990.4	Zinc finger transcription factor 33
SL4.0ch04	4353201	4353400	200	*	3.60019e-05	0.00944923	32.1907	Promoter	gene:Solyc04g011960.2	Disease resistance protein (AHRD V3.3 *** A0A2U1Q201_ARTAN)

## Sheet: US_vs_US+D_CHH_DMRs
seqnames	start	end	width	strand	pvalue	qvalue	meth.diff	Location	GeneID	GeneDescription
SL4.0ch12	13212201	13212400	200	*	0.000215339	0.0377351	-32.5	None
SL4.0ch01	55286201	55286400	200	*	0.000128743	0.0296998	-22.7273	None
SL4.0ch05	37196801	37197000	200	*	0.000181163	0.0355012	-22.6765	None
SL4.0ch11	26496001	26496200	200	*	0.000257178	0.040756	-21.4538	None
SL4.0ch00	3650801	3651000	200	*	0.000193273	0.0364825	-20.4082	Promoter	gene:Solyc00g500180.1	Unknown protein
SL4.0ch02	19931201	19931400	200	*	5.20283e-05	0.0206129	-20.25	None
SL4.0ch06	15340801	15341000	200	*	0.000154844	0.0335947	-18.8805	None
SL4.0ch01	72464601	72464800	200	*	0.000335673	0.0466609	-18.6047	Gene Body	gene:Solyc01g080640.3	ABC transporter C family member 4 (AHRD V3.3 *** A0A2G3DI56_CAPCH)
SL4.0ch02	37035001	37035200	200	*	0.000194178	0.0364825	-18.1755	None
SL4.0ch11	13467001	13467200	200	*	3.66395e-08	0.000166934	-17.9259	Both	gene:Solyc11g021310.1;gene:Solyc11g021270.1;gene:Solyc11g021280.2	Protein TIC 214 (AHRD V3.3 *-* TI214_TOBAC); Protein TIC 214 (AHRD V3.3 *-* I6N9B5_DATST); Protein TIC 214 (AHRD V3.3 *-* J7H3X3_CAPAN)
SL4.0ch08	9470201	9470400	200	*	0.000298326	0.0424755	-17.2308	None
SL4.0ch00	746001	746200	200	*	0.000118052	0.0279409	-15.8404	None
SL4.0ch03	26970201	26970400	200	*	0.000160111	0.0343287	-15.6328	None
SL4.0ch01	90844801	90845000	200	*	0.00022546	0.0383943	-13.1194	None
SL4.0ch12	19477601	19477800	200	*	8.92358e-05	0.0260629	-12.5465	None
SL4.0ch00	8156001	8156200	200	*	1.98325e-05	0.0106305	-12.4103	None
SL4.0ch10	25351401	25351600	200	*	0.00020118	0.0370345	-12.3259	None
SL4.0ch03	41731401	41731600	200	*	0.000368496	0.0493799	-12.2838	None
SL4.0ch05	28150001	28150200	200	*	0.000148833	0.0332041	-11.7985	Promoter	gene:Solyc05g150130.1;gene:Solyc05g021570.3	Alcohol dehydrogenase (AHRD V3.3 *-* A0A2U1MN94_ARTAN); Alcohol dehydrogenase (AHRD V3.3 *-* B3TM26_ELAGV)
SL4.0ch04	34715401	34715600	200	*	1.04466e-05	0.00793271	-11.7546	None
SL4.0ch00	4704201	4704400	200	*	0.000263317	0.0410156	-11.3745	None
SL4.0ch03	63438401	63438600	200	*	0.000114487	0.0279409	-11.25	Gene Body	gene:Solyc03g120700.3	Vps51/Vps67 family (Components of vesicular transport) protein (AHRD V3.3 *** F4KCR7_ARATH)
SL4.0ch01	40201801	40202000	200	*	0.000107016	0.0270876	-10.8396	None
SL4.0ch10	25301201	25301400	200	*	0.000100736	0.0266068	-10.4895	None
SL4.0ch08	57032001	57032200	200	*	0.000226231	0.0383943	-10.3917	Gene Body	gene:Solyc08g074780.3	SH3 domain-containing protein (AHRD V3.3 *** A0A2U1NRE5_ARTAN)
SL4.0ch12	18128201	18128400	200	*	0.000229635	0.0383943	-10.0474	Gene Body	gene:Solyc12g082797.1	Unknown protein
SL4.0ch03	6312001	6312200	200	*	9.87903e-05	0.0266068	10.908	Gene Body	gene:Solyc03g042560.3	Phenylalanine ammonia-lyase (AHRD V3.3 *** A0A2G2YQ27_CAPAN)
SL4.0ch05	4722001	4722200	200	*	0.000378609	0.0497103	10.9091	Gene Body	gene:Solyc05g010440.2	Choline/ethanolaminephosphotransferase 1 (AHRD V3.3 *-* A0A2G2YCJ3_CAPAN)
SL4.0ch11	10305401	10305600	200	*	3.65485e-05	0.0151382	11.1577	None
SL4.0ch11	2201	2400	200	*	0.000256671	0.040756	11.2278	Gene Body	gene:Solyc11g004000.1	Unknown protein
SL4.0ch08	62100601	62100800	200	*	7.365e-05	0.0243375	11.2903	Gene Body	gene:Solyc08g080770.3	LURP-one-like protein (AHRD V3.3 *** A0A1P8AWJ7_ARATH)
SL4.0ch11	10001	10200	200	*	0.00028831	0.0422148	11.5044	Gene Body	gene:Solyc11g004005.1	Unknown protein
SL4.0ch01	87165601	87165800	200	*	2.6307e-05	0.012295	11.9048	Promoter	gene:Solyc01g107230.2	Unknown protein
SL4.0ch05	5078601	5078800	200	*	0.000207123	0.0376013	14.068	None
SL4.0ch06	1595001	1595200	200	*	0.000213404	0.0377351	14.2857	Gene Body	gene:Solyc06g007580.1	PDDEXK-like protein (AHRD V3.3 *** A0A2U1LF29_ARTAN)
SL4.0ch05	27853401	27853600	200	*	0.000269107	0.0412131	16.4465	None
SL4.0ch02	20273601	20273800	200	*	5.54914e-05	0.0215171	16.6667	None
SL4.0ch00	3767801	3768000	200	*	1.40878e-07	0.000366775	17.9413	Both	gene:Solyc00g500190.1;gene:Solyc00g500191.1	30S ribosomal protein S2; Protein TIC 214 (AHRD V3.3 *-* TI214_SOLTU)
SL4.0ch06	41775401	41775600	200	*	8.33193e-05	0.025556	18.5714	Gene Body	gene:Solyc06g071620.3	Helicase (AHRD V3.3 *** A0A200PRA7_9MAGN)
SL4.0ch01	40105201	40105400	200	*	1.36278e-05	0.0091779	19.3548	None
SL4.0ch01	34858201	34858400	200	*	0.000151221	0.0332041	20.283	Gene Body	gene:Solyc01g038231.1	Unknown protein
SL4.0ch08	21727601	21727800	200	*	0.000291475	0.0422148	23.3333	None
SL4.0ch00	6881601	6881800	200	*	6.60117e-06	0.00572873	23.9656	Both	gene:Solyc00g500294.1;gene:Solyc00g500293.1;gene:Solyc00g500295.1	Unknown protein; Photosystem II reaction center protein K (AHRD V3.3 *** A0A1U8QD48_CAPAN); Maturase K (AHRD V3.3 *** A0A2G3DGH8_CAPCH)
SL4.0ch02	19931601	19931800	200	*	6.70395e-05	0.0235748	25.0712	None
SL4.0ch07	66622801	66623000	200	*	9.62161e-07	0.00146124	25.8065	Gene Body	gene:Solyc07g064810.3	Imidazole glycerol phosphate synthase hisHF (AHRD V3.3 *** A0A2G2WFL7_CAPBA)

## Sheet: D vs US+D CHH DMRs
seqnames	start	end	width	strand	pvalue	qvalue	meth.diff	Location	GeneID	GeneDescription
SL4.0ch11	19942601	19942800	200	*	8.1108e-05	0.0249724	-31.4286	None
SL4.0ch02	20239001	20239200	200	*	8.46662e-05	0.0251431	-23.2143	None
SL4.0ch01	34860201	34860400	200	*	2.67235e-07	0.000537885	-22.9705	Gene Body	gene:Solyc01g038231.1	Unknown protein
SL4.0ch03	26970201	26970400	200	*	9.79566e-07	0.00147874	-21.7441	None
SL4.0ch12	36803201	36803400	200	*	3.82071e-05	0.0156549	-18.9912	None
SL4.0ch08	21706601	21706800	200	*	8.13344e-05	0.0249724	-17.5	None
SL4.0ch01	86519401	86519600	200	*	5.80779e-05	0.0202323	-11.7117	Gene Body	gene:Solyc01g106250.4	B3 domain-containing protein (AHRD V3.3 *-* A0A1Q3CKL9_CEPFO)
SL4.0ch08	9526201	9526400	200	*	2.84365e-06	0.00259103	-10.3371	None
SL4.0ch01	37553201	37553400	200	*	1.81208e-05	0.0105889	-10.2924	None
SL4.0ch12	36745601	36745800	200	*	2.86064e-06	0.00259103	-10.1509	None
SL4.0ch10	58039801	58040000	200	*	8.13058e-05	0.0249724	10.0224	None
SL4.0ch12	35685801	35686000	200	*	0.000230167	0.0438723	11.3415	None
SL4.0ch08	59671201	59671400	200	*	8.3701e-05	0.0251431	12.2309	Promoter	gene:Solyc08g077610.3	SNF2-related (AHRD V3.3 *** A0A200QQJ8_9MAGN)
SL4.0ch12	17863001	17863200	200	*	1.06136e-05	0.00801109	12.368	None
SL4.0ch11	2201	2400	200	*	6.599e-06	0.00543368	12.6365	Gene Body	gene:Solyc11g004000.1	Unknown protein
SL4.0ch04	53211801	53212000	200	*	0.000161694	0.0361616	15.4891	Gene Body	gene:Solyc04g055255.1	S-adenosyl-L-methionine-dependent methyltransferases superfamily protein (AHRD V3.3 *-* A0A2U1PMX3_ARTAN)
SL4.0ch05	27775401	27775600	200	*	1.54389e-05	0.009644	15.5146	Gene Body	gene:Solyc05g021480.1	Unknown protein
SL4.0ch01	86523201	86523400	200	*	3.81663e-05	0.0156549	16.1987	Both	gene:Solyc01g106260.3;gene:Solyc01g106250.4;gene:Solyc01g106260.3	Heat shock protein 70 kDa (AHRD V3.3 *** A0A2K3MZA1_TRIPR); B3 domain-containing protein (AHRD V3.3 *-* A0A1Q3CKL9_CEPFO)
SL4.0ch08	57030801	57031000	200	*	9.34987e-05	0.0258529	16.3934	Gene Body	gene:Solyc08g074780.3	SH3 domain-containing protein (AHRD V3.3 *** A0A2U1NRE5_ARTAN)
SL4.0ch05	27853401	27853600	200	*	0.000150629	0.0350377	16.519	None
SL4.0ch12	18104201	18104400	200	*	1.22028e-05	0.00850209	17.2991	None
SL4.0ch06	41775401	41775600	200	*	2.06303e-05	0.0116787	18.7952	Gene Body	gene:Solyc06g071620.3	Helicase (AHRD V3.3 *** A0A200PRA7_9MAGN)
SL4.0ch00	1875401	1875600	200	*	7.61008e-05	0.0249724	18.8037	Gene Body	gene:Solyc00g500093.1	B3 domain-containing protein (AHRD V3.3 *-* A0A1Q3DFU3_CEPFO)
SL4.0ch02	39765201	39765400	200	*	9.39404e-09	2.43104e-05	19.0748	None
SL4.0ch10	21583601	21583800	200	*	0.000234813	0.0438723	21.9951	None
SL4.0ch04	3930401	3930600	200	*	0.000119197	0.0299895	27.2727	Both	gene:Solyc04g011440.4;gene:Solyc04g011450.2	ethylene-responsive heat shock protein cognate 70; Heat shock cognate 70 kDa protein (AHRD V3.3 *-* A0A2G3CE27_CAPCH)
SL4.0ch02	19993601	19993800	200	*	0.000234922	0.0438723	50	None
