# Supplementary material for: Short-term transcriptional memory and association-forming ability of tomato plants in response to ultrasound and drought stress stimuli
Source: Plant Signal Behav. 2025 Sep 12;20(1):2556982. doi: 10.1080/15592324.2025.2556982 (PMC12456219; doi:10.1080/15592324.2025.2556982)
Supplement: Supplementary material — Supplementary Table 8. Gene ontology (GO) enrichment of DMGs that were either hyper-, or hypomethylated in the CHG context 2 d after single or combined application of ultrasound and drought stimuli to tomato plants, in pairwise comparisons. [file KPSB_A_2556982_SM0009.xlsx]

## Sheet: C vs D CpG DMGO
Ontology	ID	Description	GeneRatio	BgRatio	RichFactor	FoldEnrichment	zScore	pvalue	p.adjust	qvalue	geneID	Count	GeneDescription	SL3.1_GeneName	SL3.1_EnrezID
BP	GO:0010215	cellulose microfibril organization	4/41	15/13142	0.266667	85.4764	18.3127	1.08543e-07	1.48343e-06	1.02831e-06	Solyc03g114880.3/Solyc03g114890.4/Solyc03g114900.3/Solyc01g111050.4	4	COBRA-like protein (AHRD V3.3 *** K4B3W8_SOLLC)/COBRA-like protein (AHRD V3.3 *** A0A2G3A1W9_CAPAN)/COBRA-like protein (AHRD V3.3 *** K4BKZ1_SOLLC)/COBRA-like protein (AHRD V3.3 *** K4BKZ2_SOLLC)	COBRA-like protein 1/NA/COBRA-like protein 4 isoform X1/COBRA-like protein 4 isoform X1	101253637/NA/101260415/101260119
BP	GO:0016049	cell growth	4/41	15/13142	0.266667	85.4764	18.3127	1.08543e-07	1.48343e-06	1.02831e-06	Solyc03g114880.3/Solyc03g114890.4/Solyc03g114900.3/Solyc01g111050.4	4	COBRA-like protein (AHRD V3.3 *** K4B3W8_SOLLC)/COBRA-like protein (AHRD V3.3 *** A0A2G3A1W9_CAPAN)/COBRA-like protein (AHRD V3.3 *** K4BKZ1_SOLLC)/COBRA-like protein (AHRD V3.3 *** K4BKZ2_SOLLC)	COBRA-like protein 1/NA/COBRA-like protein 4 isoform X1/COBRA-like protein 4 isoform X1	101253637/NA/101260415/101260119
BP	GO:0048280	vesicle fusion with Golgi apparatus	1/41	2/13142	0.5	160.268	12.6009	0.00623004	0.0510863	0.0354129	Solyc02g075610.4	1	Golgin candidate 6 (AHRD V3.3 *-* A0A2G2XK18_CAPBA)	golgin candidate 6-like isoform X1	104645851
CC	GO:0031225	GO:0031225	4/41	15/13142	0.266667	85.4764	18.3127	1.08543e-07	1.48343e-06	1.02831e-06	Solyc03g114880.3/Solyc03g114890.4/Solyc03g114900.3/Solyc01g111050.4	4	COBRA-like protein (AHRD V3.3 *** K4B3W8_SOLLC)/COBRA-like protein (AHRD V3.3 *** A0A2G3A1W9_CAPAN)/COBRA-like protein (AHRD V3.3 *** K4BKZ1_SOLLC)/COBRA-like protein (AHRD V3.3 *** K4BKZ2_SOLLC)	COBRA-like protein 1/NA/COBRA-like protein 4 isoform X1/COBRA-like protein 4 isoform X1	101253637/NA/101260415/101260119
CC	GO:0009507	chloroplast	4/41	69/13142	0.057971	18.5818	8.19134	6.087e-05	0.000623918	0.000432497	Solyc00g500154.1/Solyc00g500148.1/Solyc04g050850.3/Solyc04g050840.1	4	Protein Ycf2 (AHRD V3.3 *-* A0A1W5PW46_9DIPS)/NAD(P)H-quinone oxidoreductase subunit J/ chloroplastic (AHRD V3.3 *** A0A1U8QD64_CAPAN)/Protein Ycf2 (AHRD V3.3 *-* YCF2_IPOPU)/Protein Ycf2 (AHRD V3.3 *-* A0A172MBP1_9SOLA)	NA/NA/NA/NA	NA/NA/NA/NA
MF	GO:0020037	heme binding	5/41	471/13142	0.0106157	3.40272	2.97073	0.014987	0.0946732	0.0656272	Solyc03g112030.3/Solyc03g112013.1/Solyc03g112017.1/Solyc03g114940.3/Solyc00g500347.1	5	Cytochrome c biogenesis FN (AHRD V3.3 *** A0A0C5B9X0_9SOLA)/Cytochrome P450 (AHRD V3.3 *-* A0A2U1PEB2_ARTAN)/Cytochrome P450 (AHRD V3.3 *-* A0A2U1PE88_ARTAN)/Cytochrome P450 71A6 (AHRD V3.3 *** A0A2G3CY66_CAPCH)/Cytochrome P450 (AHRD V3.3 *** A0A200PRH8_9MAGN)	NA/cytochrome P450 71A2-like/NA/cytochrome P450 71A6-like/cytochrome P450 78A5-like	NA/109119849/NA/109119848/101258933
MF	GO:0016705	oxidoreductase activity, acting on paired donors, with incorporation or reduction of molecular oxygen	4/41	314/13142	0.0127389	4.08327	3.0935	0.0161637	0.0946732	0.0656272	Solyc03g112030.3/Solyc03g112013.1/Solyc03g112017.1/Solyc03g114940.3	4	Cytochrome P450 (AHRD V3.3 *-* A0A2U1PEB2_ARTAN)/Cytochrome P450 (AHRD V3.3 *-* A0A2U1PE88_ARTAN)/Cytochrome P450 71A6 (AHRD V3.3 *** A0A2G3CY66_CAPCH)/Cytochrome P450 (AHRD V3.3 *** A0A200PRH8_9MAGN)	cytochrome P450 71A2-like/NA/cytochrome P450 71A6-like/cytochrome P450 78A5-like	109119849/NA/109119848/101258933

## Sheet: C vs US CpG DMGO
Ontology	ID	Description	GeneRatio	BgRatio	RichFactor	FoldEnrichment	zScore	pvalue	p.adjust	qvalue	geneID	Count	GeneDescription	SL3.1_GeneName	SL3.1_EnrezID
BP	GO:0006412	translation	6/24	315/13142	0.0190476	10.4302	7.24599	1.69005e-05	0.000108239	3.10733e-05	Solyc00g500153.1/Solyc00g500156.1/Solyc09g050067.1/Solyc09g050065.1/Solyc09g050066.1/Solyc00g500150.1	6	50S ribosomal protein L2/ chloroplastic (AHRD V3.3 *** I6N9C2_DATST)/30S ribosomal protein S3/ chloroplastic (AHRD V3.3 *** A0A1U8QD95_CAPAN)/30S ribosomal protein S11/ chloroplastic (AHRD V3.3 *** G9FCH9_9LAMI)/50S ribosomal protein L16/ chloroplastic (AHRD V3.3 *** J7H6Z8_CAPAN)/30S ribosomal protein S3/ chloroplastic (AHRD V3.3 *** A0A2U8XH96_WEIFL)/50S ribosomal protein L2 (AHRD V3.3 *-* H6T9…	NA/NA/NA/NA/NA/NA	NA/NA/NA/NA/NA/NA
BP	GO:0015979	photosynthesis	4/24	90/13142	0.0444444	24.337	9.50199	1.96798e-05	0.000108239	3.10733e-05	Solyc10g045220.1/Solyc03g114930.3/Solyc00g500155.1/Solyc01g067760.1	4	50S ribosomal protein L14/ chloroplastic (AHRD V3.3 *** I6N992_DATST)/Photosystem I reaction center subunit IX (AHRD V3.3 *** M1FKX6_SALMI)/PsbP-like protein 1/ chloroplastic (AHRD V3.3 *** A0A2G3A242_CAPAN)/Cytochrome f (AHRD V3.3 *** A0A1L6Z652_CAPCH)	NA/photosystem I subunit IX/photosystem II reaction center PsbP family protein/NA	NA/3950381/101259227/NA
BP	GO:0009772	photosynthetic electron transport in photosystem II	1/24	16/13142	0.0625	34.224	5.68763	0.0288387	0.0449012	0.0128903	Solyc00g500151.1	1	Photosystem II protein D1 (AHRD V3.3 *** A0A1U8QBZ9_CAPAN)	NA	NA
BP	GO:0017004	cytochrome complex assembly	1/24	17/13142	0.0588235	32.2108	5.50764	0.0306144	0.0449012	0.0128903	Solyc00g500347.1	1	Cytochrome c biogenesis FN (AHRD V3.3 *** A0A0C5B9X0_9SOLA)	NA	NA
BP	GO:0019684	photosynthesis, light reaction	1/24	35/13142	0.0285714	15.6452	3.71078	0.06205	0.0758389	0.0217719	Solyc00g500151.1	1	Photosystem II protein D1 (AHRD V3.3 *** A0A1U8QBZ9_CAPAN)	NA	NA
BP	GO:0006508	proteolysis	2/24	273/13142	0.00732601	4.0116	2.15076	0.0879988	0.0967986	0.0277891	Solyc04g078720.1/Solyc04g078730.1	2	Subtilisin-like protease (AHRD V3.3 *** Q38708_ALNGL)/Subtilisin-like protease (AHRD V3.3 *** Q38708_ALNGL)	uncharacterized protein LOC104644329/subtilisin-like protease SBT1.9	104644329/104647188
CC	GO:0005840	ribosome	6/24	305/13142	0.0196721	10.7721	7.38573	1.40708e-05	0.000108239	3.10733e-05	Solyc00g500153.1/Solyc00g500156.1/Solyc09g050067.1/Solyc09g050065.1/Solyc09g050066.1/Solyc00g500150.1	6	50S ribosomal protein L2/ chloroplastic (AHRD V3.3 *** I6N9C2_DATST)/30S ribosomal protein S3/ chloroplastic (AHRD V3.3 *** A0A1U8QD95_CAPAN)/30S ribosomal protein S11/ chloroplastic (AHRD V3.3 *** G9FCH9_9LAMI)/50S ribosomal protein L16/ chloroplastic (AHRD V3.3 *** J7H6Z8_CAPAN)/30S ribosomal protein S3/ chloroplastic (AHRD V3.3 *** A0A2U8XH96_WEIFL)/50S ribosomal protein L2 (AHRD V3.3 *-* H6T9…	NA/NA/NA/NA/NA/NA	NA/NA/NA/NA/NA/NA
CC	GO:0009507	chloroplast	3/24	69/13142	0.0434783	23.808	8.12474	0.00025906	0.000949887	0.000272695	Solyc00g500154.1/Solyc00g500149.1/Solyc00g500148.1	3	Protein Ycf2 (AHRD V3.3 *-* A0A1W5PW46_9DIPS)/NAD(P)H-quinone oxidoreductase subunit J/ chloroplastic (AHRD V3.3 *** A0A1U8QD64_CAPAN)/NAD(P)H-quinone oxidoreductase subunit J/ chloroplastic (AHRD V3.3 *** A0A1U8QD64_CAPAN)	NA/NA/NA	NA/NA/NA
CC	GO:0031361	GO:0031361	1/24	1/13142	1	547.583	23.3791	0.00182621	0.00502207	0.00144174	Solyc10g045220.1	1	Cytochrome f (AHRD V3.3 *** A0A1L6Z652_CAPCH)	NA	NA
CC	GO:0009522	photosystem I	2/24	58/13142	0.0344828	18.8822	5.83781	0.0049639	0.0109206	0.0031351	Solyc00g500155.1/Solyc01g067760.1	2	50S ribosomal protein L14/ chloroplastic (AHRD V3.3 *** I6N992_DATST)/Photosystem I reaction center subunit IX (AHRD V3.3 *** M1FKX6_SALMI)	NA/photosystem I subunit IX	NA/3950381
CC	GO:0019898	extrinsic component of membrane	1/24	14/13142	0.0714286	39.1131	6.10274	0.025278	0.0449012	0.0128903	Solyc03g114930.3	1	PsbP-like protein 1/ chloroplastic (AHRD V3.3 *** A0A2G3A242_CAPAN)	photosystem II reaction center PsbP family protein	101259227
CC	GO:0009654	photosystem II oxygen evolving complex	1/24	21/13142	0.047619	26.0754	4.91881	0.0376862	0.0518185	0.0148761	Solyc03g114930.3	1	PsbP-like protein 1/ chloroplastic (AHRD V3.3 *** A0A2G3A242_CAPAN)	photosystem II reaction center PsbP family protein	101259227
CC	GO:0009523	photosystem II	1/24	29/13142	0.0344828	18.8822	4.12339	0.0516816	0.0668821	0.0192006	Solyc03g114930.3	1	PsbP-like protein 1/ chloroplastic (AHRD V3.3 *** A0A2G3A242_CAPAN)	photosystem II reaction center PsbP family protein	101259227
CC	GO:0009579	thylakoid	1/24	42/13142	0.0238095	13.0377	3.34209	0.0740091	0.0856948	0.0246014	Solyc00g500155.1	1	50S ribosomal protein L14/ chloroplastic (AHRD V3.3 *** I6N992_DATST)	NA	NA
MF	GO:0003735	structural constituent of ribosome	6/24	318/13142	0.0188679	10.3318	7.20529	1.78339e-05	0.000108239	3.10733e-05	Solyc00g500153.1/Solyc00g500156.1/Solyc09g050067.1/Solyc09g050065.1/Solyc09g050066.1/Solyc00g500150.1	6	50S ribosomal protein L2/ chloroplastic (AHRD V3.3 *** I6N9C2_DATST)/30S ribosomal protein S3/ chloroplastic (AHRD V3.3 *** A0A1U8QD95_CAPAN)/30S ribosomal protein S11/ chloroplastic (AHRD V3.3 *** G9FCH9_9LAMI)/50S ribosomal protein L16/ chloroplastic (AHRD V3.3 *** J7H6Z8_CAPAN)/30S ribosomal protein S3/ chloroplastic (AHRD V3.3 *** A0A2U8XH96_WEIFL)/50S ribosomal protein L2 (AHRD V3.3 *-* H6T9…	NA/NA/NA/NA/NA/NA	NA/NA/NA/NA/NA/NA
MF	GO:0020037	heme binding	6/24	471/13142	0.0127389	6.97558	5.649	0.000159293	0.00070089	0.000201212	Solyc03g112030.3/Solyc03g112013.1/Solyc03g112017.1/Solyc03g114940.3/Solyc10g045220.1/Solyc00g500347.1	6	Cytochrome c biogenesis FN (AHRD V3.3 *** A0A0C5B9X0_9SOLA)/Cytochrome P450 (AHRD V3.3 *-* A0A2U1PEB2_ARTAN)/Cytochrome P450 (AHRD V3.3 *-* A0A2U1PE88_ARTAN)/Cytochrome P450 71A6 (AHRD V3.3 *** A0A2G3CY66_CAPCH)/Cytochrome P450 (AHRD V3.3 *** A0A200PRH8_9MAGN)/Cytochrome f (AHRD V3.3 *** A0A1L6Z652_CAPCH)	NA/cytochrome P450 71A2-like/NA/cytochrome P450 71A6-like/cytochrome P450 78A5-like/NA	NA/109119849/NA/109119848/101258933/NA
MF	GO:0005506	iron ion binding	5/24	348/13142	0.0143678	7.86758	5.55362	0.000355032	0.00111581	0.000320329	Solyc03g112030.3/Solyc03g112013.1/Solyc03g112017.1/Solyc03g114940.3/Solyc10g045220.1	5	Cytochrome P450 (AHRD V3.3 *-* A0A2U1PEB2_ARTAN)/Cytochrome P450 (AHRD V3.3 *-* A0A2U1PE88_ARTAN)/Cytochrome P450 71A6 (AHRD V3.3 *** A0A2G3CY66_CAPCH)/Cytochrome P450 (AHRD V3.3 *** A0A200PRH8_9MAGN)/Cytochrome f (AHRD V3.3 *** A0A1L6Z652_CAPCH)	cytochrome P450 71A2-like/NA/cytochrome P450 71A6-like/cytochrome P450 78A5-like/NA	109119849/NA/109119848/101258933/NA
MF	GO:0016705	oxidoreductase activity, acting on paired donors, with incorporation or reduction of molecular oxygen	4/24	314/13142	0.0127389	6.97558	4.58407	0.00232804	0.00569077	0.00163371	Solyc03g112030.3/Solyc03g112013.1/Solyc03g112017.1/Solyc03g114940.3	4	Cytochrome P450 (AHRD V3.3 *-* A0A2U1PEB2_ARTAN)/Cytochrome P450 (AHRD V3.3 *-* A0A2U1PE88_ARTAN)/Cytochrome P450 71A6 (AHRD V3.3 *** A0A2G3CY66_CAPCH)/Cytochrome P450 (AHRD V3.3 *** A0A200PRH8_9MAGN)	cytochrome P450 71A2-like/NA/cytochrome P450 71A6-like/cytochrome P450 78A5-like	109119849/NA/109119848/101258933
MF	GO:0004252	serine-type endopeptidase activity	2/24	106/13142	0.0188679	10.3318	4.12601	0.015845	0.03169	0.00909761	Solyc04g078720.1/Solyc04g078730.1	2	Subtilisin-like protease (AHRD V3.3 *** Q38708_ALNGL)/Subtilisin-like protease (AHRD V3.3 *** Q38708_ALNGL)	uncharacterized protein LOC104644329/subtilisin-like protease SBT1.9	104644329/104647188
MF	GO:0045156	electron transporter, transferring electrons within the cyclic electron transport pathway of photosynthesis activity	1/24	16/13142	0.0625	34.224	5.68763	0.0288387	0.0449012	0.0128903	Solyc00g500151.1	1	Photosystem II protein D1 (AHRD V3.3 *** A0A1U8QBZ9_CAPAN)	NA	NA

## Sheet: C vs US+D CpG DMGO
Ontology	ID	Description	GeneRatio	BgRatio	RichFactor	FoldEnrichment	zScore	pvalue	p.adjust	qvalue	geneID	Count	GeneDescription	SL3.1_GeneName	SL3.1_EnrezID
BP	GO:0010215	cellulose microfibril organization	2/35	15/13142	0.133333	50.0648	9.82492	0.000707937	0.00755133	0.00372598	Solyc03g114880.3/Solyc01g111050.4	2	COBRA-like protein (AHRD V3.3 *** K4B3W8_SOLLC)/COBRA-like protein (AHRD V3.3 *** A0A2G3A1W9_CAPAN)	COBRA-like protein 1/NA	101253637/NA
BP	GO:0016049	cell growth	2/35	15/13142	0.133333	50.0648	9.82492	0.000707937	0.00755133	0.00372598	Solyc03g114880.3/Solyc01g111050.4	2	COBRA-like protein (AHRD V3.3 *** K4B3W8_SOLLC)/COBRA-like protein (AHRD V3.3 *** A0A2G3A1W9_CAPAN)	COBRA-like protein 1/NA	101253637/NA
BP	GO:0048280	vesicle fusion with Golgi apparatus	1/35	2/13142	0.5	187.743	13.6477	0.00531954	0.0243179	0.011999	Solyc02g075610.4	1	Golgin candidate 6 (AHRD V3.3 *-* A0A2G2XK18_CAPBA)	golgin candidate 6-like isoform X1	104645851
BP	GO:0015979	photosynthesis	2/35	90/13142	0.0222222	8.34413	3.6126	0.0238371	0.0693443	0.034216	Solyc10g045220.1/Solyc10g045230.1	2	Cytochrome f (AHRD V3.3 *** A0A1L6Z652_CAPCH)/Cytochrome b559 subunit alpha (AHRD V3.3 *** A0A328E4L8_9ASTE)	NA/NA	NA/NA
BP	GO:0006508	proteolysis	3/35	273/13142	0.010989	4.12622	2.69727	0.0355889	0.0828396	0.0408748	Solyc04g078720.1/Solyc04g078730.1/Solyc06g083020.3	3	Subtilisin-like protease (AHRD V3.3 *** Q38708_ALNGL)/Subtilisin-like protease (AHRD V3.3 *** Q38708_ALNGL)/Carboxypeptidase (AHRD V3.3 *** A0A2G2WN52_CAPBA)	uncharacterized protein LOC104644329/subtilisin-like protease SBT1.9/serine carboxypeptidase-like 20	104644329/104647188/101257871
BP	GO:0017004	cytochrome complex assembly	1/35	17/13142	0.0588235	22.0874	4.49567	0.0443492	0.0828396	0.0408748	Solyc00g500347.1	1	Cytochrome c biogenesis FN (AHRD V3.3 *** A0A0C5B9X0_9SOLA)	NA	NA
BP	GO:0016311	dephosphorylation	1/35	19/13142	0.0526316	19.7624	4.22907	0.0494394	0.0828396	0.0408748	Solyc08g078270.3	1	Dual specificity phosphatase (AHRD V3.3 *** A0A200Q2H3_9MAGN)	putative dual specificity protein phosphatase DSP8	101265264
BP	GO:0006412	translation	3/35	315/13142	0.00952381	3.57605	2.39136	0.0507877	0.0828396	0.0408748	Solyc00g500150.1/Solyc00g500152.1/Solyc00g500153.1	3	50S ribosomal protein L2/ chloroplastic (AHRD V3.3 *** I6N9C2_DATST)/50S ribosomal protein L2 (AHRD V3.3 *** H6T990_9CARY)/30S ribosomal protein S3/ chloroplastic (AHRD V3.3 *** A0A1U8QD95_CAPAN)	NA/NA/NA	NA/NA/NA
BP	GO:0006032	chitin catabolic process	1/35	23/13142	0.0434783	16.3255	3.80123	0.059541	0.0828396	0.0408748	Solyc10g068350.1	1	Chitinase (AHRD V3.3 *-* B9VRK7_CAPAN)	endochitinase A-like	101265876
BP	GO:0016998	cell wall macromolecule catabolic process	1/35	23/13142	0.0434783	16.3255	3.80123	0.059541	0.0828396	0.0408748	Solyc10g068350.1	1	Chitinase (AHRD V3.3 *-* B9VRK7_CAPAN)	endochitinase A-like	101265876
CC	GO:0031225	GO:0031225 obsolete anchored component of membrane	2/35	15/13142	0.133333	50.0648	9.82492	0.000707937	0.00755133	0.00372598	Solyc03g114880.3/Solyc01g111050.4	2	COBRA-like protein (AHRD V3.3 *** K4B3W8_SOLLC)/COBRA-like protein (AHRD V3.3 *** A0A2G3A1W9_CAPAN)	COBRA-like protein 1/NA	101253637/NA
CC	GO:0031361	GO:0031361obsolete integral component of thylakoid membrane	1/35	1/13142	1	375.486	19.3516	0.00266322	0.0142038	0.00700847	Solyc10g045220.1	1	Cytochrome f (AHRD V3.3 *** A0A1L6Z652_CAPCH)	NA	NA
CC	GO:0009507	chloroplast	2/35	69/13142	0.0289855	10.8836	4.25354	0.0144569	0.0514025	0.0253631	Solyc00g500148.1/Solyc00g500149.1	2	Protein Ycf2 (AHRD V3.3 *-* A0A1W5PW46_9DIPS)/NAD(P)H-quinone oxidoreductase subunit J/ chloroplastic (AHRD V3.3 *** A0A1U8QD64_CAPAN)	NA/NA	NA/NA
CC	GO:0000139	Golgi membrane	1/35	7/13142	0.142857	53.6408	7.19869	0.0184984	0.0591949	0.029208	Solyc02g075610.4	1	Golgin candidate 6 (AHRD V3.3 *-* A0A2G2XK18_CAPBA)	golgin candidate 6-like isoform X1	104645851
CC	GO:0005840	ribosome	3/35	305/13142	0.00983607	3.6933	2.45923	0.0469192	0.0828396	0.0408748	Solyc00g500150.1/Solyc00g500152.1/Solyc00g500153.1	3	50S ribosomal protein L2/ chloroplastic (AHRD V3.3 *** I6N9C2_DATST)/50S ribosomal protein L2 (AHRD V3.3 *** H6T990_9CARY)/30S ribosomal protein S3/ chloroplastic (AHRD V3.3 *** A0A1U8QD95_CAPAN)	NA/NA/NA	NA/NA/NA
MF	GO:0020037	heme binding	6/35	471/13142	0.0127389	4.78326	4.32083	0.00137564	0.0110051	0.00543015	Solyc03g112030.3/Solyc03g112013.1/Solyc03g112017.1/Solyc10g045220.1/Solyc00g500347.1/Solyc04g083140.2	6	Cytochrome c biogenesis FN (AHRD V3.3 *** A0A0C5B9X0_9SOLA)/Cytochrome P450 (AHRD V3.3 *-* A0A2U1PEB2_ARTAN)/Cytochrome P450 (AHRD V3.3 *-* A0A2U1PE88_ARTAN)/Cytochrome P450 71A6 (AHRD V3.3 *** A0A2G3CY66_CAPCH)/Cytochrome (AHRD V3.3 *** A0A1U8F0H8_CAPAN)/Cytochrome f (AHRD V3.3 *** A0A1L6Z652_CAPCH)	NA/cytochrome P450 71A2-like/NA/cytochrome P450 71A6-like/premnaspirodiene oxygenase/NA	NA/109119849/NA/109119848/101251277/NA
MF	GO:0005506	iron ion binding	5/35	348/13142	0.0143678	5.39491	4.29371	0.00213642	0.0136731	0.00674658	Solyc03g112030.3/Solyc03g112013.1/Solyc03g112017.1/Solyc10g045220.1/Solyc04g083140.2	5	Cytochrome P450 (AHRD V3.3 *-* A0A2U1PEB2_ARTAN)/Cytochrome P450 (AHRD V3.3 *-* A0A2U1PE88_ARTAN)/Cytochrome P450 71A6 (AHRD V3.3 *** A0A2G3CY66_CAPCH)/Cytochrome (AHRD V3.3 *** A0A1U8F0H8_CAPAN)/Cytochrome f (AHRD V3.3 *** A0A1L6Z652_CAPCH)	cytochrome P450 71A2-like/NA/cytochrome P450 71A6-like/premnaspirodiene oxygenase/NA	109119849/NA/109119848/101251277/NA
MF	GO:0016705	oxidoreductase activity, acting on paired donors, with incorporation or reduction of molecular oxygen	4/35	314/13142	0.0127389	4.78326	3.50629	0.00934069	0.0373627	0.0184356	Solyc03g112030.3/Solyc03g112013.1/Solyc03g112017.1/Solyc04g083140.2	4	Cytochrome P450 (AHRD V3.3 *-* A0A2U1PEB2_ARTAN)/Cytochrome P450 (AHRD V3.3 *-* A0A2U1PE88_ARTAN)/Cytochrome P450 71A6 (AHRD V3.3 *** A0A2G3CY66_CAPCH)/Cytochrome (AHRD V3.3 *** A0A1U8F0H8_CAPAN)	cytochrome P450 71A2-like/NA/cytochrome P450 71A6-like/premnaspirodiene oxygenase	109119849/NA/109119848/101251277
MF	GO:0004252	serine-type endopeptidase activity	2/35	106/13142	0.0188679	7.08464	3.25021	0.0322588	0.0828396	0.0408748	Solyc04g078720.1/Solyc04g078730.1	2	Subtilisin-like protease (AHRD V3.3 *** Q38708_ALNGL)/Subtilisin-like protease (AHRD V3.3 *** Q38708_ALNGL)	uncharacterized protein LOC104644329/subtilisin-like protease SBT1.9	104644329/104647188
MF	GO:0008138	protein tyrosine/serine/threonine phosphatase activity	1/35	19/13142	0.0526316	19.7624	4.22907	0.0494394	0.0828396	0.0408748	Solyc08g078270.3	1	Dual specificity phosphatase (AHRD V3.3 *** A0A200Q2H3_9MAGN)	putative dual specificity protein phosphatase DSP8	101265264
MF	GO:0003924	GTPase activity	2/35	137/13142	0.0145985	5.48154	2.72477	0.0513195	0.0828396	0.0408748	Solyc08g079180.3/Solyc08g062910.4	2	Elongation factor (AHRD V3.3 *** Q7XTK1_ORYSJ)/Elongation factor G (AHRD V3.3 *** A0A2G3AEH8_CAPAN)	elongation factor 2 isoform X2/elongation factor G, chloroplastic	101254320/101245683
MF	GO:0003735	structural constituent of ribosome	3/35	318/13142	0.00943396	3.54232	2.37153	0.0519781	0.0828396	0.0408748	Solyc00g500150.1/Solyc00g500152.1/Solyc00g500153.1	3	50S ribosomal protein L2/ chloroplastic (AHRD V3.3 *** I6N9C2_DATST)/50S ribosomal protein L2 (AHRD V3.3 *** H6T990_9CARY)/30S ribosomal protein S3/ chloroplastic (AHRD V3.3 *** A0A1U8QD95_CAPAN)	NA/NA/NA	NA/NA/NA
MF	GO:0004568	chitinase activity	1/35	23/13142	0.0434783	16.3255	3.80123	0.059541	0.0828396	0.0408748	Solyc10g068350.1	1	Chitinase (AHRD V3.3 *-* B9VRK7_CAPAN)	endochitinase A-like	101265876

## Sheet: US vs D CpG DMGO
Ontology	ID	Description	GeneRatio	BgRatio	RichFactor	FoldEnrichment	zScore	pvalue	p.adjust	qvalue	geneID	Count	GeneDescription	SL3.1_GeneName	SL3.1_EnrezID
BP	GO:0010215	cellulose microfibril organization	2/26	15/13142	0.133333	67.3949	11.4551	0.000388989	0.00453821	0.00232029	Solyc03g114880.3/Solyc01g111050.4	2	COBRA-like protein (AHRD V3.3 *** K4B3W8_SOLLC)/COBRA-like protein (AHRD V3.3 *** A0A2G3A1W9_CAPAN)	COBRA-like protein 1/NA	101253637/NA
BP	GO:0016049	cell growth	2/26	15/13142	0.133333	67.3949	11.4551	0.000388989	0.00453821	0.00232029	Solyc03g114880.3/Solyc01g111050.4	2	COBRA-like protein (AHRD V3.3 *** K4B3W8_SOLLC)/COBRA-like protein (AHRD V3.3 *** A0A2G3A1W9_CAPAN)	COBRA-like protein 1/NA	101253637/NA
BP	GO:0015979	photosynthesis	3/26	90/13142	0.0333333	16.8487	6.71703	0.000720485	0.00630425	0.00322322	Solyc01g067760.1/Solyc10g045220.1/Solyc03g114930.3	3	Photosystem I reaction center subunit IX (AHRD V3.3 *** M1FKX6_SALMI)/PsbP-like protein 1/ chloroplastic (AHRD V3.3 *** A0A2G3A242_CAPAN)/Cytochrome f (AHRD V3.3 *** A0A1L6Z652_CAPCH)	photosystem I subunit IX/photosystem II reaction center PsbP family protein/NA	3950381/101259227/NA
BP	GO:0048280	vesicle fusion with Golgi apparatus	1/26	2/13142	0.5	252.731	15.8509	0.00395302	0.0230593	0.0117897	Solyc02g075610.4	1	Golgin candidate 6 (AHRD V3.3 *-* A0A2G2XK18_CAPBA)	golgin candidate 6-like isoform X1	104645851
BP	GO:0009772	photosynthetic electron transport in photosystem II	1/26	16/13142	0.0625	31.5913	5.45121	0.0312064	0.078016	0.0398879	Solyc08g065370.1	1	Photosystem II D2 protein (AHRD V3.3 *** A0A1J3ICS2_NOCCA)	NA	NA
BP	GO:0006032	chitin catabolic process	1/26	23/13142	0.0434783	21.9766	4.48279	0.0445628	0.0866499	0.0443022	Solyc10g068350.1	1	Chitinase (AHRD V3.3 *-* B9VRK7_CAPAN)	endochitinase A-like	101265876
BP	GO:0016998	cell wall macromolecule catabolic process	1/26	23/13142	0.0434783	21.9766	4.48279	0.0445628	0.0866499	0.0443022	Solyc10g068350.1	1	Chitinase (AHRD V3.3 *-* B9VRK7_CAPAN)	endochitinase A-like	101265876
CC	GO:0031225	GO:0031225 obsolete anchored component of membrane	2/26	15/13142	0.133333	67.3949	11.4551	0.000388989	0.00453821	0.00232029	Solyc03g114880.3/Solyc01g111050.4	2	COBRA-like protein (AHRD V3.3 *** K4B3W8_SOLLC)/COBRA-like protein (AHRD V3.3 *** A0A2G3A1W9_CAPAN)	COBRA-like protein 1/NA	101253637/NA
CC	GO:0031361	GO:0031361 obsolete integral component of thylakoid membrane	1/26	1/13142	1	505.462	22.4602	0.00197839	0.0138487	0.00708055	Solyc10g045220.1	1	Cytochrome f (AHRD V3.3 *** A0A1L6Z652_CAPCH)	NA	NA
CC	GO:0000139	Golgi membrane	1/26	7/13142	0.142857	72.2088	8.39011	0.0137699	0.0688497	0.0352013	Solyc02g075610.4	1	Golgin candidate 6 (AHRD V3.3 *-* A0A2G2XK18_CAPBA)	golgin candidate 6-like isoform X1	104645851
CC	GO:0019898	extrinsic component of membrane	1/26	14/13142	0.0714286	36.1044	5.85095	0.0273574	0.078016	0.0398879	Solyc03g114930.3	1	PsbP-like protein 1/ chloroplastic (AHRD V3.3 *** A0A2G3A242_CAPAN)	photosystem II reaction center PsbP family protein	101259227
CC	GO:0009654	photosystem II oxygen evolving complex	1/26	21/13142	0.047619	24.0696	4.71049	0.0407649	0.0866499	0.0443022	Solyc03g114930.3	1	PsbP-like protein 1/ chloroplastic (AHRD V3.3 *** A0A2G3A242_CAPAN)	photosystem II reaction center PsbP family protein	101259227
CC	GO:0009523	photosystem II	1/26	29/13142	0.0344828	17.4297	3.94347	0.0558701	0.0977726	0.049989	Solyc03g114930.3	1	PsbP-like protein 1/ chloroplastic (AHRD V3.3 *** A0A2G3A242_CAPAN)	photosystem II reaction center PsbP family protein	101259227
MF	GO:0004252	serine-type endopeptidase activity	2/26	106/13142	0.0188679	9.53701	3.92904	0.0184644	0.078016	0.0398879	Solyc04g078720.1/Solyc04g078730.1	2	Subtilisin-like protease (AHRD V3.3 *** Q38708_ALNGL)/Subtilisin-like protease (AHRD V3.3 *** Q38708_ALNGL)	uncharacterized protein LOC104644329/subtilisin-like protease SBT1.9	104644329/104647188
MF	GO:0009055	electron transfer activity	2/26	125/13142	0.016	8.08738	3.54475	0.0251322	0.078016	0.0398879	Solyc00g500068.1/Solyc10g045220.1	2	Cytochrome b559 subunit alpha (AHRD V3.3 *** S8D1L1_9LAMI)/Cytochrome f (AHRD V3.3 *** A0A1L6Z652_CAPCH)	clp protease proteolytic subunit/NA	3950455/NA
MF	GO:0003924	GTPase activity	2/26	137/13142	0.0145985	7.379	3.34163	0.0297777	0.078016	0.0398879	Solyc08g079180.3/Solyc08g062910.4	2	Elongation factor (AHRD V3.3 *** Q7XTK1_ORYSJ)/Elongation factor G (AHRD V3.3 *** A0A2G3AEH8_CAPAN)	elongation factor 2 isoform X2/elongation factor G, chloroplastic	101254320/101245683
MF	GO:0005506	iron ion binding	3/26	348/13142	0.00862069	4.35743	2.82614	0.0305013	0.078016	0.0398879	Solyc03g111950.3/Solyc03g114940.3/Solyc10g045220.1	3	Cytochrome P450 71A6 (AHRD V3.3 *** A0A2G2ZZF2_CAPAN)/Cytochrome P450 (AHRD V3.3 *** A0A200PRH8_9MAGN)/Cytochrome f (AHRD V3.3 *** A0A1L6Z652_CAPCH)	cytochrome P450 71A3-like/cytochrome P450 78A5-like/NA	101248089/101258933/NA
MF	GO:0045156	electron transporter, transferring electrons within the cyclic electron transport pathway of photosynthesis activity	1/26	16/13142	0.0625	31.5913	5.45121	0.0312064	0.078016	0.0398879	Solyc08g065370.1	1	Photosystem II D2 protein (AHRD V3.3 *** A0A1J3ICS2_NOCCA)	NA	NA
MF	GO:0004568	chitinase activity	1/26	23/13142	0.0434783	21.9766	4.48279	0.0445628	0.0866499	0.0443022	Solyc10g068350.1	1	Chitinase (AHRD V3.3 *-* B9VRK7_CAPAN)	endochitinase A-like	101265876
MF	GO:0005525	GTP binding	2/26	190/13142	0.0105263	5.32065	2.6709	0.0538591	0.0977726	0.049989	Solyc08g079180.3/Solyc08g062910.4	2	Elongation factor (AHRD V3.3 *** Q7XTK1_ORYSJ)/Elongation factor G (AHRD V3.3 *** A0A2G3AEH8_CAPAN)	elongation factor 2 isoform X2/elongation factor G, chloroplastic	101254320/101245683

## Sheet: US vs US+D CpG DMGO
Ontology	ID	Description	GeneRatio	BgRatio	RichFactor	FoldEnrichment	zScore	pvalue	p.adjust	qvalue	geneID	Count	GeneDescription	SL3.1_GeneName	SL3.1_EnrezID
BP	GO:0048280	vesicle fusion with Golgi apparatus	1/11	2/13142	0.5	597.364	24.4113	0.00167339	0.0351411	0.022899	Solyc02g075610.4	1	Golgin candidate 6 (AHRD V3.3 *-* A0A2G2XK18_CAPBA)	golgin candidate 6-like isoform X1	104645851
BP	GO:0016311	dephosphorylation	1/11	19/13142	0.0526316	62.8804	7.81223	0.0157947	0.0572726	0.0373205	Solyc08g078270.3	1	Dual specificity phosphatase (AHRD V3.3 *** A0A200Q2H3_9MAGN)	putative dual specificity protein phosphatase DSP8	101265264
BP	GO:0006032	chitin catabolic process	1/11	23/13142	0.0434783	51.9447	7.0774	0.0190909	0.0572726	0.0373205	Solyc10g068350.1	1	Chitinase (AHRD V3.3 *-* B9VRK7_CAPAN)	endochitinase A-like	101265876
BP	GO:0016998	cell wall macromolecule catabolic process	1/11	23/13142	0.0434783	51.9447	7.0774	0.0190909	0.0572726	0.0373205	Solyc10g068350.1	1	Chitinase (AHRD V3.3 *-* B9VRK7_CAPAN)	endochitinase A-like	101265876
CC	GO:0000139	Golgi membrane	1/11	7/13142	0.142857	170.675	12.9961	0.00584572	0.0572726	0.0373205	Solyc02g075610.4	1	Golgin candidate 6 (AHRD V3.3 *-* A0A2G2XK18_CAPBA)	golgin candidate 6-like isoform X1	104645851
MF	GO:0008138	protein tyrosine/serine/threonine phosphatase activity	1/11	19/13142	0.0526316	62.8804	7.81223	0.0157947	0.0572726	0.0373205	Solyc08g078270.3	1	Dual specificity phosphatase (AHRD V3.3 *** A0A200Q2H3_9MAGN)	putative dual specificity protein phosphatase DSP8	101265264
MF	GO:0004568	chitinase activity	1/11	23/13142	0.0434783	51.9447	7.0774	0.0190909	0.0572726	0.0373205	Solyc10g068350.1	1	Chitinase (AHRD V3.3 *-* B9VRK7_CAPAN)	endochitinase A-like	101265876

## Sheet: D vs US+D CpG DMGO
Ontology	ID	Description	GeneRatio	BgRatio	RichFactor	FoldEnrichment	zScore	pvalue	p.adjust	qvalue	geneID	Count	GeneDescription	SL3.1_GeneName	SL3.1_EnrezID
BP	GO:0015979	photosynthesis	6/29	90/13142	0.0666667	30.2115	13.0767	3.64687e-08	5.65265e-07	2.49523e-07	Solyc10g045220.1/Solyc10g045230.1/Solyc00g500138.1/Solyc00g500139.1/Solyc00g500155.1/Solyc03g114930.3	6	50S ribosomal protein L14/ chloroplastic (AHRD V3.3 *** I6N992_DATST)/Photosystem I P700 chlorophyll a apoprotein A1 (AHRD V3.3 *** K4EPK3_DATST)/50S ribosomal protein L14/ chloroplastic (AHRD V3.3 *** I6N992_DATST)/PsbP-like protein 1/ chloroplastic (AHRD V3.3 *** A0A2G3A242_CAPAN)/Cytochrome f (AHRD V3.3 *** A0A1L6Z652_CAPCH)/Cytochrome b559 subunit alpha (AHRD V3.3 *** A0A328E4L8_9ASTE)	NADH-plastoquinone oxidoreductase subunit 2/NADH-plastoquinone oxidoreductase subunit 2/NA/photosystem II reaction center PsbP family protein/NA/NA	3950469/3950469/NA/101259227/NA/NA
BP	GO:0009772	photosynthetic electron transport in photosystem II	2/29	16/13142	0.125	56.6466	10.4736	0.000553502	0.00285976	0.00126237	Solyc00g500151.1/Solyc08g065370.1	2	Photosystem II protein D1 (AHRD V3.3 *** A0A1U8QBZ9_CAPAN)/Photosystem II D2 protein (AHRD V3.3 *** A0A1J3ICS2_NOCCA)	NA/NA	NA/NA
BP	GO:0019684	photosynthesis, light reaction	2/29	35/13142	0.0571429	25.8956	6.93532	0.00267407	0.010362	0.00457407	Solyc00g500151.1/Solyc08g065370.1	2	Photosystem II protein D1 (AHRD V3.3 *** A0A1U8QBZ9_CAPAN)/Photosystem II D2 protein (AHRD V3.3 *** A0A1J3ICS2_NOCCA)	NA/NA	NA/NA
BP	GO:0048280	vesicle fusion with Golgi apparatus	1/29	2/13142	0.5	226.586	15.0035	0.00440863	0.0151853	0.00670318	Solyc02g075610.4	1	Golgin candidate 6 (AHRD V3.3 *-* A0A2G2XK18_CAPBA)	golgin candidate 6-like isoform X1	104645851
BP	GO:0006412	translation	3/29	315/13142	0.00952381	4.31593	2.8013	0.031463	0.0594665	0.0262501	Solyc00g500150.1/Solyc00g500152.1/Solyc00g500153.1	3	50S ribosomal protein L2/ chloroplastic (AHRD V3.3 *** I6N9C2_DATST)/50S ribosomal protein L2 (AHRD V3.3 *** H6T990_9CARY)/30S ribosomal protein S3/ chloroplastic (AHRD V3.3 *** A0A1U8QD95_CAPAN)	NA/NA/NA	NA/NA/NA
BP	GO:0010215	cellulose microfibril organization	1/29	15/13142	0.0666667	30.2115	5.32327	0.0326107	0.0594665	0.0262501	Solyc03g114880.3	1	COBRA-like protein (AHRD V3.3 *** A0A2G3A1W9_CAPAN)	NA	NA
BP	GO:0016049	cell growth	1/29	15/13142	0.0666667	30.2115	5.32327	0.0326107	0.0594665	0.0262501	Solyc03g114880.3	1	COBRA-like protein (AHRD V3.3 *** A0A2G3A1W9_CAPAN)	NA	NA
BP	GO:0015986	proton motive force-driven ATP synthesis	1/29	27/13142	0.037037	16.7842	3.86084	0.0579576	0.0904543	0.0399289	Solyc00g500140.1	1	ATP synthase epsilon chain/ chloroplastic (AHRD V3.3 *** A0A1U8QCD5_CAPAN)	NADH-plastoquinone oxidoreductase subunit 2	3950469
BP	GO:0000413	protein peptidyl-prolyl isomerization	1/29	28/13142	0.0357143	16.1847	3.78251	0.0600406	0.0904543	0.0399289	Solyc08g077790.3	1	Peptidyl-prolyl cis-trans isomerase (AHRD V3.3 *** A0A2U1QI01_ARTAN)	uncharacterized protein LOC101250144	101250144
CC	GO:0009507	chloroplast	7/29	69/13142	0.101449	45.974	17.6141	1.14623e-10	3.55332e-09	1.56853e-09	Solyc04g050850.3/Solyc04g050840.1/Solyc00g500141.1/Solyc00g500142.1/Solyc00g500149.1/Solyc00g500148.1/Solyc00g500154.1	7	Protein Ycf2 (AHRD V3.3 *-* A0A1W5PW46_9DIPS)/NAD(P)H-quinone oxidoreductase subunit J/ chloroplastic (AHRD V3.3 *** A0A1U8QD64_CAPAN)/Protein Ycf2 (AHRD V3.3 *-* A0A1W5PW46_9DIPS)/NAD(P)H-quinone oxidoreductase subunit J/ chloroplastic (AHRD V3.3 *** A0A1U8QD64_CAPAN)/NAD(P)H-quinone oxidoreductase subunit J/ chloroplastic (AHRD V3.3 *** A0A1U8QD64_CAPAN)/Protein Ycf2 (AHRD V3.3 *-* YCF2_IPOPU)/…	NADH-plastoquinone oxidoreductase subunit 2/NADH-plastoquinone oxidoreductase subunit 2/NA/NA/NA/NA/NA	3950469/3950469/NA/NA/NA/NA/NA
CC	GO:0009579	thylakoid	3/29	42/13142	0.0714286	32.3695	9.57543	0.000104674	0.00108163	0.00047746	Solyc00g500138.1/Solyc00g500139.1/Solyc00g500155.1	3	50S ribosomal protein L14/ chloroplastic (AHRD V3.3 *** I6N992_DATST)/Photosystem I P700 chlorophyll a apoprotein A1 (AHRD V3.3 *** K4EPK3_DATST)/50S ribosomal protein L14/ chloroplastic (AHRD V3.3 *** I6N992_DATST)	NADH-plastoquinone oxidoreductase subunit 2/NADH-plastoquinone oxidoreductase subunit 2/NA	3950469/3950469/NA
CC	GO:0009522	photosystem I	3/29	58/13142	0.0517241	23.44	8.0543	0.000274748	0.0021293	0.000939929	Solyc00g500138.1/Solyc00g500139.1/Solyc00g500155.1	3	50S ribosomal protein L14/ chloroplastic (AHRD V3.3 *** I6N992_DATST)/Photosystem I P700 chlorophyll a apoprotein A1 (AHRD V3.3 *** K4EPK3_DATST)/50S ribosomal protein L14/ chloroplastic (AHRD V3.3 *** I6N992_DATST)	NADH-plastoquinone oxidoreductase subunit 2/NADH-plastoquinone oxidoreductase subunit 2/NA	3950469/3950469/NA
CC	GO:0031361	GO:0031361 obsolete integral component of thylakoid membrane	1/29	1/13142	1	453.172	21.2643	0.00220667	0.00977238	0.00431378	Solyc10g045220.1	1	Cytochrome f (AHRD V3.3 *** A0A1L6Z652_CAPCH)	NA	NA
CC	GO:0000139	Golgi membrane	1/29	7/13142	0.142857	64.7389	7.93233	0.0153483	0.0475796	0.0210029	Solyc02g075610.4	1	Golgin candidate 6 (AHRD V3.3 *-* A0A2G2XK18_CAPBA)	golgin candidate 6-like isoform X1	104645851
CC	GO:0005840	ribosome	3/29	305/13142	0.00983607	4.45743	2.87299	0.0289727	0.0594665	0.0262501	Solyc00g500150.1/Solyc00g500152.1/Solyc00g500153.1	3	50S ribosomal protein L2/ chloroplastic (AHRD V3.3 *** I6N9C2_DATST)/50S ribosomal protein L2 (AHRD V3.3 *** H6T990_9CARY)/30S ribosomal protein S3/ chloroplastic (AHRD V3.3 *** A0A1U8QD95_CAPAN)	NA/NA/NA	NA/NA/NA
CC	GO:0019898	extrinsic component of membrane	1/29	14/13142	0.0714286	32.3695	5.52248	0.030469	0.0594665	0.0262501	Solyc03g114930.3	1	PsbP-like protein 1/ chloroplastic (AHRD V3.3 *** A0A2G3A242_CAPAN)	photosystem II reaction center PsbP family protein	101259227
CC	GO:0031225	GO:0031225	1/29	15/13142	0.0666667	30.2115	5.32327	0.0326107	0.0594665	0.0262501	Solyc03g114880.3	1	COBRA-like protein (AHRD V3.3 *** A0A2G3A1W9_CAPAN)	NA	NA
CC	GO:0009654	photosystem II oxygen evolving complex	1/29	21/13142	0.047619	21.5796	4.4384	0.0453653	0.0781292	0.0344883	Solyc03g114930.3	1	PsbP-like protein 1/ chloroplastic (AHRD V3.3 *** A0A2G3A242_CAPAN)	photosystem II reaction center PsbP family protein	101259227
CC	GO:0009523	photosystem II	1/29	29/13142	0.0344828	15.6266	3.70813	0.0621192	0.0904543	0.0399289	Solyc03g114930.3	1	PsbP-like protein 1/ chloroplastic (AHRD V3.3 *** A0A2G3A242_CAPAN)	photosystem II reaction center PsbP family protein	101259227
MF	GO:0045156	electron transporter, transferring electrons within the cyclic electron transport pathway of photosynthesis activity	2/29	16/13142	0.125	56.6466	10.4736	0.000553502	0.00285976	0.00126237	Solyc00g500151.1/Solyc08g065370.1	2	Photosystem II protein D1 (AHRD V3.3 *** A0A1U8QBZ9_CAPAN)/Photosystem II D2 protein (AHRD V3.3 *** A0A1J3ICS2_NOCCA)	NA/NA	NA/NA
MF	GO:0003735	structural constituent of ribosome	3/29	318/13142	0.00943396	4.27521	2.78037	0.0322317	0.0594665	0.0262501	Solyc00g500150.1/Solyc00g500152.1/Solyc00g500153.1	3	50S ribosomal protein L2/ chloroplastic (AHRD V3.3 *** I6N9C2_DATST)/50S ribosomal protein L2 (AHRD V3.3 *** H6T990_9CARY)/30S ribosomal protein S3/ chloroplastic (AHRD V3.3 *** A0A1U8QD95_CAPAN)	NA/NA/NA	NA/NA/NA
MF	GO:0003755	peptidyl-prolyl cis-trans isomerase activity	1/29	30/13142	0.0333333	15.1057	3.63734	0.0641934	0.0904543	0.0399289	Solyc08g077790.3	1	Peptidyl-prolyl cis-trans isomerase (AHRD V3.3 *** A0A2U1QI01_ARTAN)	uncharacterized protein LOC101250144	101250144
