# Supplementary material for: Short-term transcriptional memory and association-forming ability of tomato plants in response to ultrasound and drought stress stimuli
Source: Plant Signal Behav. 2025 Sep 12;20(1):2556982. doi: 10.1080/15592324.2025.2556982 (PMC12456219; doi:10.1080/15592324.2025.2556982)
Supplement: Supplementary material — Supplementary Table 9. Gene ontology (GO) enrichment of DMGs that were either hyper-, or hypomethylated in the CHH context 2 d after single or combined application of ultrasound and drought stimuli to tomato plants, in pairwise comparisons. [file KPSB_A_2556982_SM0010.xlsx]

## Sheet: C vs D CHG DMGO
Ontology	ID	Description	GeneRatio	BgRatio	RichFactor	FoldEnrichment	zScore	pvalue	p.adjust	qvalue	geneID	Count	GeneDescription	SL3.1_GeneName	SL3.1_EnrezID
BP	GO:0006412	translation	5/19	315/13142	0.015873	10.9791	6.82117	6.75903e-05	0.000424207	9.92298e-05	Solyc00g500153.1/Solyc00g500156.1/Solyc00g500150.1/Solyc00g500152.1/Solyc09g072865.1	5	50S ribosomal protein L2/ chloroplastic (AHRD V3.3 *** I6N9C2_DATST)/50S ribosomal protein L2 (AHRD V3.3 *** H6T990_9CARY)/30S ribosomal protein S3/ chloroplastic (AHRD V3.3 *** A0A1U8QD95_CAPAN)/30S ribosomal protein S11/ chloroplastic (AHRD V3.3 *** G9FCH9_9LAMI)/Ribosomal protein L17 (AHRD V3.3 *** Q5I7K4_WHEAT)	NA/NA/NA/NA/60S ribosomal protein L23	NA/NA/NA/NA/101245201
BP	GO:0036297	interstrand cross-link repair	1/19	1/13142	1	691.684	26.2809	0.00144575	0.00433724	0.00101456	Solyc09g072860.2	1	Fanconi anemia group F protein (FANCF) (AHRD V3.3 *** A0A1P8B9K4_ARATH)	uncharacterized protein LOC101265770 isoform X2	101265770
BP	GO:0015979	photosynthesis	2/19	90/13142	0.0222222	15.3708	5.20519	0.00735252	0.0189065	0.00442257	Solyc03g114930.3/Solyc00g500155.1	2	50S ribosomal protein L14/ chloroplastic (AHRD V3.3 *** I6N992_DATST)/PsbP-like protein 1/ chloroplastic (AHRD V3.3 *** A0A2G3A242_CAPAN)	NA/photosystem II reaction center PsbP family protein	NA/101259227
BP	GO:0009772	photosynthetic electron transport in photosystem II	1/19	16/13142	0.0625	43.2303	6.4312	0.0228957	0.0397802	0.0093053	Solyc00g500151.1	1	Photosystem II protein D1 (AHRD V3.3 *** A0A1U8QBZ9_CAPAN)	NA	NA
BP	GO:0019684	photosynthesis, light reaction	1/19	35/13142	0.0285714	19.7624	4.22907	0.0494394	0.063565	0.014869	Solyc00g500151.1	1	Photosystem II protein D1 (AHRD V3.3 *** A0A1U8QBZ9_CAPAN)	NA	NA
CC	GO:0005840	ribosome	5/19	305/13142	0.0163934	11.3391	6.95144	5.79801e-05	0.000424207	9.92298e-05	Solyc00g500153.1/Solyc00g500156.1/Solyc00g500150.1/Solyc00g500152.1/Solyc09g072865.1	5	50S ribosomal protein L2/ chloroplastic (AHRD V3.3 *** I6N9C2_DATST)/50S ribosomal protein L2 (AHRD V3.3 *** H6T990_9CARY)/30S ribosomal protein S3/ chloroplastic (AHRD V3.3 *** A0A1U8QD95_CAPAN)/30S ribosomal protein S11/ chloroplastic (AHRD V3.3 *** G9FCH9_9LAMI)/Ribosomal protein L17 (AHRD V3.3 *** Q5I7K4_WHEAT)	NA/NA/NA/NA/60S ribosomal protein L23	NA/NA/NA/NA/101245201
CC	GO:0009507	chloroplast	3/19	69/13142	0.0434783	30.0732	9.21307	0.000126381	0.000568714	0.000133032	Solyc00g500154.1/Solyc00g500149.1/Solyc00g500157.1	3	NAD(P)H-quinone oxidoreductase subunit J/ chloroplastic (AHRD V3.3 *** A0A1U8QD64_CAPAN)/NAD(P)H-quinone oxidoreductase subunit J/ chloroplastic (AHRD V3.3 *** A0A1U8QD64_CAPAN)/Protein Ycf2 (AHRD V3.3 *-* A0A1W5PW46_9DIPS)	NA/NA/NA	NA/NA/NA
CC	GO:0043240	Fanconi anaemia nuclear complex	1/19	1/13142	1	691.684	26.2809	0.00144575	0.00433724	0.00101456	Solyc09g072860.2	1	Fanconi anemia group F protein (FANCF) (AHRD V3.3 *** A0A1P8B9K4_ARATH)	uncharacterized protein LOC101265770 isoform X2	101265770
CC	GO:0019898	extrinsic component of membrane	1/19	14/13142	0.0714286	49.406	6.89507	0.0200612	0.0397802	0.0093053	Solyc03g114930.3	1	PsbP-like protein 1/ chloroplastic (AHRD V3.3 *** A0A2G3A242_CAPAN)	photosystem II reaction center PsbP family protein	101259227
CC	GO:0009654	photosystem II oxygen evolving complex	1/19	21/13142	0.047619	32.9373	5.57313	0.0299482	0.0449223	0.0105081	Solyc03g114930.3	1	PsbP-like protein 1/ chloroplastic (AHRD V3.3 *** A0A2G3A242_CAPAN)	photosystem II reaction center PsbP family protein	101259227
CC	GO:0009523	photosystem II	1/19	29/13142	0.0344828	23.8512	4.68739	0.0411319	0.0569519	0.0133221	Solyc03g114930.3	1	PsbP-like protein 1/ chloroplastic (AHRD V3.3 *** A0A2G3A242_CAPAN)	photosystem II reaction center PsbP family protein	101259227
CC	GO:0009579	thylakoid	1/19	42/13142	0.0238095	16.4687	3.82047	0.0590454	0.0708544	0.0165741	Solyc00g500155.1	1	50S ribosomal protein L14/ chloroplastic (AHRD V3.3 *** I6N992_DATST)	NA	NA
CC	GO:0009522	photosystem I	1/19	58/13142	0.0172414	11.9256	3.17295	0.0806576	0.0907398	0.0212257	Solyc00g500155.1	1	50S ribosomal protein L14/ chloroplastic (AHRD V3.3 *** I6N992_DATST)	NA	NA
MF	GO:0003735	structural constituent of ribosome	5/19	318/13142	0.0157233	10.8755	6.78324	7.07012e-05	0.000424207	9.92298e-05	Solyc00g500153.1/Solyc00g500156.1/Solyc00g500150.1/Solyc00g500152.1/Solyc09g072865.1	5	50S ribosomal protein L2/ chloroplastic (AHRD V3.3 *** I6N9C2_DATST)/50S ribosomal protein L2 (AHRD V3.3 *** H6T990_9CARY)/30S ribosomal protein S3/ chloroplastic (AHRD V3.3 *** A0A1U8QD95_CAPAN)/30S ribosomal protein S11/ chloroplastic (AHRD V3.3 *** G9FCH9_9LAMI)/Ribosomal protein L17 (AHRD V3.3 *** Q5I7K4_WHEAT)	NA/NA/NA/NA/60S ribosomal protein L23	NA/NA/NA/NA/101245201
MF	GO:0045156	electron transporter, transferring electrons within the cyclic electron transport pathway of photosynthesis activity	1/19	16/13142	0.0625	43.2303	6.4312	0.0228957	0.0397802	0.0093053	Solyc00g500151.1	1	Photosystem II protein D1 (AHRD V3.3 *** A0A1U8QBZ9_CAPAN)	NA	NA
MF	GO:0008137	NADH dehydrogenase (ubiquinone) activity	1/19	17/13142	0.0588235	40.6873	6.23018	0.0243101	0.0397802	0.0093053	Solyc03g013600.1	1	NAD(P)H-quinone oxidoreductase subunit 6/ chloroplastic (AHRD V3.3 *** A0A1U8QDA9_CAPAN)	NA	NA

## Sheet: C vs US CHG DMGO
Ontology	ID	Description	GeneRatio	BgRatio	RichFactor	FoldEnrichment	zScore	pvalue	p.adjust	qvalue	geneID	Count	GeneDescription	SL3.1_GeneName	SL3.1_EnrezID
BP	GO:0042549	photosystem II stabilization	1/12	7/13142	0.142857	156.452	12.4367	0.00637569	0.0148766	0.00671125	Solyc01g102770.1	1	Photosystem II reaction center protein Z (AHRD V3.3 *** A0A1U8QD60_CAPAN)	photosystem II protein Z	3950482
CC	GO:0009539	photosystem II reaction center	1/12	3/13142	0.333333	365.056	19.0642	0.00273702	0.00957956	0.00432161	Solyc01g102770.1	1	Photosystem II reaction center protein Z (AHRD V3.3 *** A0A1U8QD60_CAPAN)	photosystem II protein Z	3950482
CC	GO:0009523	photosystem II	1/12	29/13142	0.0344828	37.7644	5.99167	0.0261718	0.0458006	0.0206619	Solyc01g102770.1	1	Photosystem II reaction center protein Z (AHRD V3.3 *** A0A1U8QD60_CAPAN)	photosystem II protein Z	3950482
MF	GO:0008137	NADH dehydrogenase (ubiquinone) activity	2/12	17/13142	0.117647	128.843	15.945	0.000103161	0.00072213	0.000325773	Solyc11g021217.1/Solyc03g013600.1	2	NAD(P)H-quinone oxidoreductase subunit 6/ chloroplastic (AHRD V3.3 *** A0A1U8QDA9_CAPAN)/NAD(P)H-quinone oxidoreductase subunit 6/ chloroplastic (AHRD V3.3 *-* I6N9B0_DATST)	NA/NA	NA/NA

## Sheet: C vs US+D CHG DMGO
Ontology	ID	Description	GeneRatio	BgRatio	RichFactor	FoldEnrichment	zScore	pvalue	p.adjust	qvalue	geneID	Count	GeneDescription	SL3.1_GeneName	SL3.1_EnrezID
BP	GO:0015979	photosynthesis	2/8	90/13142	0.0222222	36.5056	8.34142	0.00126432	0.00758589		Solyc10g045230.1/Solyc03g114930.3	2	PsbP-like protein 1/ chloroplastic (AHRD V3.3 *** A0A2G3A242_CAPAN)/Cytochrome b559 subunit alpha (AHRD V3.3 *** A0A328E4L8_9ASTE)	photosystem II reaction center PsbP family protein/NA	101259227/NA
CC	GO:0019898	extrinsic component of membrane	1/8	14/13142	0.0714286	117.339	10.7486	0.00849284	0.0169857		Solyc03g114930.3	1	PsbP-like protein 1/ chloroplastic (AHRD V3.3 *** A0A2G3A242_CAPAN)	photosystem II reaction center PsbP family protein	101259227
CC	GO:0009654	photosystem II oxygen evolving complex	1/8	21/13142	0.047619	78.2262	8.74081	0.0127155	0.0190733		Solyc03g114930.3	1	PsbP-like protein 1/ chloroplastic (AHRD V3.3 *** A0A2G3A242_CAPAN)	photosystem II reaction center PsbP family protein	101259227
CC	GO:0009523	photosystem II	1/8	29/13142	0.0344828	56.6466	7.40367	0.0175222	0.0210267		Solyc03g114930.3	1	PsbP-like protein 1/ chloroplastic (AHRD V3.3 *** A0A2G3A242_CAPAN)	photosystem II reaction center PsbP family protein	101259227
MF	GO:0005509	calcium ion binding	2/8	144/13142	0.0138889	22.816	6.49648	0.00319717	0.00959151		Solyc11g044920.1/Solyc03g114930.3	2	PsbP-like protein 1/ chloroplastic (AHRD V3.3 *** A0A2G3A242_CAPAN)/Calcium-dependent protein kinase (AHRD V3.3 *-* CDPK_DAUCA)	photosystem II reaction center PsbP family protein/NA	101259227/NA
MF	GO:0016887	ATP hydrolysis activity	1/8	77/13142	0.012987	21.3344	4.41655	0.0459346	0.0459346		Solyc03g114950.2	1	ABC transporter B family member 27 (AHRD V3.3 *** A0A1U8FW31_CAPAN)	ABC transporter B family member 25	101258351

## Sheet: US vs D CHG DMGO
Ontology	ID	Description	GeneRatio	BgRatio	RichFactor	FoldEnrichment	zScore	pvalue	p.adjust	qvalue	geneID	Count	GeneDescription	SL3.1_GeneName	SL3.1_EnrezID
BP	GO:0015979	photosynthesis	2/12	90/13142	0.0222222	24.337	6.71585	0.0029275	0.0161013	0.00770396	Solyc01g102770.1/Solyc10g045230.1	2	Photosystem II reaction center protein Z (AHRD V3.3 *** A0A1U8QD60_CAPAN)/Cytochrome b559 subunit alpha (AHRD V3.3 *** A0A328E4L8_9ASTE)	photosystem II protein Z/NA	3950482/NA
BP	GO:0042549	photosystem II stabilization	1/12	7/13142	0.142857	156.452	12.4367	0.00637569	0.0200295	0.00958349	Solyc01g102770.1	1	Photosystem II reaction center protein Z (AHRD V3.3 *** A0A1U8QD60_CAPAN)	photosystem II protein Z	3950482
BP	GO:0017004	cytochrome complex assembly	1/12	17/13142	0.0588235	64.4216	7.91014	0.0154192	0.0339222	0.0162307	Solyc00g500242.1	1	Heme exporter protein C (AHRD V3.3 *** A0A2S4LUD9_9BRAD)	cytochrome c maturation protein CcmC	34678278
BP	GO:0042545	cell wall modification	1/12	72/13142	0.0138889	15.2106	3.65523	0.0638241	0.0877581	0.0419895	Solyc11g070175.1	1	Pectinesterase (AHRD V3.3 *** A0A2G3BBX7_CAPCH)	pectinesterase 31	101245535
CC	GO:0009539	photosystem II reaction center	1/12	3/13142	0.333333	365.056	19.0642	0.00273702	0.0161013	0.00770396	Solyc01g102770.1	1	Photosystem II reaction center protein Z (AHRD V3.3 *** A0A1U8QD60_CAPAN)	photosystem II protein Z	3950482
CC	GO:0009523	photosystem II	1/12	29/13142	0.0344828	37.7644	5.99167	0.0261718	0.0479816	0.0229577	Solyc01g102770.1	1	Photosystem II reaction center protein Z (AHRD V3.3 *** A0A1U8QD60_CAPAN)	photosystem II protein Z	3950482
MF	GO:0042626	ATPase-coupled transmembrane transporter activity	1/12	8/13142	0.125	136.896	11.6232	0.00728346	0.0200295	0.00958349	Solyc01g073690.2	1	V-type proton ATPase subunit D (AHRD V3.3 *** A0A2G2WYU9_CAPBA)	V-type proton ATPase subunit D	101246756
MF	GO:0030599	pectinesterase activity	1/12	72/13142	0.0138889	15.2106	3.65523	0.0638241	0.0877581	0.0419895	Solyc11g070175.1	1	Pectinesterase (AHRD V3.3 *** A0A2G3BBX7_CAPCH)	pectinesterase 31	101245535

## Sheet: US vs US+D CHG DMGO
Ontology	ID	Description	GeneRatio	BgRatio	RichFactor	FoldEnrichment	zScore	pvalue	p.adjust	qvalue	geneID	Count	GeneDescription	SL3.1_GeneName	SL3.1_EnrezID
BP	GO:0042549	photosystem II stabilization	1/5	7/13142	0.142857	375.486	19.3339	0.00266079	0.00665197	0.00140041	Solyc01g102770.1	1	Photosystem II reaction center protein Z (AHRD V3.3 *** A0A1U8QD60_CAPAN)	photosystem II protein Z	3950482
BP	GO:0015979	photosynthesis	1/5	90/13142	0.0111111	29.2044	5.23783	0.0337806	0.0422258	0.00888964	Solyc01g102770.1	1	Photosystem II reaction center protein Z (AHRD V3.3 *** A0A1U8QD60_CAPAN)	photosystem II protein Z	3950482
CC	GO:0009539	photosystem II reaction center	1/5	3/13142	0.333333	876.133	29.5736	0.00114103	0.00570516	0.00120109	Solyc01g102770.1	1	Photosystem II reaction center protein Z (AHRD V3.3 *** A0A1U8QD60_CAPAN)	photosystem II protein Z	3950482
CC	GO:0009523	photosystem II	1/5	29/13142	0.0344828	90.6345	9.42701	0.0109864	0.0183107	0.00385488	Solyc01g102770.1	1	Photosystem II reaction center protein Z (AHRD V3.3 *** A0A1U8QD60_CAPAN)	photosystem II protein Z	3950482

## Sheet: D vs US+D CHG DMGO
Ontology	ID	Description	GeneRatio	BgRatio	RichFactor	FoldEnrichment	zScore	pvalue	p.adjust	qvalue	geneID	Count	GeneDescription	SL3.1_GeneName	SL3.1_EnrezID
BP	GO:0048280 vesicle fusion with Golgi apparatus	vesicle fusion with Golgi apparatus	1/8	2/13142	0.5	821.375	28.6346	0.00121715	0.00908118	0.00238979	Solyc02g075610.4	1	Golgin candidate 6 (AHRD V3.3 *-* A0A2G2XK18_CAPBA)	golgin candidate 6-like isoform X1	104645851
BP	GO:0006886 intracellular protein transport	intracellular protein transport	1/8	56/13142	0.0178571	29.3348	5.24411	0.0335939	0.0611483	0.0160917	Solyc02g075610.4	1	Golgin candidate 6 (AHRD V3.3 *-* A0A2G2XK18_CAPBA)	golgin candidate 6-like isoform X1	104645851
BP	GO:0015979 photosynthesis	photosynthesis	1/8	90/13142	0.0111111	18.2528	4.05324	0.0535048	0.0611483	0.0160917	Solyc10g045230.1	1	Cytochrome b559 subunit alpha (AHRD V3.3 *** A0A328E4L8_9ASTE)	NA	NA
CC	GO:0000139	Golgi membrane	1/8	7/13142	0.142857	234.679	15.2621	0.00425434	0.0113449	0.0029855	Solyc02g075610.4	1	Golgin candidate 6 (AHRD V3.3 *-* A0A2G2XK18_CAPBA)	golgin candidate 6-like isoform X1	104645851
CC	GO:0005737	cytoplasm	1/8	68/13142	0.0147059	24.1581	4.72513	0.0406627	0.0611483	0.0160917	Solyc02g075610.4	1	Golgin candidate 6 (AHRD V3.3 *-* A0A2G2XK18_CAPBA)	golgin candidate 6-like isoform X1	104645851
MF	GO:0008168	methyltransferase activity	2/8	121/13142	0.0165289	27.1529	7.13265	0.0022703	0.00908118	0.00238979	Solyc04g055255.1/Solyc04g055257.1	2	S-adenosyl-L-methionine-dependent methyltransferases superfamily protein (AHRD V3.3 *-* A0A2U1PMX3_ARTAN)/S-adenosyl-L-methionine-dependent methyltransferases superfamily protein (AHRD V3.3 *** A0A2U1PMX3_ARTAN)	salicylate carboxymethyltransferase-like/salicylate carboxymethyltransferase-like	101251669/101251669
MF	GO:0016887	ATP hydrolysis activity	1/8	77/13142	0.012987	21.3344	4.41655	0.0459346	0.0611483	0.0160917	Solyc03g114950.2	1	ABC transporter B family member 27 (AHRD V3.3 *** A0A1U8FW31_CAPAN)	ABC transporter B family member 25	101258351
