# Supplementary material for: Short-term transcriptional memory and association-forming ability of tomato plants in response to ultrasound and drought stress stimuli
Source: Plant Signal Behav. 2025 Sep 12;20(1):2556982. doi: 10.1080/15592324.2025.2556982 (PMC12456219; doi:10.1080/15592324.2025.2556982)
Supplement: Supplementary material — Supplementary Table 10. Correlation between gene expression and DNA methylation 2 d after single or combined application of ultrasound and drought stimuli to tomato plants. [file KPSB_A_2556982_SM0011.xlsx]

## Sheet: C vs D CHH DMGO
Ontology	ID	Description	GeneRatio	BgRatio	RichFactor	FoldEnrichment	zScore	pvalue	p.adjust	qvalue	geneID	Count	GeneDescription	SL3.1_GeneName	SL3.1_EnrezID
BP	GO:0015979	photosynthesis	1/4	90/13142	0.0111111	36.5056	5.89737	0.027116	0.027116		Solyc01g067760.1	1	Photosystem I reaction center subunit IX (AHRD V3.3 *** M1FKX6_SALMI)	photosystem I subunit IX	3950381
CC	GO:0009522	photosystem I	1/4	58/13142	0.0172414	56.6466	7.41074	0.0175388	0.0263082		Solyc01g067760.1	1	Photosystem I reaction center subunit IX (AHRD V3.3 *** M1FKX6_SALMI)	photosystem I subunit IX	3950381
MF	GO:0005516	calmodulin binding	1/4	25/13142	0.04	131.42	11.3888	0.00758837	0.0227651		Solyc07g008320.3	1	Calcium-transporting ATPase (AHRD V3.3 *** G3LY22_SOLLC)	auto-inhibited Ca2 -transporting ATPase 10 isoform X1	100736245

## Sheet: C vs US CHH DMGO
Ontology	ID	Description	GeneRatio	BgRatio	RichFactor	FoldEnrichment	zScore	pvalue	p.adjust	qvalue	geneID	Count	GeneDescription	SL3.1_GeneName	SL3.1_EnrezID
BP	GO:0000105	histidine biosynthetic process	1/10	5/13142	0.2	262.84	16.1593	0.00379939	0.029534	0.00956565	Solyc07g064810.3	1	Imidazole glycerol phosphate synthase hisHF (AHRD V3.3 *** A0A2G2WFL7_CAPBA)	imidazole glycerol phosphate synthase hisHF, chloroplastic isoform X3	101268295
BP	GO:0010215	cellulose microfibril organization	1/10	15/13142	0.0666667	87.6133	9.26182	0.0113592	0.029534	0.00956565	Solyc01g111050.4	1	COBRA-like protein (AHRD V3.3 *** K4B3W8_SOLLC)	COBRA-like protein 1	101253637
BP	GO:0016049	cell growth	1/10	15/13142	0.0666667	87.6133	9.26182	0.0113592	0.029534	0.00956565	Solyc01g111050.4	1	COBRA-like protein (AHRD V3.3 *** K4B3W8_SOLLC)	COBRA-like protein 1	101253637
BP	GO:0006357	regulation of transcription by RNA polymerase II	1/10	27/13142	0.037037	48.6741	6.84272	0.0203628	0.0378167	0.0122483	Solyc04g039950.4	1	Mediator of RNA polymerase II transcription subunit 13 (AHRD V3.3 *** A0A2G2XAM6_CAPBA)	mediator of RNA polymerase II transcription subunit 13 isoform X1	101261015
CC	GO:0031225	GO:0031225 obsolete anchored component of membrane	1/10	15/13142	0.0666667	87.6133	9.26182	0.0113592	0.029534	0.00956565	Solyc01g111050.4	1	COBRA-like protein (AHRD V3.3 *** K4B3W8_SOLLC)	COBRA-like protein 1	101253637
CC	GO:0016592	mediator complex	1/10	27/13142	0.037037	48.6741	6.84272	0.0203628	0.0378167	0.0122483	Solyc04g039950.4	1	Mediator of RNA polymerase II transcription subunit 13 (AHRD V3.3 *** A0A2G2XAM6_CAPBA)	mediator of RNA polymerase II transcription subunit 13 isoform X1	101261015
MF	GO:0004970	ionotropic glutamate receptor activity	1/10	10/13142	0.1	131.42	11.3849	0.00758578	0.029534	0.00956565	Solyc06g063170.3	1	Glutamate receptor (AHRD V3.3 *** A0A2G2WKQ6_CAPBA)	glutamate receptor 2.8 isoform X3	101261421
MF	GO:0003712	transcription coregulator activity	1/10	34/13142	0.0294118	38.6529	6.06623	0.0255808	0.0415688	0.0134636	Solyc04g039950.4	1	Mediator of RNA polymerase II transcription subunit 13 (AHRD V3.3 *** A0A2G2XAM6_CAPBA)	mediator of RNA polymerase II transcription subunit 13 isoform X1	101261015
MF	GO:0008146	sulfotransferase activity	1/10	40/13142	0.025	32.855	5.56785	0.0300334	0.0433816	0.0140507	Solyc03g114800.1	1	Sulfotransferase (AHRD V3.3 *** A0A2G3CYQ4_CAPCH)	flavonol 3-sulfotransferase	101261603
MF	GO:0016887	ATP hydrolysis activity	1/10	77/13142	0.012987	17.0675	3.90201	0.0570889	0.0742156	0.0240374	Solyc01g080640.3	1	ABC transporter C family member 4 (AHRD V3.3 *** A0A2G3DI56_CAPCH)	ABC transporter C family member 14-like	101246375
MF	GO:0016757	glycosyltransferase activity	1/10	106/13142	0.00943396	12.3981	3.25134	0.0778177	0.0919663	0.0297867	Solyc03g114810.3	1	Hexosyltransferase (AHRD V3.3 *** A0A2G3A1X0_CAPAN)	probable galacturonosyltransferase 11	101261310
MF	GO:0008168	methyltransferase activity	1/10	121/13142	0.00826446	10.8612	3.0071	0.0883777	0.0957425	0.0310097	Solyc04g055257.1	1	S-adenosyl-L-methionine-dependent methyltransferases superfamily protein (AHRD V3.3 *** A0A2U1PMX3_ARTAN)	salicylate carboxymethyltransferase-like	101251669

## Sheet: C vs US+D CHH DMGO
Ontology	ID	Description	GeneRatio	BgRatio	RichFactor	FoldEnrichment	zScore	pvalue	p.adjust	qvalue	geneID	Count	GeneDescription	SL3.1_GeneName	SL3.1_EnrezID
	GO:0007050	GO:0007050 cell cycle modulation	1/7	5/13142	0.2	375.486	19.3339	0.00266079	0.00798236	0.00420124	Solyc02g090680.3	1	Cyclin-dependent kinase inhibitor (AHRD V3.3 *** A0A2G3D8Q2_CAPCH)	cyclin-dependent kinase inhibitor 1	101246198
MF	GO:0004861	cyclin-dependent protein serine/threonine kinase inhibitor activity	1/7	5/13142	0.2	375.486	19.3339	0.00266079	0.00798236	0.00420124	Solyc02g090680.3	1	Cyclin-dependent kinase inhibitor (AHRD V3.3 *** A0A2G3D8Q2_CAPCH)	cyclin-dependent kinase inhibitor 1	101246198
MF	GO:0005516	calmodulin binding	1/7	25/13142	0.04	75.0971	8.56056	0.0132433	0.0264867	0.0139404	Solyc07g008320.3	1	Calcium-transporting ATPase (AHRD V3.3 *** G3LY22_SOLLC)	auto-inhibited Ca2 -transporting ATPase 10 isoform X1	100736245

## Sheet: US vs D CHH DMGO
Ontology	ID	Description	GeneRatio	BgRatio	RichFactor	FoldEnrichment	zScore	pvalue	p.adjust	qvalue	geneID	Count	GeneDescription	SL3.1_GeneName	SL3.1_EnrezID
BP	GO:0006094The formation of glucose from noncarbohydrate precursors, such as pyruvate, amino acids and glycerol	gluconeogenesis	1/14	4/13142	0.25	234.679	15.2638	0.00425483	0.025529	0.0209009	Solyc12g088160.3	1	Phosphoenolpyruvate carboxykinase (AHRD V3.3 *** Q8W505_SOLLC)	phosphoenolpyruvate carboxykinase (ATP)-like	101252671
BP	GO:0007018 microtubule-based movement	microtubule-based movement	1/14	51/13142	0.0196078	18.4062	4.06706	0.0530058	0.0948154	0.0776266	Solyc09g010060.3	1	Kinesin-related protein (AHRD V3.3 *** A0A2U1L7Z9_ARTAN)	kinesin-like protein KIN-5C	101247848
BP	GO:0006511 ubiquitin-dependent protein catabolic process	ubiquitin-dependent protein catabolic process	1/14	54/13142	0.0185185	17.3836	3.93957	0.056041	0.0948154	0.0776266	Solyc09g010050.1	1	Cullin (AHRD V3.3 *** A0A2U1Q0J3_ARTAN)	cullin-1-like	101248129
BP	GO:0006855 xenobiotic transmembrane transport	xenobiotic transmembrane transport	1/14	69/13142	0.0144928	13.6046	3.42802	0.0710822	0.0948154	0.0776266	Solyc02g091050.3	1	Protein DETOXIFICATION (AHRD V3.3 *** A0A2U1NLL3_ARTAN)	protein DETOXIFICATION 14-like isoform X1	101265879
BP	GO:0042545 cell wall modification	cell wall modification	1/14	72/13142	0.0138889	13.0377	3.34465	0.0740636	0.0948154	0.0776266	Solyc11g070175.1	1	Pectinesterase (AHRD V3.3 *** A0A2G3BBX7_CAPCH)	pectinesterase 31	101245535
MF	GO:0004612 phosphoenolpyruvate carboxykinase (ATP) activity	phosphoenolpyruvate carboxykinase (ATP) activity	1/14	2/13142	0.5	469.357	21.6308	0.00212952	0.025529	0.0209009	Solyc12g088160.3	1	Phosphoenolpyruvate carboxykinase (AHRD V3.3 *** Q8W505_SOLLC)	phosphoenolpyruvate carboxykinase (ATP)-like	101252671
MF	GO:0010309 acireductone dioxygenase [iron(II)-requiring] activity	acireductone dioxygenase [iron(II)-requiring] activity	1/14	3/13142	0.333333	312.905	17.6433	0.0031927	0.025529	0.0209009	Solyc09g082650.4	1	1/2-dihydroxy-3-keto-5-methylthiopentene dioxygenase (AHRD V3.3 *** A8UGP3_SOLTU)	acireductone dioxygenase	101255431
MF	GO:0031625 ubiquitin protein ligase binding	ubiquitin protein ligase binding	1/14	17/13142	0.0588235	55.2185	7.30468	0.0179672	0.0808524	0.066195	Solyc09g010050.1	1	Cullin (AHRD V3.3 *** A0A2U1Q0J3_ARTAN)	cullin-1-like	101248129
MF	GO:0003777 microtubule motor activity	microtubule motor activity	1/14	51/13142	0.0196078	18.4062	4.06706	0.0530058	0.0948154	0.0776266	Solyc09g010060.3	1	Kinesin-related protein (AHRD V3.3 *** A0A2U1L7Z9_ARTAN)	kinesin-like protein KIN-5C	101247848
MF	GO:0008171 O-methyltransferase activity	O-methyltransferase activity	1/14	52/13142	0.0192308	18.0522	4.02338	0.0540186	0.0948154	0.0776266	Solyc09g082660.3	1	Caffeoyl-CoA O-methyltransferase (AHRD V3.3 *** Q2YHM9_PLAMJ)	flavonoid 3',5'-methyltransferase	101255734
MF	GO:0008017 microtubule binding	microtubule binding	1/14	62/13142	0.016129	15.1406	3.64449	0.0640909	0.0948154	0.0776266	Solyc09g010060.3	1	Kinesin-related protein (AHRD V3.3 *** A0A2U1L7Z9_ARTAN)	kinesin-like protein KIN-5C	101247848
MF	GO:0015238 xenobiotic transmembrane transporter activity	xenobiotic transmembrane transporter activity	1/14	69/13142	0.0144928	13.6046	3.42802	0.0710822	0.0948154	0.0776266	Solyc02g091050.3	1	Protein DETOXIFICATION (AHRD V3.3 *** A0A2U1NLL3_ARTAN)	protein DETOXIFICATION 14-like isoform X1	101265879
MF	GO:0015297 antiporter activity	antiporter activity	1/14	69/13142	0.0144928	13.6046	3.42802	0.0710822	0.0948154	0.0776266	Solyc02g091050.3	1	Protein DETOXIFICATION (AHRD V3.3 *** A0A2U1NLL3_ARTAN)	protein DETOXIFICATION 14-like isoform X1	101265879
MF	GO:0030599 pectinesterase activity	pectinesterase activity	1/14	72/13142	0.0138889	13.0377	3.34465	0.0740636	0.0948154	0.0776266	Solyc11g070175.1	1	Pectinesterase (AHRD V3.3 *** A0A2G3BBX7_CAPCH)	pectinesterase 31	101245535
MF	GO:0016887 ATP hydrolysis activity	ATP hydrolysis activity	1/14	77/13142	0.012987	12.1911	3.21619	0.0790128	0.0948154	0.0776266	Solyc01g080640.3	1	ABC transporter C family member 4 (AHRD V3.3 *** A0A2G3DI56_CAPCH)	ABC transporter C family member 14-like	101246375

## Sheet: US vs US+D CHH DMGO
Ontology	ID	Description	GeneRatio	BgRatio	RichFactor	FoldEnrichment	zScore	pvalue	p.adjust	qvalue	geneID	Count	GeneDescription	SL3.1_GeneName	SL3.1_EnrezID
BP	GO:0000105	histidine biosynthetic process	1/6	5/13142	0.2	438.067	20.8902	0.00228102	0.0159671	0.0120054	Solyc07g064810.3	1	Imidazole glycerol phosphate synthase hisHF (AHRD V3.3 *** A0A2G2WFL7_CAPBA)	imidazole glycerol phosphate synthase hisHF, chloroplastic isoform X3	101268295

## Sheet: D vs US+D CHH DMGO
Ontology	ID	Description	GeneRatio	BgRatio	RichFactor	FoldEnrichment	zScore	pvalue	p.adjust	qvalue	geneID	Count	GeneDescription	SL3.1_GeneName	SL3.1_EnrezID
MF	GO:0008168 methyltransferase activity	methyltransferase activity	1/5	121/13142	0.00826446	21.7223	4.46745	0.0452024	0.0904048	0.0475815	Solyc04g055255.1	1	S-adenosyl-L-methionine-dependent methyltransferases superfamily protein (AHRD V3.3 *-* A0A2U1PMX3_ARTAN)	salicylate carboxymethyltransferase-like	101251669
